# Supplementary material for: Normothermic Ex-vivo Kidney Perfusion in a Porcine Auto-Transplantation Model Preserves the Expression of Key Mitochondrial Proteins: An Unbiased Proteomics Analysis
Source: Mol Cell Proteomics. 2021 May 23;20:100101. doi: 10.1016/j.mcpro.2021.100101 (PMC8253910; doi:10.1016/j.mcpro.2021.100101)
Supplement: Supplemental Table S1 [file mmc1.xlsx]

## Sheet: peptides
Sequence	N-term cleavage window	C-term cleavage window	Amino acid before	First amino acid	Second amino acid	Second last amino acid	Last amino acid	Amino acid after	A Count	R Count	N Count	D Count	C Count	Q Count	E Count	G Count	H Count	I Count	L Count	K Count	M Count	F Count	P Count	S Count	T Count	W Count	Y Count	V Count	U Count	O Count	Length	Missed cleavages	Mass	Proteins	Leading razor protein	Start position	End position	Unique (Groups)	Unique (Proteins)	Charges	PEP	Score	Identification type 67 30min	Identification type 67 3pod	Identification type 67 BL	Identification type 68 30min	Identification type 68 3pod	Identification type 68 BL	Identification type 69 30min
TYFPHFNLSHGSDQVK	FLGFPTTKTYFPHFNL	SHGSDQVKAHGQKVAD	K	T	Y	V	K	A	0	0	1	1	0	1	0	1	2	0	1	1	0	2	1	2	1	0	1	1	0	0	16	0	1875.89	P01965;F1RGX4;K7GLP2	P01965	41	56	no	no	2;3;4	2.4061e-190	233.09	By matching	By MS/MS	By MS/MS	By MS/MS	By MS/MS	By MS/MS	By MS/MS
MFLGFPTTK	HGAEALERMFLGFPTT	FLGFPTTKTYFPHFNL	R	M	F	T	K	T	0	0	0	0	0	0	0	1	0	0	1	1	1	2	1	0	2	0	0	0	0	0	9	0	1040.54	P01965;F1RGX4;K7GLP2	P01965	32	40	no	no	1;2	5.5887e-05	145.65	By MS/MS	By MS/MS	By MS/MS	By MS/MS	By MS/MS	By MS/MS	By MS/MS
LLVVYPWTQR	VGGEALGRLLVVYPWT	VVYPWTQRFFESFGDL	R	L	L	Q	R	F	0	1	0	0	0	1	0	0	0	0	2	0	0	0	1	0	1	1	1	2	0	0	10	0	1273.72	F1RII7;P02067;HBB_HUMAN;P02101;CON__Q3SX09;F1RII5;P04246;F1RII6	F1RII7	32	41	no	no	1;2;3	2.1989e-47	210.1	By MS/MS	By MS/MS	By MS/MS	By MS/MS	By MS/MS	By MS/MS	By MS/MS
VNVDEVGGEALGR	AVLGLWGKVNVDEVGG	VGGEALGRLLVVYPWT	K	V	N	G	R	L	1	1	1	1	0	0	2	3	0	0	1	0	0	0	0	0	0	0	0	3	0	0	13	0	1313.66	F1RII7;P02067;HBB_HUMAN	F1RII7	19	31	no	no	1;2;3	2.1354e-70	197.07	By MS/MS	By MS/MS	By MS/MS	By MS/MS	By MS/MS	By MS/MS	By MS/MS
LGHDFNPDVQAAFQK	IVVVLARRLGHDFNPD	DVQAAFQKVVAGVANA	R	L	G	Q	K	V	2	0	1	2	0	2	0	1	1	0	1	1	0	2	1	0	0	0	0	1	0	0	15	0	1685.82	F1RII7	F1RII7	119	133	yes	yes	2;3;4	0	293.29	By MS/MS	By MS/MS	By MS/MS	By MS/MS	By MS/MS	By MS/MS	By MS/MS
VLQSFSDGLK	KVKAHGKKVLQSFSDG	QSFSDGLKHLDNLKGT	K	V	L	L	K	H	0	0	0	1	0	1	0	1	0	0	2	1	0	1	0	2	0	0	0	1	0	0	10	0	1092.58	F1RII7;P02067;F1RII5	F1RII7	68	77	no	no	1;2	2.719e-15	167.93	By MS/MS	By MS/MS	By MS/MS	By MS/MS	By MS/MS	By MS/MS	By MS/MS
VAPEEHPVLLTEAPLNPK	HTFYNELRVAPEEHPV	TEAPLNPKANREKMTQ	R	V	A	P	K	A	2	0	1	0	0	0	3	0	1	0	3	1	0	0	4	0	1	0	0	2	0	0	18	0	1953.06	Q6QAQ1;I3LVD5	I3LVD5	96	113	no	no	2;3;4	7.7065e-228	243.05	By MS/MS	By MS/MS	By MS/MS	By MS/MS	By MS/MS	By MS/MS	By MS/MS
TVLGNFAAFVQK	HATEEQLRTVLGNFAA	NFAAFVQKCCAAPDHE	R	T	V	Q	K	C	2	0	1	0	0	1	0	1	0	0	1	1	0	2	0	0	1	0	0	2	0	0	12	0	1293.71	F1RUN2;P08835;gi|545845362|ref|XP_005666793.1|;gi|545845360|ref|XP_005666792.1|	F1RUN2	569	580	yes	no	1;2;3	9.3244e-98	265.04	By MS/MS	By MS/MS	By MS/MS	By MS/MS	By MS/MS	By MS/MS	By MS/MS
KVPQVSTPTLVEVAR	ALIVRYTKKVPQVSTP	PTLVEVARKLGLVGSR	K	K	V	A	R	K	1	1	0	0	0	1	1	0	0	0	1	1	0	0	2	1	2	0	0	4	0	0	15	1	1622.94	F1RUN2;P08835;gi|545845362|ref|XP_005666793.1|;gi|545845360|ref|XP_005666792.1|	F1RUN2	437	451	yes	no	2;3;4	2.8273e-21	143.64	By MS/MS	By MS/MS	By MS/MS	By MS/MS	By MS/MS	By MS/MS	By MS/MS
FFESFGDLSNADAVMGNPK	VVYPWTQRFFESFGDL	DAVMGNPKVKAHGKKV	R	F	F	P	K	V	2	0	2	2	0	0	1	2	0	0	1	1	1	3	1	2	0	0	0	1	0	0	19	0	2044.92	F1RII7;P02067;F1RII5	F1RII7	42	60	no	no	2;3;4	3.4459e-179	225.13	By MS/MS	By MS/MS	By MS/MS	By MS/MS	By MS/MS	By MS/MS	By MS/MS
VTIAQGGVLPNIQAVLLPK	ELNKLLGKVTIAQGGV	IQAVLLPKKTESHHKP	K	V	T	P	K	K	2	0	1	0	0	2	0	2	0	2	3	1	0	0	2	0	1	0	0	3	0	0	19	0	1930.16	F2Z587;gi|545837771|ref|XP_005656272.1|;gi|545837899|ref|XP_001928646.4|;gi|545837880|ref|XP_005665717.1|;gi|194039884|ref|XP_001928592.1|;F2Z5L5;F2Z5L2;F2Z575;F1RPL1;F1RPL3;gi|545823307|ref|XP_005663572.1|;gi|545823276|ref|XP_005663563.1|;F1RPK0	gi|545837899|ref|XP_001928646.4|	101	119	no	no	2;3;4	1.2992e-65	152.9	By MS/MS	By MS/MS	By MS/MS	By MS/MS	By MS/MS	By MS/MS	By MS/MS
LGEYGFQNALIVR	QNCELFEKLGEYGFQN	FQNALIVRYTKKVPQV	K	L	G	V	R	Y	1	1	1	0	0	1	1	2	0	1	2	0	0	1	0	0	0	0	1	1	0	0	13	0	1478.79	F1RUN2;P08835;gi|545845362|ref|XP_005666793.1|;gi|545845360|ref|XP_005666792.1|;CON__P02769;ALBU_BOVIN	F1RUN2	421	433	no	no	1;2;3	3.7228e-146	270.54	By MS/MS	By MS/MS	By MS/MS	By MS/MS	By MS/MS	By MS/MS	By MS/MS
VGGQAGAHGAEALER	NVKAAWGKVGGQAGAH	HGAEALERMFLGFPTT	K	V	G	E	R	M	4	1	0	0	0	1	2	4	1	0	1	0	0	0	0	0	0	0	0	1	0	0	15	0	1421.7	P01965;F1RGX4;K7GNR8	P01965	17	31	yes	no	1;2;3	6.1104e-47	154.46	By MS/MS	By MS/MS	By MS/MS	By MS/MS	By MS/MS	By MS/MS	By MS/MS
FLANVSTVLTSK	SVHASLDKFLANVSTV	VSTVLTSKYR______	K	F	L	S	K	Y	1	0	1	0	0	0	0	0	0	0	2	1	0	1	0	2	2	0	0	2	0	0	12	0	1278.72	P01965;F1RGX4;K7GM56;K7GQP8;K7GLP2;CON__P01966	P01965	128	139	no	no	1;2;3	8.3326e-41	176.78	By MS/MS	By MS/MS	By MS/MS	By MS/MS	By MS/MS	By MS/MS	By MS/MS
EAVLGLWGK	VHLSAEEKEAVLGLWG	AVLGLWGKVNVDEVGG	K	E	A	G	K	V	1	0	0	0	0	0	1	2	0	0	2	1	0	0	0	0	0	1	0	1	0	0	9	0	971.544	F1RII7;P02067	F1RII7	10	18	yes	no	1;2	4.3663e-05	142.19	By MS/MS	By MS/MS	By MS/MS	By MS/MS	By MS/MS	By MS/MS	By MS/MS
AVGHLDDLPGALSALSDLHAHK	KVADALTKAVGHLDDL	LSDLHAHKLRVDPVNF	K	A	V	H	K	L	4	0	0	3	0	0	0	2	3	0	5	1	0	0	1	2	0	0	0	1	0	0	22	0	2236.16	P01965;F1RGX4;K7GM56;K7GLP2	P01965	69	90	no	no	2;3;4;5	0	306.39	By MS/MS	By MS/MS	By MS/MS	By MS/MS	By MS/MS	By matching	By MS/MS
LLLPGELAK	REIQTAVRLLLPGELA	LLPGELAKHAVSEGTK	R	L	L	A	K	H	1	0	0	0	0	0	1	1	0	0	4	1	0	0	1	0	0	0	0	0	0	0	9	0	952.596	F2Z584;F2Z581;F2Z580;F2Z579;gi|335287031|ref|XP_003355257.1|;I3LAQ1;F2Z578;gi|545837902|ref|XP_005665720.1|;F1RTQ5;gi|545837738|ref|XP_005665702.1|;F1RTQ6;F1SSL5;I3LE39;F2Z5L0;gi|545823288|ref|XP_005663565.1|;I3LEB6;gi|335310903|ref|XP_003123670.2|;I3LL41	F2Z584	101	109	no	no	2	0.0023785	93.649	By MS/MS	By MS/MS	By MS/MS	By MS/MS	By MS/MS	By MS/MS	By MS/MS
LSELHCDQLHVDPENFR	NLKGTFAKLSELHCDQ	HVDPENFRLLGNVIVV	K	L	S	F	R	L	0	1	1	2	1	1	2	0	2	0	3	0	0	1	1	1	0	0	0	1	0	0	17	0	2107.97	F1RII7;P02067;F1RII5	F1RII7	89	105	no	no	2;3;4	0	338.97	By MS/MS	By MS/MS	By MS/MS	By MS/MS	By MS/MS	By MS/MS	By MS/MS
AGLQFPVGR	KAKTRSSRAGLQFPVG	GLQFPVGRVHRLLRKG	R	A	G	G	R	V	1	1	0	0	0	1	0	2	0	0	1	0	0	1	1	0	0	0	0	1	0	0	9	0	943.524	F2Z587;gi|545837771|ref|XP_005656272.1|;gi|545895216|ref|XP_005659133.1|;gi|545837899|ref|XP_001928646.4|;gi|545837880|ref|XP_005665717.1|;gi|194039884|ref|XP_001928592.1|;F2Z5L5;F2Z5L2;F2Z575;F1RPL1;F1RPL3;gi|545823307|ref|XP_005663572.1|;gi|545823276|ref|XP_005663563.1|;F1RPK0;F2Z5I4;gi|335287022|ref|XP_003355254.1|;gi|545837733|ref|XP_005665701.1|;gi|545883733|ref|XP_005673392.1|;F2Z5P1;gi|178…	gi|545837899|ref|XP_001928646.4|	22	30	no	no	2	0.00013092	121.05	By MS/MS	By MS/MS	By MS/MS	By MS/MS	By MS/MS	By MS/MS	By MS/MS
DNIQGITKPAIR	KRHRKVLRDNIQGITK	GITKPAIRRLARRGGV	R	D	N	I	R	R	1	1	1	1	0	1	0	1	0	3	0	1	0	0	1	0	1	0	0	0	0	0	12	1	1324.75	gi|545837899|ref|XP_001928646.4|;gi|545837880|ref|XP_005665717.1|;P62802	gi|545837899|ref|XP_001928646.4|	194	205	yes	no	1;2;3	2.8504e-40	194.17	By MS/MS	By MS/MS	By MS/MS	By MS/MS	By MS/MS	By MS/MS	By MS/MS
AVFPSIVGR	FAGDDAPRAVFPSIVG	VFPSIVGRPRHQGVMV	R	A	V	G	R	P	1	1	0	0	0	0	0	1	0	1	0	0	0	1	1	1	0	0	0	2	0	0	9	0	944.544	C7AI81;Q6QAQ1;B6VNT8;P68137;I3LVD5	I3LVD5	29	37	no	no	2	9.0601e-05	124.98	By MS/MS	By MS/MS	By MS/MS	By MS/MS	By MS/MS	By MS/MS	By MS/MS
VFLENVIR	EETRGVLKVFLENVIR	VFLENVIRDAVTYTEH	K	V	F	I	R	D	0	1	1	0	0	0	1	0	0	1	1	0	0	1	0	0	0	0	0	2	0	0	8	0	988.571	gi|545837899|ref|XP_001928646.4|;gi|545837880|ref|XP_005665717.1|;P62802	gi|545837899|ref|XP_001928646.4|	230	237	yes	no	1;2	8.0861e-06	143.61	By MS/MS	By MS/MS	By MS/MS	By MS/MS	By MS/MS	By MS/MS	By MS/MS
IWHHTFYNELR	TNWDDMEKIWHHTFYN	HTFYNELRVAPEEHPV	K	I	W	L	R	V	0	1	1	0	0	0	1	0	2	1	1	0	0	1	0	0	1	1	1	0	0	0	11	0	1514.74	Q6QAQ1;B6VNT8;P68137;I3LVD5;gi|545877574|ref|XP_005674537.1|	I3LVD5	85	95	no	no	2;3	9.8861e-44	177.57	By MS/MS	By MS/MS	By MS/MS	By MS/MS	By MS/MS	By matching	By MS/MS
ISGLIYEETR	ARRGGVKRISGLIYEE	GLIYEETRGVLKVFLE	R	I	S	T	R	G	0	1	0	0	0	0	2	1	0	2	1	0	0	0	0	1	1	0	1	0	0	0	10	0	1179.61	gi|545837899|ref|XP_001928646.4|;gi|545837880|ref|XP_005665717.1|;P62802	gi|545837899|ref|XP_001928646.4|	216	225	yes	no	1;2	2.3329e-47	207.68	By MS/MS	By MS/MS	By MS/MS	By MS/MS	By MS/MS	By MS/MS	By MS/MS
LCAIPSLR	IHTLFGDKLCAIPSLR	LCAIPSLREHYGDLAD	K	L	C	L	R	E	1	1	0	0	1	0	0	0	0	1	2	0	0	0	1	1	0	0	0	0	0	0	8	0	928.516	F1RUN2;P08835;gi|545845362|ref|XP_005666793.1|;gi|545845360|ref|XP_005666792.1|	F1RUN2	98	105	yes	no	2	0.0028865	119.41	By MS/MS	By MS/MS	By MS/MS	By MS/MS	By MS/MS	By MS/MS	By MS/MS
AVFPSIVGRPR	FAGDDAPRAVFPSIVG	PSIVGRPRHQGVMVGM	R	A	V	P	R	H	1	2	0	0	0	0	0	1	0	1	0	0	0	1	2	1	0	0	0	2	0	0	11	1	1197.7	C7AI81;Q6QAQ1;B6VNT8;P68137;I3LVD5	I3LVD5	29	39	no	no	1;2;3	2.9749e-53	180.67	By MS/MS	By MS/MS	By MS/MS	By MS/MS	By MS/MS	By MS/MS	By MS/MS
LSCAEDYLSLVLNR	CKRPEEERLSCAEDYL	YLSLVLNRLCVLHEKT	R	L	S	N	R	L	1	1	1	1	1	0	1	0	0	0	4	0	0	0	0	2	0	0	1	1	0	0	14	0	1651.82	F1RUN2;P08835;gi|545845362|ref|XP_005666793.1|;gi|545845360|ref|XP_005666792.1|	F1RUN2	469	482	yes	no	2;3	1.7332e-250	263.89	By MS/MS	By MS/MS	By MS/MS	By MS/MS	By MS/MS	By MS/MS	By MS/MS
RPCFSALTPDETYKPK	CTESLVNRRPCFSALT	PDETYKPKEFVEGTFT	R	R	P	P	K	E	1	1	0	1	1	0	1	0	0	0	1	2	0	1	3	1	2	0	1	0	0	0	16	2	1908.94	F1RUN2;P08835;gi|545845362|ref|XP_005666793.1|;gi|545845360|ref|XP_005666792.1|	F1RUN2	508	523	yes	no	2;3;4	3.9447e-47	164.8		By MS/MS	By MS/MS	By MS/MS	By MS/MS		By MS/MS
SYELPDGQVITIGNER	ASSSSLEKSYELPDGQ	VITIGNERFRCPEALF	K	S	Y	E	R	F	0	1	1	1	0	1	2	2	0	2	1	0	0	0	1	1	1	0	1	1	0	0	16	0	1789.88	C7AI81;F1SLG5;Q6QAQ1;B6VNT8;P68137;I3LVD5;gi|545877574|ref|XP_005674537.1|;gi|545816803|ref|XP_003125076.4|	I3LVD5	239	254	no	no	2;3	7.7338e-64	179.9	By MS/MS	By MS/MS	By MS/MS	By MS/MS	By MS/MS	By MS/MS	By MS/MS
KVLQSFSDGLK	PKVKAHGKKVLQSFSD	QSFSDGLKHLDNLKGT	K	K	V	L	K	H	0	0	0	1	0	1	0	1	0	0	2	2	0	1	0	2	0	0	0	1	0	0	11	1	1220.68	F1RII7;P02067;F1RII5	F1RII7	67	77	no	no	1;2;3	2.5878e-79	232.88	By MS/MS	By MS/MS	By MS/MS	By MS/MS	By MS/MS	By MS/MS	By MS/MS
YLYEIAR	DEQKFWGKYLYEIARR	KYLYEIARRHPYFYAP	K	Y	L	A	R	R	1	1	0	0	0	0	1	0	0	1	1	0	0	0	0	0	0	0	2	0	0	0	7	0	926.486	F1RUN2;P08835;gi|545845362|ref|XP_005666793.1|;gi|545845360|ref|XP_005666792.1|;CON__P02769;ALBU_BOVIN;CON__P02768-1;ALBU_HUMAN	F1RUN2	161	167	no	no	2	0.0051705	124.89	By MS/MS		By MS/MS	By MS/MS		By MS/MS	By MS/MS
EAVLDIVPTDIHQR	GGLATTGKEAVLDIVP	VPTDIHQRAPIILGSP	K	E	A	Q	R	A	1	1	0	2	0	1	1	0	1	2	1	0	0	0	1	0	1	0	0	2	0	0	14	0	1604.85	F1S4K0;P00636	P00636	301	314	no	no	2;3;4	6.5622e-201	242.48	By MS/MS	By MS/MS	By MS/MS	By MS/MS	By MS/MS	By MS/MS	By MS/MS
QTALVELLK	EDEKQIKKQTALVELL	TALVELLKHKPHATEE	K	Q	T	L	K	H	1	0	0	0	0	1	1	0	0	0	3	1	0	0	0	0	1	0	0	1	0	0	9	0	1013.61	F1RUN2;P08835;gi|545845362|ref|XP_005666793.1|;gi|545845360|ref|XP_005666792.1|;CON__P02769;ALBU_BOVIN	F1RUN2	549	557	no	no	1;2	9.5851e-08	167.12	By MS/MS	By MS/MS	By MS/MS	By MS/MS	By MS/MS	By MS/MS	By MS/MS
AMGIMNSFVNDIFER	PDTGISSKAMGIMNSF	FVNDIFERIAGEASRL	K	A	M	E	R	I	1	1	2	1	0	0	1	1	0	2	0	0	2	2	0	1	0	0	0	1	0	0	15	0	1742.81	F2Z584;F2Z581;F2Z580;F2Z579;gi|335287031|ref|XP_003355257.1|;I3LAQ1;F2Z578;gi|545837902|ref|XP_005665720.1|;I3LE39;F2Z5L0;gi|545823288|ref|XP_005663565.1|;I3LEB6;gi|335310903|ref|XP_003123670.2|;I3LL41	F2Z584	59	73	no	no	2;3	1.3259e-166	225.86	By MS/MS	By MS/MS	By MS/MS	By MS/MS	By MS/MS	By MS/MS	By MS/MS
DLTDYLMK	LRLDLAGRDLTDYLMK	DLTDYLMKILTERGYS	R	D	L	M	K	I	0	0	0	2	0	0	0	0	0	0	2	1	1	0	0	0	1	0	1	0	0	0	8	0	997.479	C7AI81;F1SLG5;Q6QAQ1;B6VNT8;P68137;I3LVD5;gi|545877574|ref|XP_005674537.1|;gi|545816803|ref|XP_003125076.4|	I3LVD5	184	191	no	no	1;2	1.6437e-26	187.55	By MS/MS	By matching	By MS/MS	By MS/MS	By MS/MS	By MS/MS	By MS/MS
AHQFPALTPEQR	________________	PALTPEQRKELSEIAQ	M	A	H	Q	R	K	2	1	0	0	0	2	1	0	1	0	1	0	0	1	2	0	1	0	0	0	0	0	12	0	1393.71	F1SSB4;gi|545803892|ref|XP_005652761.1|	F1SSB4	2	13	yes	no	1;2;3	5.721e-50	205.53	By MS/MS	By MS/MS	By MS/MS	By MS/MS	By MS/MS	By MS/MS	By MS/MS
YPIEHGIITNWDDMEK	KRGILTLKYPIEHGII	TNWDDMEKIWHHSFYN	K	Y	P	E	K	I	0	0	1	2	0	0	2	1	1	3	0	1	1	0	1	0	1	1	1	0	0	0	16	0	1959.9	C7AI81;B6VNT8;P68137	B6VNT8	71	86	no	no	2;3	0	290.32	By MS/MS	By MS/MS	By MS/MS	By MS/MS	By MS/MS	By MS/MS	By MS/MS
FKDLGEQYFK	YKSEIAHRFKDLGEQY	DLGEQYFKGLVLIAFS	R	F	K	F	K	G	0	0	0	1	0	1	1	1	0	0	1	2	0	2	0	0	0	0	1	0	0	0	10	1	1273.63	F1RUN2;P08835;gi|545845362|ref|XP_005666793.1|;gi|545845360|ref|XP_005666792.1|	F1RUN2	35	44	yes	no	1;2;3	1.9857e-27	192.12	By MS/MS	By MS/MS	By MS/MS	By MS/MS	By MS/MS	By MS/MS	By MS/MS
RLGHDFNPDVQAAFQK	VIVVVLARRLGHDFNP	DVQAAFQKVVAGVANA	R	R	L	Q	K	V	2	1	1	2	0	2	0	1	1	0	1	1	0	2	1	0	0	0	0	1	0	0	16	1	1841.92	F1RII7	F1RII7	118	133	yes	yes	2;3;4	4.9372e-238	249.89		By MS/MS	By MS/MS	By MS/MS	By MS/MS	By matching	By MS/MS
LGPNYLQIPVNCPFR	YPDTHRHRLGPNYLQI	IPVNCPFRARVANYQR	R	L	G	F	R	A	0	1	2	0	1	1	0	1	0	1	2	0	0	1	3	0	0	0	1	1	0	0	15	0	1786.92	F1SGS9	F1SGS9	366	380	yes	yes	2;3	3.2775e-90	193.81	By MS/MS	By MS/MS	By MS/MS	By MS/MS	By MS/MS	By MS/MS	By MS/MS
VVAGVANALAHK	DVQAAFQKVVAGVANA	VANALAHKYH______	K	V	V	H	K	Y	4	0	1	0	0	0	0	1	1	0	1	1	0	0	0	0	0	0	0	3	0	0	12	0	1148.67	F1RII7;P02067;HBB_HUMAN	F1RII7	134	145	no	no	2	1.4431e-40	164.97	By MS/MS	By MS/MS	By MS/MS	By MS/MS	By MS/MS	By MS/MS	By MS/MS
FQPLVDEPK	CYATVFDKFQPLVDEP	QPLVDEPKNLIKQNCE	K	F	Q	P	K	N	0	0	0	1	0	1	1	0	0	0	1	1	0	1	2	0	0	0	0	1	0	0	9	0	1071.56	F1RUN2;P08835;gi|545845362|ref|XP_005666793.1|;gi|545845360|ref|XP_005666792.1|	F1RUN2	400	408	yes	no	1;2	0.012026	105.52	By MS/MS	By MS/MS	By MS/MS	By matching	By MS/MS	By MS/MS	By MS/MS
ETTIQGLDGLSER	APLAGTNKETTIQGLD	GLDGLSERCAQYKKDG	K	E	T	E	R	C	0	1	0	1	0	1	2	2	0	1	2	0	0	0	0	1	2	0	0	0	0	0	13	0	1417.7	F1SSB5;gi|545803903|ref|XP_003122094.4|	F1SSB5	15	27	yes	no	1;2;3	4.3752e-294	332.53	By MS/MS	By MS/MS	By MS/MS	By MS/MS	By MS/MS	By MS/MS	By MS/MS
GYSFTTTAER	LMKILTERGYSFTTTA	SFTTTAEREIVRDIKE	R	G	Y	E	R	E	1	1	0	0	0	0	1	1	0	0	0	0	0	1	0	1	3	0	1	0	0	0	10	0	1131.52	Q6QAQ1;I3LVD5	I3LVD5	197	206	no	no	2	2.7276e-07	120.76	By MS/MS	By MS/MS	By MS/MS	By MS/MS	By MS/MS	By MS/MS	By MS/MS
VVSVLPIQHQDWLK	EQFNSTYRVVSVLPIQ	IQHQDWLKGKEFKCKV	R	V	V	L	K	G	0	0	0	1	0	2	0	0	1	1	2	1	0	0	1	1	0	1	0	3	0	0	14	0	1660.93	gi|545894775|ref|XP_005658953.1|	gi|545894775|ref|XP_005658953.1|	89	102	yes	yes	2;3	1.3431e-87	195.87	By MS/MS	By MS/MS	By MS/MS	By MS/MS	By MS/MS	By MS/MS	By MS/MS
DAILFPSFIHSQK	NTPIFFIRDAILFPSF	PSFIHSQKRNPQTHLK	R	D	A	Q	K	R	1	0	0	1	0	1	0	0	1	2	1	1	0	2	1	2	0	0	0	0	0	0	13	0	1501.79	F1SGS9;O62839	F1SGS9	157	169	yes	no	2;3	7.8371e-07	116.51	By MS/MS	By MS/MS	By MS/MS	By MS/MS	By MS/MS	By MS/MS	By MS/MS
YTPEQVAMATVTALYR	AGHACTKKYTPEQVAM	ATVTALYRTVPAAVPG	K	Y	T	Y	R	T	3	1	0	0	0	1	1	0	0	0	1	0	1	0	1	0	3	0	2	2	0	0	16	0	1812.91	F1SSB5;gi|545803903|ref|XP_003122094.4|	F1SSB5	137	152	yes	no	2;3	8.071e-63	172.43	By MS/MS	By MS/MS	By MS/MS	By MS/MS	By MS/MS	By MS/MS	By MS/MS
FLPLFDR	MAGQAFRKFLPLFDRV	KFLPLFDRVLVERSAA	K	F	L	D	R	V	0	1	0	1	0	0	0	0	0	0	2	0	0	2	1	0	0	0	0	0	0	0	7	0	906.496	gi|47523680|ref|NP_999472.1|;F1SMZ6	F1SMZ6	9	15	no	no	2	0.002413	132.09	By MS/MS	By MS/MS	By MS/MS	By MS/MS	By MS/MS	By MS/MS	By MS/MS
LKPDPVALCADFQEDEQK	NDNPDIPKLKPDPVAL	DFQEDEQKFWGKYLYE	K	L	K	Q	K	F	2	0	0	3	1	2	2	0	0	0	2	2	0	1	2	0	0	0	0	1	0	0	18	1	2102	F1RUN2;P08835;gi|545845362|ref|XP_005666793.1|;gi|545845360|ref|XP_005666792.1|	F1RUN2	139	156	yes	no	2;3;4	1.6784e-117	202.61	By MS/MS	By MS/MS	By MS/MS	By MS/MS	By MS/MS	By MS/MS	By MS/MS
TVTAMDVVYALK	YTEHAKRKTVTAMDVV	MDVVYALKRQGRTLYG	K	T	V	L	K	R	2	0	0	1	0	0	0	0	0	0	1	1	1	0	0	0	2	0	1	3	0	0	12	0	1309.7	gi|545837899|ref|XP_001928646.4|;gi|545837880|ref|XP_005665717.1|;P62802	gi|545837899|ref|XP_001928646.4|	250	261	yes	no	2;3	1.0608e-06	118.9	By MS/MS	By MS/MS	By MS/MS	By MS/MS	By MS/MS	By MS/MS	By MS/MS
RDELPADLNPLEHDFVEDK	SHCIAEAKRDELPADL	EHDFVEDKEVCKNYKE	K	R	D	D	K	E	1	1	1	4	0	0	3	0	1	0	3	1	0	1	2	0	0	0	0	1	0	0	19	1	2251.08	F1RUN2;P08835;gi|545845362|ref|XP_005666793.1|;gi|545845360|ref|XP_005666792.1|	F1RUN2	318	336	yes	no	2;3;4	0	332.57	By MS/MS	By MS/MS	By MS/MS	By MS/MS	By MS/MS		By MS/MS
HLQLAIR	KKTRIIPRHLQLAIRN	RHLQLAIRNDEELNKL	R	H	L	I	R	N	1	1	0	0	0	1	0	0	1	1	2	0	0	0	0	0	0	0	0	0	0	0	7	0	849.518	F2Z587;gi|545837771|ref|XP_005656272.1|;gi|545895216|ref|XP_005659133.1|;gi|545837899|ref|XP_001928646.4|;gi|545837880|ref|XP_005665717.1|;gi|194039884|ref|XP_001928592.1|;F2Z5L5;F2Z5L2;F2Z575;F1RPL1;F1RPL3;gi|545823307|ref|XP_005663572.1|;gi|545823276|ref|XP_005663563.1|;F1RPK0;F2Z5I4;gi|335287022|ref|XP_003355254.1|;gi|545883733|ref|XP_005673392.1|;F2Z5P1;gi|178056781|ref|NP_001116594.1|;F1S0Z4…	gi|545837899|ref|XP_001928646.4|	83	89	no	no	2	9.7525e-12	158.38		By MS/MS	By MS/MS	By MS/MS	By MS/MS	By MS/MS	By MS/MS
IYEATLEDCCAK	SLLLRIAKIYEATLED	TLEDCCAKEDPPACYA	K	I	Y	A	K	E	2	0	0	1	2	0	2	0	0	1	1	1	0	0	0	0	1	0	1	0	0	0	12	0	1471.63	F1RUN2;P08835;gi|545845362|ref|XP_005666793.1|;gi|545845360|ref|XP_005666792.1|	F1RUN2	375	386	yes	no	2;3	2.9632e-17	140.24	By MS/MS	By MS/MS	By MS/MS	By MS/MS	By MS/MS	By MS/MS	By MS/MS
APIILGSPEDVTELLEIYQK	VPTDIHQRAPIILGSP	ELLEIYQKHAAKXTDQ	R	A	P	Q	K	H	1	0	0	1	0	1	3	1	0	3	3	1	0	0	2	1	1	0	1	1	0	0	20	0	2227.2	F1S4K0;P00636	P00636	315	334	no	no	2;3;4	5.064e-125	199.65	By MS/MS	By MS/MS	By MS/MS	By MS/MS	By MS/MS	By MS/MS	By MS/MS
IMDPNIVGSEHYDVAR	DPLDSTSRIMDPNIVG	SEHYDVARGVQKILQD	R	I	M	A	R	G	1	1	1	2	0	0	1	1	1	2	0	0	1	0	1	1	0	0	1	2	0	0	16	0	1814.86	F1SLA0;gi|545826025|ref|XP_001929445.2|;K7GLT8	F1SLA0	407	422	yes	no	2;3;4	1.7347e-107	203.53	By MS/MS		By MS/MS	By MS/MS		By MS/MS	By MS/MS
RDELPADLNPLEHDFVEDKEVCK	SHCIAEAKRDELPADL	VEDKEVCKNYKEAKDV	K	R	D	C	K	N	1	1	1	4	1	0	4	0	1	0	3	2	0	1	2	0	0	0	0	2	0	0	23	2	2767.31	F1RUN2;P08835;gi|545845362|ref|XP_005666793.1|;gi|545845360|ref|XP_005666792.1|	F1RUN2	318	340	yes	no	2;3;4;5	0	356.46	By MS/MS	By MS/MS	By MS/MS	By MS/MS	By MS/MS		By MS/MS
YLLGTSLAR	SSAMYEDRYLLGTSLA	LLGTSLARPCIARKQV	R	Y	L	A	R	P	1	1	0	0	0	0	0	1	0	0	3	0	0	0	0	1	1	0	1	0	0	0	9	0	992.565	F1S0X9	F1S0X9	87	95	yes	yes	2	5.5763e-05	128.38	By MS/MS	By MS/MS	By MS/MS	By MS/MS	By MS/MS	By MS/MS	By MS/MS
FELSCYSLAPQIK	GKGNDQVRFELSCYSL	YSLAPQIKVIAPWRMP	R	F	E	I	K	V	1	0	0	0	1	1	1	0	0	1	2	1	0	1	1	2	0	0	1	0	0	0	13	0	1554.78	F1S0X9	F1S0X9	128	140	yes	yes	2;3	4.4559e-08	126.83	By MS/MS	By MS/MS	By MS/MS	By MS/MS	By MS/MS	By MS/MS	By MS/MS
TTGIVMDSGDGVTHTVPIYEGYALPHAILR	LSLYASGRTTGIVMDS	ALPHAILRLDLAGRDL	R	T	T	L	R	L	2	1	0	2	0	0	1	4	2	3	2	0	1	0	2	1	4	0	2	3	0	0	30	0	3182.61	Q6QAQ1;I3LVD5;gi|545877574|ref|XP_005674537.1|	I3LVD5	148	177	no	no	3;4;5;6	0	249.19	By MS/MS	By MS/MS	By MS/MS	By MS/MS	By matching	By MS/MS	By MS/MS
IVGEYTGFRPVRPQVR	EPTLKDAKIVGEYTGF	RPVRPQVRLEREQLRF	K	I	V	V	R	L	0	3	0	0	0	1	1	2	0	1	0	0	0	1	2	0	1	0	1	3	0	0	16	2	1873.03	P00371	P00371	275	290	yes	yes	2;3;4	1.4712e-20	140.82		By MS/MS	By MS/MS	By MS/MS	By MS/MS		By MS/MS
AGIAHLYGIAGSTNVTGDQVK	AISTAVRKAGIAHLYG	NVTGDQVKKLDVLSND	K	A	G	V	K	K	3	0	1	1	0	1	0	4	1	2	1	1	0	0	0	1	2	0	1	2	0	0	21	0	2071.07	F1S4K0;P00636	P00636	52	72	no	no	2;3;4	0	282.38	By MS/MS	By MS/MS	By MS/MS	By MS/MS	By MS/MS	By MS/MS	By MS/MS
CCAAPDHEACFAVEGPK	NFAAFVQKCCAAPDHE	CFAVEGPKFVIEIRGI	K	C	C	P	K	F	4	0	0	1	3	0	2	1	1	0	0	1	0	1	2	0	0	0	0	1	0	0	17	0	1917.78	F1RUN2;P08835	F1RUN2	581	597	yes	no	2;3;4	5.7491e-150	215.15	By MS/MS	By MS/MS	By MS/MS	By MS/MS	By MS/MS	By MS/MS	By MS/MS
EHYGDLADCCEKEEPERNECFLQHK	LCAIPSLREHYGDLAD	NECFLQHKNDNPDIPK	R	E	H	H	K	N	1	1	1	2	3	1	6	1	2	0	2	2	0	1	1	0	0	0	1	0	0	0	25	2	3192.33	F1RUN2;P08835;gi|545845362|ref|XP_005666793.1|;gi|545845360|ref|XP_005666792.1|	F1RUN2	106	130	yes	no	3;4;5;6	0	323.79		By MS/MS	By MS/MS	By MS/MS	By MS/MS		By MS/MS
EITALAPSTMK	GIADRMQKEITALAPS	ALAPSTMKIKIIAPPE	K	E	I	M	K	I	2	0	0	0	0	0	1	0	0	1	1	1	1	0	1	1	2	0	0	0	0	0	11	0	1160.61	C7AI81;F1SLG5;Q6QAQ1;B6VNT8;P68137;I3LVD5;gi|545816803|ref|XP_003125076.4|	I3LVD5	316	326	no	no	1;2	2.4379e-05	125.97	By MS/MS	By MS/MS	By MS/MS	By MS/MS	By MS/MS	By MS/MS	By MS/MS
VPTPNVSVVDLTCR	KLTGMAFRVPTPNVSV	SVVDLTCRLEKPAKYD	R	V	P	C	R	L	0	1	1	1	1	0	0	0	0	0	1	0	0	0	2	1	2	0	0	4	0	0	14	0	1555.8	gi|545894372|ref|XP_003361616.2|;F1SLR8;P00355	P00355	233	246	no	no	2;3	7.2517e-59	176.4	By MS/MS	By MS/MS	By MS/MS	By MS/MS	By MS/MS	By MS/MS	By MS/MS
LFDQAFGLPR	DWYPAHSRLFDQAFGL	DQAFGLPRLPEEWSQW	R	L	F	P	R	L	1	1	0	1	0	1	0	1	0	0	2	0	0	2	1	0	0	0	0	0	0	0	10	0	1162.61	Q5S1U1;gi|335284210|ref|XP_003354541.1|	Q5S1U1	29	38	yes	no	2	9.2727e-15	149.72	By MS/MS	By MS/MS	By MS/MS	By MS/MS	By MS/MS	By MS/MS	By MS/MS
QEYDESGPSIVHR	FQQMWISKQEYDESGP	SGPSIVHRKCFXDDDI	K	Q	E	H	R	K	0	1	0	1	0	1	2	1	1	1	0	0	0	0	1	2	0	0	1	1	0	0	13	0	1515.7	Q6QAQ1;I3LVD5	I3LVD5	360	372	no	no	2;3	3.6794e-84	195.72	By MS/MS	By MS/MS	By MS/MS	By MS/MS	By MS/MS	By MS/MS	By MS/MS
ECCHGDLLECADDRADLAK	TDLAKVHKECCHGDLL	DDRADLAKYICENQDT	K	E	C	A	K	Y	3	1	0	4	3	0	2	1	1	0	3	1	0	0	0	0	0	0	0	0	0	0	19	1	2246.94	F1RUN2;P08835;gi|545845362|ref|XP_005666793.1|;gi|545845360|ref|XP_005666792.1|;CON__P02769;ALBU_BOVIN	F1RUN2	267	285	no	no	2;3;4	0	431.7	By MS/MS	By MS/MS	By MS/MS	By MS/MS	By MS/MS	By matching	By MS/MS
EFDPAITEYIQR	SINEGYAKEFDPAITE	AITEYIQRKKFPPDNS	K	E	F	Q	R	K	1	1	0	1	0	1	2	0	0	2	0	0	0	1	1	0	1	0	1	0	0	0	12	0	1480.72	F1S4K0;P00636	P00636	219	230	no	no	1;2;3	7.3271e-202	297.36	By MS/MS	By MS/MS	By MS/MS	By MS/MS	By MS/MS	By MS/MS	By MS/MS
YFPTQALNFAFK	GNLANVIRYFPTQALN	QALNFAFKDKYKQIFL	R	Y	F	F	K	D	2	0	1	0	0	1	0	0	0	0	1	1	0	3	1	0	1	0	1	0	0	0	12	0	1445.73	F1RZQ6;gi|350587818|ref|XP_003129255.3|;F1RRA6;F2Z565;Q6QRN9	F2Z565	81	92	no	no	2;3	8.8662e-15	127.51	By MS/MS	By MS/MS	By MS/MS	By MS/MS	By MS/MS	By MS/MS	By MS/MS
VPQVSTPTLVEVAR	LIVRYTKKVPQVSTPT	PTLVEVARKLGLVGSR	K	V	P	A	R	K	1	1	0	0	0	1	1	0	0	0	1	0	0	0	2	1	2	0	0	4	0	0	14	0	1494.84	F1RUN2;P08835;gi|545845362|ref|XP_005666793.1|;gi|545845360|ref|XP_005666792.1|	F1RUN2	438	451	yes	no	2;3	2.7494e-25	146.59	By MS/MS	By MS/MS	By MS/MS	By MS/MS	By MS/MS	By MS/MS	By MS/MS
YICENQDTISTK	DDRADLAKYICENQDT	NQDTISTKLKECCDKP	K	Y	I	T	K	L	0	0	1	1	1	1	1	0	0	2	0	1	0	0	0	1	2	0	1	0	0	0	12	0	1470.67	F1RUN2;P08835;gi|545845362|ref|XP_005666793.1|;gi|545845360|ref|XP_005666792.1|	F1RUN2	286	297	yes	no	1;2;3	2.9282e-202	288.35	By MS/MS	By MS/MS	By MS/MS	By MS/MS	By MS/MS	By MS/MS	By MS/MS
FLSQPFQVAEVFTGHLGK	SRARKIQRFLSQPFQV	VFTGHLGKLVPLKETI	R	F	L	G	K	L	1	0	0	0	0	2	1	2	1	0	2	1	0	3	1	1	1	0	0	2	0	0	18	0	2004.05	F1SLA0;gi|545826025|ref|XP_001929445.2|;K7GLT8	F1SLA0	463	480	yes	no	2;3;4	5.6286e-86	181.86	By MS/MS	By MS/MS	By MS/MS	By MS/MS	By MS/MS	By MS/MS	By MS/MS
AAAKPENLSLVVHGPGDLR	________________	VHGPGDLRLENYPIPE	M	A	A	L	R	L	3	1	1	1	0	0	1	2	1	0	3	1	0	0	2	1	0	0	0	2	0	0	19	1	1943.06	F1SN27;Q29318	F1SN27	2	20	yes	no	2;3	3.8539e-118	198.35	By MS/MS	By MS/MS	By MS/MS	By MS/MS	By MS/MS	By MS/MS	By MS/MS
GILAADESVGTMGNR	QRIVANGKGILAADES	SVGTMGNRLQRIKVEN	K	G	I	N	R	L	2	1	1	1	0	0	1	3	0	1	1	0	1	0	0	1	1	0	0	1	0	0	15	0	1489.72	F1SSB4;gi|545803892|ref|XP_005652761.1|	F1SSB4	29	43	yes	no	2;3	2.972e-90	194.12	By MS/MS	By MS/MS	By MS/MS	By MS/MS	By matching	By MS/MS	By MS/MS
ILLLEAGPK	DIHFGDKKILLLEAGP	LLLEAGPKKVLGKLPE	K	I	L	P	K	K	1	0	0	0	0	0	1	1	0	1	3	1	0	0	1	0	0	0	0	0	0	0	9	0	952.596	gi|194038538|ref|XP_001929141.1|;F1S3H4	gi|194038538|ref|XP_001929141.1|	66	74	yes	no	2	0.00014008	120.15	By MS/MS	By matching	By MS/MS	By MS/MS	By MS/MS	By MS/MS
DLYANTVLSGGTTMYPGIADR	KCDVDIRKDLYANTVL	MYPGIADRMQKEITAL	K	D	L	D	R	M	2	1	1	2	0	0	0	3	0	1	2	0	1	0	1	1	3	0	2	1	0	0	21	0	2214.06	Q6QAQ1;I3LVD5	I3LVD5	292	312	no	no	2;3	1.1038e-294	264.67	By MS/MS	By MS/MS	By MS/MS	By MS/MS	By MS/MS	By MS/MS	By MS/MS
ALESPERPFLAILGGAK	KELNYFAKALESPERP	LAILGGAKVADKIQLI	K	A	L	A	K	V	3	1	0	0	0	0	2	2	0	1	3	1	0	1	2	1	0	0	0	0	0	0	17	1	1767.99	K7GKJ8;F1RPH0;K7GRJ0;K7GNI9;Q7SIB7	Q7SIB7	200	216	no	no	2;3;4	1.4813e-129	211.12	By MS/MS	By MS/MS	By MS/MS	By MS/MS	By MS/MS	By MS/MS	By MS/MS
TGAIVDVPVGEELLGR	KEGDIVKRTGAIVDVP	VGEELLGRVVDALGNA	R	T	G	G	R	V	1	1	0	1	0	0	2	3	0	1	2	0	0	0	1	0	1	0	0	3	0	0	16	0	1623.88	F1RPS8;P80021	F1RPS8	114	129	yes	no	2;3	6.5443e-22	145.39	By MS/MS	By MS/MS	By MS/MS	By MS/MS	By MS/MS	By MS/MS	By MS/MS
STELLIR	REIRRYQKSTELLIRK	KSTELLIRKLPFQRLV	K	S	T	I	R	K	0	1	0	0	0	0	1	0	0	1	2	0	0	0	0	1	1	0	0	0	0	0	7	0	830.486	F1RVA0;Q71LE2;gi|335291702|ref|XP_003356567.1|;F2Z576;F1RPL2;F2Z5K9	F1RVA0	58	64	no	no	2	0.00022009	138.85	By MS/MS	By MS/MS	By MS/MS	By MS/MS	By MS/MS	By MS/MS	By MS/MS
ITLPVDFVTADKFDENAK	KAEKNGVKITLPVDFV	DKFDENAKIGQATVAS	K	I	T	A	K	I	2	0	1	3	0	0	1	0	0	1	1	2	0	2	1	0	2	0	0	2	0	0	18	1	2022.03	K7GKJ8;F1RPH0;K7GNH6;Q7SIB7	Q7SIB7	280	297	no	no	2;3	3.4376e-283	258.77	By MS/MS	By MS/MS	By MS/MS	By MS/MS	By MS/MS	By MS/MS	By MS/MS
FENAFLSHVISQHQALLGK	LEPSKITKFENAFLSH	QHQALLGKIRADGKIS	K	F	E	G	K	I	2	0	1	0	0	2	1	1	2	1	3	1	0	2	0	2	0	0	0	1	0	0	19	0	2138.13	F1RPS8;P80021	F1RPS8	487	505	yes	no	2;3;4	0	294.28	By MS/MS	By MS/MS	By MS/MS	By MS/MS	By matching		By MS/MS
FVTTEFEPCFDAADFIR	HKLAAQGKFVTTEFEP	FDAADFIRAGRDIFAQ	K	F	V	I	R	A	2	1	0	2	1	0	2	0	0	1	0	0	0	4	1	0	2	0	0	1	0	0	17	0	2063.93	P50441	P50441	244	260	yes	yes	2;3;4	2.8631e-95	193.77	By MS/MS	By MS/MS	By MS/MS	By MS/MS	By MS/MS	By MS/MS	By MS/MS
ALQASALAAWGGK	KLSFSYGRALQASALA	ALAAWGGKAANKKATQ	R	A	L	G	K	A	5	0	0	0	0	1	0	2	0	0	2	1	0	0	0	1	0	1	0	0	0	0	13	0	1242.67	F1SSB5;gi|545803903|ref|XP_003122094.4|	F1SSB5	198	210	yes	no	1;2;3	8.9529e-23	158.06	By MS/MS	By MS/MS	By MS/MS	By MS/MS	By MS/MS	By MS/MS	By MS/MS
IGGIGTVPVGR	LPLQDVYKIGGIGTVP	IGTVPVGRVETGVLKP	K	I	G	G	R	V	0	1	0	0	0	0	0	4	0	2	0	0	0	0	1	0	1	0	0	2	0	0	11	0	1024.6	Q0PY11;F1STN7;F1STM4;gi|545834217|ref|XP_005656114.1|	Q0PY11	256	266	yes	no	2	1.8878e-06	112.13	By MS/MS	By MS/MS	By MS/MS	By MS/MS	By MS/MS	By MS/MS	By MS/MS
YVRPGGGFIPNFQLFEK	SEILSTLRYVRPGGGF	PNFQLFEKGDVNGEKE	R	Y	V	E	K	G	0	1	1	0	0	1	1	3	0	1	1	1	0	3	2	0	0	0	1	1	0	0	17	1	1968.03	gi|169646366|ref|NP_001108627.1|	gi|169646366|ref|NP_001108627.1|	121	137	yes	yes	2;3;4	1.2396e-94	194.32	By MS/MS	By MS/MS	By MS/MS	By MS/MS	By MS/MS		By MS/MS
QCPSHLAIQENANALAR	RAVLRIDKQCPSHLAI	ENANALARYASICQQN	K	Q	C	A	R	Y	4	1	2	0	1	2	1	0	1	1	2	0	0	0	1	1	0	0	0	0	0	0	17	0	1891.93	F1SSB5;gi|545803903|ref|XP_003122094.4|	F1SSB5	50	66	yes	no	2;3	0	328.56	By MS/MS	By MS/MS	By MS/MS	By MS/MS	By MS/MS	By MS/MS	By MS/MS
VINSILAFR	TAAEKLHKVINSILAF	INSILAFREKEKQRLQ	K	V	I	F	R	E	1	1	1	0	0	0	0	0	0	2	1	0	0	1	0	1	0	0	0	1	0	0	9	0	1031.61	P37111	P37111	222	230	yes	yes	1;2	2.0609e-33	176.6	By MS/MS	By MS/MS	By MS/MS	By MS/MS	By MS/MS	By MS/MS	By MS/MS
FLEEHPGGEEVLR	HKVYDLTKFLEEHPGG	PGGEEVLREQAGGDAT	K	F	L	L	R	E	0	1	0	0	0	0	4	2	1	0	2	0	0	1	1	0	0	0	0	1	0	0	13	0	1510.74	P00172-2;CYB5_HUMAN;P00172;gi|545801848|ref|XP_005659882.1|	P00172-2	40	52	yes	no	2;3	1.6933e-84	196.5	By MS/MS	By MS/MS	By MS/MS	By MS/MS	By MS/MS	By matching	By MS/MS
ISSVQSIVPALEIANAHR	YVLLSEKKISSVQSIV	LEIANAHRKPLVIIAE	K	I	S	H	R	K	3	1	1	0	0	1	1	0	1	3	1	0	0	0	1	3	0	0	0	2	0	0	18	0	1904.05	F1SMZ7;I3L9N6;gi|359811347|ref|NP_001241645.1|	gi|359811347|ref|NP_001241645.1|	251	268	no	no	2;3;4	1.8411e-45	159.81	By MS/MS	By MS/MS	By MS/MS	By MS/MS	By MS/MS	By MS/MS	By MS/MS
VLDSGAPIKIPVGPETLGR	EGLVRGQKVLDSGAPI	VGPETLGRIMNVIGEP	K	V	L	G	R	I	1	1	0	1	0	0	1	3	0	2	2	1	0	0	3	1	1	0	0	2	0	0	19	1	1918.09	F1SLA0;gi|545826025|ref|XP_001929445.2|;K7GLT8	F1SLA0	125	143	yes	no	2;3;4	1.5418e-156	217.33	By MS/MS	By MS/MS	By MS/MS	By MS/MS	By MS/MS	By MS/MS	By MS/MS
FYAYNPLAGGLLTGK	CLKHFGLRFYAYNPLA	AGGLLTGKYKYEDKDE	R	F	Y	G	K	Y	2	0	1	0	0	0	0	3	0	0	3	1	0	1	1	0	1	0	2	0	0	0	15	0	1583.83	F1SUP1	F1SUP1	232	246	yes	yes	2;3	7.2189e-05	109.55	By MS/MS	By MS/MS	By MS/MS	By MS/MS	By MS/MS	By MS/MS	By MS/MS
VPQVSTPTLVEVARK	LIVRYTKKVPQVSTPT	TLVEVARKLGLVGSRC	K	V	P	R	K	L	1	1	0	0	0	1	1	0	0	0	1	1	0	0	2	1	2	0	0	4	0	0	15	1	1622.94	F1RUN2;P08835;gi|545845362|ref|XP_005666793.1|;gi|545845360|ref|XP_005666792.1|	F1RUN2	438	452	yes	no	2;3	1.376e-28	148.18	By MS/MS	By MS/MS	By MS/MS	By MS/MS	By MS/MS	By MS/MS	By MS/MS
IVEGLPINDFSR	TIKDKTWKIVEGLPIN	LPINDFSREKMDLTAK	K	I	V	S	R	E	0	1	1	1	0	0	1	1	0	2	1	0	0	1	1	1	0	0	0	1	0	0	12	0	1358.72	P11708;gi|350596594|ref|XP_003484293.1|;I3LBY9;gi|545890524|ref|XP_005658591.1|	gi|350596594|ref|XP_003484293.1|	254	265	no	no	2;3	9.117e-08	125.54	By MS/MS	By MS/MS	By MS/MS	By MS/MS	By MS/MS	By MS/MS	By MS/MS
RPVDDYENCYLAQVPSHAVVAR	LLCRDNTRRPVDDYEN	PSHAVVARSVDGQEDS	R	R	P	A	R	S	3	2	1	2	1	1	1	0	1	0	1	0	0	0	2	1	0	0	2	4	0	0	22	1	2558.23	P09571;B3CL06;gi|350591529|ref|XP_003483289.1|;gi|545864004|ref|XP_005669896.1|;Q29545	P09571	237	258	no	no	2;3;4;5	3.2033e-150	207.17	By MS/MS	By MS/MS	By MS/MS	By MS/MS	By MS/MS		By MS/MS
NLDIERPTYTNLNR	AIYDICRRNLDIERPT	PTYTNLNRLIGQIVSS	R	N	L	N	R	L	0	2	3	1	0	0	1	0	0	1	2	0	0	0	1	0	2	0	1	0	0	0	14	1	1717.87	F1SR80;F2Z5S8;gi|545875706|ref|XP_005672289.1|;gi|545824987|ref|XP_005655602.1|;F1SHC1;gi|545824995|ref|XP_005655606.1|;F2Z5T5;gi|545824991|ref|XP_005655604.1|;F1RK98;gi|545869907|ref|XP_005654160.1|;P02550	F2Z5S8	216	229	no	no	2;3	0	290.71	By MS/MS	By MS/MS	By MS/MS	By MS/MS	By matching	By matching	By MS/MS
TFIIGELHPDDR	TDARELSKTFIIGELH	GELHPDDRSKIAKPSE	K	T	F	D	R	S	0	1	0	2	0	0	1	1	1	2	1	0	0	1	1	0	1	0	0	0	0	0	12	0	1411.71	P00172-2;CYB5_HUMAN;P00172	P00172-2	78	89	yes	no	2;3	1.7689e-40	163.51	By MS/MS	By MS/MS	By MS/MS	By MS/MS	By MS/MS	By MS/MS	By MS/MS
IVYGHLDDPANQEIER	RPLTLSEKIVYGHLDD	PANQEIERGKTYLRLR	K	I	V	E	R	G	1	1	1	2	0	1	2	1	1	2	1	0	0	0	1	0	0	0	1	1	0	0	16	0	1867.91	F1SRC5;P16276	F1SRC5	58	73	yes	no	2;3	1.2137e-238	252.1	By MS/MS	By MS/MS	By MS/MS	By MS/MS	By MS/MS	By MS/MS	By MS/MS
YAFQEALNSAGEK	MVKQIESKYAFQEALN	ALNSAGEKLVVVDFSA	K	Y	A	E	K	L	3	0	1	0	0	1	2	1	0	0	1	1	0	1	0	1	0	0	1	0	0	0	13	0	1426.67	P82460	P82460	9	21	yes	no	2	1.6395e-24	146.79	By MS/MS	By MS/MS	By MS/MS	By MS/MS	By MS/MS	By MS/MS	By MS/MS
ADFTEISK	RLSQRFPKADFTEISK	ADFTEISKIVTDLAKV	K	A	D	S	K	I	1	0	0	1	0	0	1	0	0	1	0	1	0	1	0	1	1	0	0	0	0	0	8	0	909.444	F1RUN2;P08835;gi|545845362|ref|XP_005666793.1|;gi|545845360|ref|XP_005666792.1|	F1RUN2	249	256	yes	no	1;2	0.00018262	149.65	By MS/MS	By MS/MS	By MS/MS	By MS/MS	By MS/MS	By MS/MS	By MS/MS
VDPVNFK	DLHAHKLRVDPVNFKL	RVDPVNFKLLSHCLLV	R	V	D	F	K	L	0	0	1	1	0	0	0	0	0	0	0	1	0	1	1	0	0	0	0	2	0	0	7	0	817.433	P01965;F1RGX4;K7GM56;K7GQP8;gi|350581862|ref|XP_003481141.1|;K7GLP2;CON__P01966;HBA_HUMAN;P02009;F1RGX7	P01965	93	99	no	no	1;2	0.043587	120.65		By matching	By MS/MS	By matching	By MS/MS	By MS/MS	By MS/MS
QATVGDINTERPGILDLK	LFIYSHYKQATVGDIN	RPGILDLKGKAKWDAW	K	Q	A	L	K	G	1	1	1	2	0	1	1	2	0	2	2	1	0	0	1	0	2	0	0	1	0	0	18	1	1939.04	P12026	P12026	34	51	yes	no	2;3	0	325.19	By MS/MS	By MS/MS	By MS/MS	By MS/MS	By MS/MS	By MS/MS	By MS/MS
VVEIAPAAHLDPQLR	SIQRRHQKVVEIAPAA	AHLDPQLRTRLTSDSV	K	V	V	L	R	T	3	1	0	1	0	1	1	0	1	1	2	0	0	0	2	0	0	0	0	2	0	0	15	0	1627.9	gi|47523756|ref|NP_999514.1|;F1RUV6	gi|47523756|ref|NP_999514.1|	274	288	yes	no	2;3;4	5.2919e-28	150.05	By MS/MS	By MS/MS	By MS/MS	By MS/MS	By MS/MS	By MS/MS	By MS/MS
YYVTIIDAPGHR	LWKFETSKYYVTIIDA	IIDAPGHRDFIKNMIT	K	Y	Y	H	R	D	1	1	0	1	0	0	0	1	1	2	0	0	0	0	1	0	1	0	2	1	0	0	12	0	1403.72	Q0PY11	Q0PY11	85	96	yes	yes	2;3	4.9792e-50	173.07	By MS/MS	By MS/MS	By MS/MS	By MS/MS	By MS/MS		By MS/MS
AAQKPDILTTGSGNPIGDK	MKHWKEQRAAQKPDIL	SGNPIGDKLNILTAGP	R	A	A	D	K	L	2	0	1	2	0	1	0	3	0	2	1	2	0	0	2	1	2	0	0	0	0	0	19	1	1881.98	F1SGS9;O62839	F1SGS9	20	38	yes	no	2;3	4.732e-179	229.75	By MS/MS	By MS/MS	By MS/MS	By MS/MS	By MS/MS	By MS/MS	By MS/MS
LNILTAGPR	SGNPIGDKLNILTAGP	NILTAGPRGPLLVQDV	K	L	N	P	R	G	1	1	1	0	0	0	0	1	0	1	2	0	0	0	1	0	1	0	0	0	0	0	9	0	953.566	F1SGS9;O62839	F1SGS9	39	47	yes	no	2	6.6074e-08	144.09	By MS/MS		By MS/MS	By MS/MS		By MS/MS	By MS/MS
IFPVETLVEEAIQCAEK	KQAGLVSKIFPVETLV	EAIQCAEKIASYSKIV	K	I	F	E	K	I	2	0	0	0	1	1	4	0	0	2	1	1	0	1	1	0	1	0	0	2	0	0	17	0	1975	gi|298104076|ref|NP_001177104.1|;F1SAC1;I3LAI1	gi|298104076|ref|NP_001177104.1|	212	228	yes	no	2;3	0	280.7	By MS/MS	By MS/MS	By MS/MS		By MS/MS	By MS/MS	By MS/MS
DVFSECCQAADK	LYYAIIYKDVFSECCQ	ECCQAADKAACLLPKI	K	D	V	D	K	A	2	0	0	2	2	1	1	0	0	0	0	1	0	1	0	1	0	0	0	1	0	0	12	0	1428.57	F1RUN2;P08835;gi|545845362|ref|XP_005666793.1|;gi|545845360|ref|XP_005666792.1|	F1RUN2	186	197	yes	no	2;3	2.0523e-29	151.26	By MS/MS	By MS/MS	By MS/MS	By MS/MS	By MS/MS	By MS/MS	By MS/MS
GPLLVQDVVFTDEMAHFDR	NILTAGPRGPLLVQDV	DEMAHFDRERIPERVV	R	G	P	D	R	E	1	1	0	3	0	1	1	1	1	0	2	0	1	2	1	0	1	0	0	3	0	0	19	0	2188.06	F1SGS9;O62839;CATA_HUMAN	F1SGS9	48	66	no	no	2;3;4	1.4011e-284	260.96	By MS/MS	By MS/MS	By MS/MS	By MS/MS	By MS/MS	By MS/MS	By MS/MS
TFGPIPEFSGAVAEK	EGMKRVLKTFGPIPEF	FSGAVAEKVHQAMCVK	K	T	F	E	K	V	2	0	0	0	0	0	2	2	0	1	0	1	0	2	2	1	1	0	0	1	0	0	15	0	1548.78	F1RVB1;Q8SQ26	Q8SQ26	268	282	no	no	2;3	0.00013899	81.327	By MS/MS	By MS/MS	By MS/MS	By MS/MS	By MS/MS	By MS/MS	By MS/MS
LGKPVLQALGDGDFVK	ASMRIMTRLGKPVLQA	LGDGDFVKCLHSVGQP	R	L	G	V	K	C	1	0	0	2	0	1	0	3	0	0	3	2	0	1	1	0	0	0	0	2	0	0	16	1	1655.92	C5I4T6	C5I4T6	194	209	yes	yes	2;3	7.7582e-62	177.67	By MS/MS	By MS/MS	By MS/MS	By MS/MS	By MS/MS	By MS/MS	By MS/MS
LKPDPVALCADFQEDEQKFWGK	NDNPDIPKLKPDPVAL	DEQKFWGKYLYEIARR	K	L	K	G	K	Y	2	0	0	3	1	2	2	1	0	0	2	3	0	2	2	0	0	1	0	1	0	0	22	2	2620.26	F1RUN2;P08835;gi|545845362|ref|XP_005666793.1|;gi|545845360|ref|XP_005666792.1|	F1RUN2	139	160	yes	no	2;3;4	1.4692e-193	227.87	By MS/MS	By MS/MS	By MS/MS	By MS/MS	By MS/MS		By MS/MS
EGEHPSVTLFR	________________	HPSVTLFRQYLRIRTV	R	E	G	F	R	Q	0	1	0	0	0	0	2	1	1	0	1	0	0	1	1	1	1	0	0	1	0	0	11	0	1270.63	P37111	P37111	7	17	yes	no	2;3	4.691e-20	150.09	By MS/MS	By MS/MS	By MS/MS	By MS/MS	By MS/MS		By MS/MS
GIKPVTLELGGK	KIMEMSAKGIKPVTLE	VTLELGGKSPLIIFSD	K	G	I	G	K	S	0	0	0	0	0	0	1	3	0	1	2	2	0	0	1	0	1	0	0	1	0	0	12	1	1210.73	gi|545822151|ref|XP_005663205.1|;F1S232	gi|545822151|ref|XP_005663205.1|	349	360	yes	no	2;3	4.3133e-05	102.97	By MS/MS	By MS/MS	By MS/MS	By MS/MS	By MS/MS	By matching	By MS/MS
KESYSVYVYK	GKKRKRSRKESYSVYV	SYSVYVYKVLKQVHPD	R	K	E	Y	K	V	0	0	0	0	0	0	1	0	0	0	0	2	0	0	0	2	0	0	3	2	0	0	10	1	1264.63	F2Z584;F2Z581;F2Z580;F2Z579;gi|335287031|ref|XP_003355257.1|;I3LAQ1;F2Z578;gi|545837902|ref|XP_005665720.1|	F2Z584	35	44	yes	no	2;3	5.3855e-28	169.65	By MS/MS	By MS/MS	By MS/MS	By MS/MS	By MS/MS		By MS/MS
RHPDYSVSLLLR	TFLYEYSRRHPDYSVS	YSVSLLLRIAKIYEAT	R	R	H	L	R	I	0	2	0	1	0	0	0	0	1	0	3	0	0	0	1	2	0	0	1	1	0	0	12	1	1454.8	F1RUN2;P08835;gi|545845362|ref|XP_005666793.1|;gi|545845360|ref|XP_005666792.1|	F1RUN2	360	371	yes	no	1;2;3	2.5124e-87	197.36	By matching	By MS/MS	By MS/MS	By MS/MS	By MS/MS		By MS/MS
KQTALVELLK	PEDEKQIKKQTALVEL	TALVELLKHKPHATEE	K	K	Q	L	K	H	1	0	0	0	0	1	1	0	0	0	3	2	0	0	0	0	1	0	0	1	0	0	10	1	1141.71	F1RUN2;P08835;gi|545845362|ref|XP_005666793.1|;gi|545845360|ref|XP_005666792.1|;CON__P02769;ALBU_BOVIN	F1RUN2	548	557	no	no	2	1.0201e-36	174.42	By MS/MS	By MS/MS	By MS/MS	By MS/MS	By MS/MS	By matching	By MS/MS
VSLDVNHFAPEELTVK	QQTADRWRVSLDVNHF	APEELTVKTKDGVVEI	R	V	S	V	K	T	1	0	1	1	0	0	2	0	1	0	2	1	0	1	1	1	1	0	0	3	0	0	16	0	1796.93	Q5S1U1;gi|335284210|ref|XP_003354541.1|	Q5S1U1	99	114	yes	no	2;3;4	0	302.91	By MS/MS	By MS/MS	By MS/MS	By MS/MS	By MS/MS	By MS/MS	By MS/MS
LLVPYLIEAVR	TPGFIVNRLLVPYLIE	PYLIEAVRLYERGDAS	R	L	L	V	R	L	1	1	0	0	0	0	1	0	0	1	3	0	0	0	1	0	0	0	1	2	0	0	11	0	1284.78	P00348	P00348	222	232	yes	yes	2;3	1.9633e-09	121.6	By MS/MS	By MS/MS	By MS/MS	By MS/MS	By MS/MS	By MS/MS	By MS/MS
NAVHTYVQAGSHLAAR	KYNAEKPKNAVHTYVQ	AGSHLAAREKANL___	K	N	A	A	R	E	4	1	1	0	0	1	0	1	2	0	1	0	0	0	0	1	1	0	1	2	0	0	16	0	1693.86	F1SGS9	F1SGS9	507	522	yes	yes	2;3;4	0	310.46		By MS/MS	By MS/MS	By MS/MS	By MS/MS		By MS/MS
FDDENFILK	GKSIYGEKFDDENFIL	DDENFILKHTGPGILS	K	F	D	L	K	H	0	0	1	2	0	0	1	0	0	1	1	1	0	2	0	0	0	0	0	0	0	0	9	0	1139.55	F1SV03;gi|545834982|ref|XP_005665313.1|;gi|545834980|ref|XP_005665312.1|;gi|545834985|ref|XP_005665314.1|;P62936;gi|350579215|ref|XP_003480558.1|;I3LE53	P62936	83	91	no	no	1;2	9.4775e-06	135.71	By MS/MS	By MS/MS	By MS/MS	By MS/MS	By MS/MS	By MS/MS	By MS/MS
AIAELGIYPAVDPLDSTSR	DATTVLSRAIAELGIY	DPLDSTSRIMDPNIVG	R	A	I	S	R	I	3	1	0	2	0	0	1	1	0	2	2	0	0	0	2	2	1	0	1	1	0	0	19	0	1987.03	F1SLA0;gi|545826025|ref|XP_001929445.2|;K7GLT8	F1SLA0	388	406	yes	no	2;3;4	7.9284e-26	138.66	By MS/MS	By MS/MS	By MS/MS	By MS/MS	By MS/MS	By MS/MS	By MS/MS
VVLDDKDYFLFR	LPEYGGTRVVLDDKDY	DKDYFLFRDGDILGKY	R	V	V	F	R	D	0	1	0	3	0	0	0	0	0	0	2	1	0	2	0	0	0	0	1	2	0	0	12	1	1528.79	gi|47523680|ref|NP_999472.1|;F1SMZ6	F1SMZ6	81	92	no	no	2;3	8.8096e-74	193.22	By MS/MS	By MS/MS	By MS/MS	By MS/MS	By MS/MS	By MS/MS	By MS/MS
EAYPGDVFYLHSR	LLRRPPGREAYPGDVF	DVFYLHSRLLERAAKM	R	E	A	S	R	L	1	1	0	1	0	0	1	1	1	0	1	0	0	1	1	1	0	0	2	1	0	0	13	0	1552.73	F1RPS8;P80021	F1RPS8	315	327	yes	no	2;3	2.3795e-70	182.23	By MS/MS	By matching	By MS/MS	By MS/MS	By MS/MS		By MS/MS
HLSVNDLPVGR	IDPNGVIKHLSVNDLP	VNDLPVGRSVEETLRL	K	H	L	G	R	S	0	1	1	1	0	0	0	1	1	0	2	0	0	0	1	1	0	0	0	2	0	0	11	0	1205.65	gi|545872265|ref|XP_005671556.1|;F1S418	gi|545872265|ref|XP_005671556.1|	184	194	yes	no	2;3	4.031e-54	183.03	By MS/MS	By MS/MS	By MS/MS	By MS/MS	By MS/MS	By matching	By MS/MS
SSNVGLIQLNRPK	IVVAKKGKSSNVGLIQ	LIQLNRPKALNALCKG	K	S	S	P	K	A	0	1	2	0	0	1	0	1	0	1	2	1	0	0	1	2	0	0	0	1	0	0	13	1	1424.81	gi|298104076|ref|NP_001177104.1|;F1SAC1	gi|298104076|ref|NP_001177104.1|	44	56	yes	no	2;3	2.6454e-146	223.36	By MS/MS	By MS/MS	By MS/MS	By MS/MS	By MS/MS		By MS/MS
DNPQTHYYAVAVVK	VAEFYGQKDNPQTHYY	YYAVAVVKKGSNFQWN	K	D	N	V	K	K	2	0	1	1	0	1	0	0	1	0	0	1	0	0	1	0	1	0	2	3	0	0	14	0	1603.8	P09571;B3CL06;gi|350591529|ref|XP_003483289.1|;CON__Q29443;CON__Q0IIK2	P09571	88	101	no	no	2;3	2.6521e-179	238.07	By MS/MS	By MS/MS	By MS/MS	By MS/MS	By MS/MS	By MS/MS	By MS/MS
VIISAPSADAPMFVMGVNHEK	HLKGGAKRVIISAPSA	VMGVNHEKYDNSLKIV	R	V	I	E	K	Y	3	0	1	1	0	0	1	1	1	2	0	1	2	1	2	2	0	0	0	3	0	0	21	0	2212.1	P00355;gi|545894380|ref|XP_005658730.1|	P00355	117	137	yes	no	2;3;4	2.3942e-125	203.26	By MS/MS		By MS/MS	By MS/MS		By MS/MS	By MS/MS
KFPVFNPATEEK	WHNSVSGKKFPVFNPA	FNPATEEKLCEVEEGD	K	K	F	E	K	L	1	0	1	0	0	0	2	0	0	0	0	2	0	2	2	0	1	0	0	1	0	0	12	1	1405.72	I3LRS5	I3LRS5	16	27	yes	yes	2;3	9.011e-05	113.07	By MS/MS	By MS/MS	By MS/MS	By MS/MS	By matching	By matching	By MS/MS
TRPPVAAGAVGLAQR	IAMGTFDKTRPPVAAG	GAVGLAQRALDEATKY	K	T	R	Q	R	A	4	2	0	0	0	1	0	2	0	0	1	0	0	0	2	0	1	0	0	2	0	0	15	1	1462.84	P41367	P41367	280	294	yes	yes	2;3	1.6876e-19	141.34	By MS/MS	By MS/MS	By MS/MS	By MS/MS	By MS/MS	By matching	By MS/MS
YYGYTGAFR	CLANNHERYYGYTGAF	YGYTGAFRCLVEKGDV	R	Y	Y	F	R	C	1	1	0	0	0	0	0	2	0	0	0	0	0	1	0	0	1	0	3	0	0	0	9	0	1096.5	P09571;B3CL06;gi|350591529|ref|XP_003483289.1|;gi|545864004|ref|XP_005669896.1|;CON__Q29443;CON__Q0IIK2;Q6YT39;P14632;gi|47523782|ref|NP_999527.1|;TRFL_HUMAN	P09571	523	531	no	no	2	0.00091197	109.71	By MS/MS	By matching	By MS/MS	By MS/MS	By MS/MS	By MS/MS	By matching
EAFSLFDKDGDGTITTK	EEQIAEFKEAFSLFDK	GDGTITTKELGTVMRS	K	E	A	T	K	E	1	0	0	3	0	0	1	2	0	1	1	2	0	2	0	1	3	0	0	0	0	0	17	1	1843.88	F2Z5G3;gi|545866077|ref|XP_005670261.1|	F2Z5G3	15	31	yes	no	2;3	0	323.72	By MS/MS	By MS/MS	By MS/MS	By MS/MS	By MS/MS	By MS/MS	By MS/MS
VLSIGDGIAR	VDLEETGRVLSIGDGI	SIGDGIARVHGLRNVQ	R	V	L	A	R	V	1	1	0	1	0	0	0	2	0	2	1	0	0	0	0	1	0	0	0	1	0	0	10	0	999.571	F1RPS8;P80021;Q29596	F1RPS8	54	63	yes	no	2	1.9299e-05	116.52	By MS/MS	By MS/MS	By MS/MS	By MS/MS	By MS/MS	By MS/MS	By MS/MS
GGFVDLPEYPFALEPR	FHMPDCGKGGFVDLPE	YPFALEPRVATRWDIQ	K	G	G	P	R	V	1	1	0	1	0	0	2	2	0	0	2	0	0	2	3	0	0	0	1	1	0	0	16	0	1805.9	E7D6R3;gi|545811617|ref|XP_005661565.1|	E7D6R3	250	265	yes	no	2;3	3.4165e-10	126.16	By MS/MS	By MS/MS	By MS/MS	By MS/MS	By MS/MS	By MS/MS	By MS/MS
TLESLVDFSK	KTPMTSQKTLESLVDF	ESLVDFSKTLGKHPVS	K	T	L	S	K	T	0	0	0	1	0	0	1	0	0	0	2	1	0	1	0	2	1	0	0	1	0	0	10	0	1137.59	P00348	P00348	193	202	yes	yes	1;2	2.4547e-27	192.26	By MS/MS	By MS/MS	By MS/MS	By MS/MS	By MS/MS	By MS/MS	By MS/MS
QLFHPEQLITGK	EVRTGTYRQLFHPEQL	PEQLITGKEDAANNYA	R	Q	L	G	K	E	0	0	0	0	0	2	1	1	1	1	2	1	0	1	1	0	1	0	0	0	0	0	12	0	1409.77	F1SR80;F2Z5S8;gi|545875706|ref|XP_005672289.1|;gi|545824987|ref|XP_005655602.1|;F1SHC1;gi|545824995|ref|XP_005655606.1|;F2Z5T5;gi|545824991|ref|XP_005655604.1|;F1RK98;gi|545869907|ref|XP_005654160.1|;P02550	F2Z5S8	85	96	no	no	2;3	5.7584e-228	260.83	By MS/MS	By MS/MS	By MS/MS	By MS/MS	By MS/MS		By MS/MS
TFYLNVLNEEER	EDNVTQVRTFYLNVLN	NVLNEEERKRLCENIA	R	T	F	E	R	K	0	1	2	0	0	0	3	0	0	0	2	0	0	1	0	0	1	0	1	1	0	0	12	0	1525.74	F1SGS9;O62839	F1SGS9	445	456	yes	no	2;3	1.2374e-103	213.63	By MS/MS	By MS/MS	By MS/MS	By MS/MS	By MS/MS	By MS/MS	By MS/MS
TLADAEGDVFR	LITLEQGKTLADAEGD	DAEGDVFRGLQVVEHA	K	T	L	F	R	G	2	1	0	2	0	0	1	1	0	0	1	0	0	1	0	0	1	0	0	1	0	0	11	0	1192.57	gi|194038542|ref|XP_001929208.1|;F1S3H1;gi|545842339|ref|XP_005656457.1|;gi|545842342|ref|XP_005656458.1|	gi|194038542|ref|XP_001929208.1|	128	138	yes	no	2	2.0374e-06	111.5	By MS/MS	By MS/MS	By MS/MS	By MS/MS	By MS/MS	By MS/MS	By MS/MS
AVFVDLEPTVIDEVR	GAGKHVPRAVFVDLEP	PTVIDEVRTGTYRQLF	R	A	V	V	R	T	1	1	0	2	0	0	2	0	0	1	1	0	0	1	1	0	1	0	0	4	0	0	15	0	1700.9	F1SR80;gi|545824987|ref|XP_005655602.1|;F1SHC1;gi|545824995|ref|XP_005655606.1|;F2Z5T5;gi|545824991|ref|XP_005655604.1|;P02550	F1SR80	65	79	no	no	2;3	1.837e-61	173.06	By MS/MS	By MS/MS	By MS/MS	By MS/MS	By MS/MS	By MS/MS	By MS/MS
NFIITHDLER	KVDAPWLKNFIITHDL	IITHDLERGIYNSPYI	K	N	F	E	R	G	0	1	1	1	0	0	1	0	1	2	1	0	0	1	0	0	1	0	0	0	0	0	10	0	1256.65	P00371	P00371	212	221	yes	yes	2;3	4.5614e-11	143.5	By MS/MS	By MS/MS	By MS/MS	By MS/MS	By MS/MS	By matching	By MS/MS
VKPIRPVGFFSGYVDNLEK	TEGELGIRVKPIRPVG	GYVDNLEKTIANIRGD	R	V	K	E	K	T	0	1	1	1	0	0	1	2	0	1	1	2	0	2	2	1	0	0	1	3	0	0	19	2	2164.17	F1RPB0	F1RPB0	415	433	yes	yes	2;3;4	2.431e-155	218.88		By MS/MS	By MS/MS	By MS/MS	By MS/MS		By MS/MS
VNPLGGAVALGHPLGCTGAR	KLKLPPEKVNPLGGAV	PLGCTGARQVITLLNE	K	V	N	A	R	Q	3	1	1	0	1	0	0	5	1	0	3	0	0	0	2	0	1	0	0	2	0	0	20	0	1916.01	F1RRB7;gi|311268665|ref|XP_003132152.1|	F1RRB7	368	387	yes	no	2;3;4	3.0667e-264	252.58	By MS/MS	By MS/MS	By MS/MS	By MS/MS	By MS/MS	By MS/MS	By MS/MS
DYGVLLEGPGLALR	DLTKQISRDYGVLLEG	EGPGLALRGLFIIDPN	R	D	Y	L	R	G	1	1	0	1	0	0	1	3	0	0	4	0	0	0	1	0	0	0	1	1	0	0	14	0	1471.8	gi|545872265|ref|XP_005671556.1|;F1S418	gi|545872265|ref|XP_005671556.1|	158	171	yes	no	2;3	3.5616e-12	133.98	By MS/MS	By MS/MS	By MS/MS	By MS/MS	By MS/MS	By MS/MS	By MS/MS
APNSPDILEIEFK	TKTQDPAKAPNSPDIL	DILEIEFKKGVPVKVT	K	A	P	F	K	K	1	0	1	1	0	0	2	0	0	2	1	1	0	1	2	1	0	0	0	0	0	0	13	0	1471.76	F1S0X9	F1S0X9	216	228	yes	yes	2;3	4.2768e-112	207.04	By MS/MS	By MS/MS	By MS/MS	By MS/MS	By MS/MS	By MS/MS	By MS/MS
FSTVAGESGSADTVRDPR	KRTPIAVRFSTVAGES	ADTVRDPRGFAVKFYT	R	F	S	P	R	G	2	2	0	2	0	0	1	2	0	0	0	0	0	1	1	3	2	0	0	2	0	0	18	1	1850.88	F1SGS9;O62839;CATA_HUMAN	F1SGS9	113	130	no	no	2;3	2.2558e-44	155.61	By MS/MS	By matching	By MS/MS	By MS/MS	By MS/MS	By MS/MS	By MS/MS
VSFELFADK	VDGEPLGRVSFELFAD	SFELFADKVPKTAENF	R	V	S	D	K	V	1	0	0	1	0	0	1	0	0	0	1	1	0	2	0	1	0	0	0	1	0	0	9	0	1054.53	P62936;PPIA_HUMAN	P62936	20	28	no	no	1;2	0.00059336	126.07	By MS/MS	By MS/MS	By MS/MS	By MS/MS	By MS/MS	By MS/MS	By MS/MS
HRPQVAVICGSGLGGLTDR	KWLLSHTKHRPQVAVI	GLGGLTDRLTETQIFN	K	H	R	D	R	L	1	2	0	1	1	1	0	4	1	1	2	0	0	0	1	1	1	0	0	2	0	0	19	1	1992.03	gi|194038973|ref|XP_001929258.1|;gi|545841461|ref|XP_005656368.1|;F1S8H8	gi|194038973|ref|XP_001929258.1|	23	41	yes	no	2;3;4	9.0233e-28	145.48		By MS/MS	By MS/MS	By MS/MS	By MS/MS		By MS/MS
FTQAGSEVSALLGR	LFIDNIFRFTQAGSEV	EVSALLGRIPSAVGYQ	R	F	T	G	R	I	2	1	0	0	0	1	1	2	0	0	2	0	0	1	0	2	1	0	0	1	0	0	14	0	1434.75	F1SLA0;gi|545826025|ref|XP_001929445.2|	F1SLA0	311	324	yes	no	2;3	2.3983e-59	172.85	By MS/MS	By MS/MS	By MS/MS	By MS/MS	By MS/MS	By MS/MS	By MS/MS
GNPTVEVDLHTAK	AREIFDSRGNPTVEVD	EVDLHTAKGLFRAAVP	R	G	N	A	K	G	1	0	1	1	0	0	1	1	1	0	1	1	0	0	1	0	2	0	0	2	0	0	13	0	1379.7	I3LK59;F1RFY2;gi|545859898|ref|XP_005669210.1|;Q1KYT0	I3LK59	16	28	no	no	1;2;3	4.227e-212	305.2	By MS/MS	By MS/MS	By MS/MS	By MS/MS	By MS/MS	By MS/MS	By MS/MS
GFGFVTFDDHDPVDK	DRQSGKKRGFGFVTFD	DDHDPVDKIVLQKYHT	R	G	F	D	K	I	0	0	0	4	0	0	0	2	1	0	0	1	0	3	1	0	1	0	0	2	0	0	15	0	1694.76	gi|545883566|ref|XP_005673365.1|;gi|545883571|ref|XP_005673366.1|;gi|350595419|ref|XP_003484106.1|;F1SA35;gi|545809840|ref|XP_005654845.1|	gi|545883566|ref|XP_005673365.1|	154	168	yes	no	2;3	7.5554e-50	171.11	By MS/MS	By MS/MS	By MS/MS	By MS/MS	By MS/MS	By MS/MS	By MS/MS
GLFIIDPNGVIK	EGPGLALRGLFIIDPN	IDPNGVIKHLSVNDLP	R	G	L	I	K	H	0	0	1	1	0	0	0	2	0	3	1	1	0	1	1	0	0	0	0	1	0	0	12	0	1284.74	gi|545872265|ref|XP_005671556.1|;F1S418	gi|545872265|ref|XP_005671556.1|	172	183	yes	no	1;2;3	4.3618e-05	111.86	By MS/MS	By MS/MS	By MS/MS	By MS/MS	By MS/MS	By MS/MS	By MS/MS
AGLWTPEAVVEHPNAVR	LEKRGYVKAGLWTPEA	VEHPNAVRQLHMEFLR	K	A	G	V	R	Q	3	1	1	0	0	0	2	1	1	0	1	0	0	0	2	0	1	1	0	3	0	0	17	0	1844.95	E7D6R3;gi|545811617|ref|XP_005661565.1|	E7D6R3	41	57	yes	no	2;3	8.1411e-54	169.37	By MS/MS	By MS/MS	By MS/MS	By MS/MS	By MS/MS	By MS/MS	By MS/MS
LNEHFLNTSDFLDTIK	IHGLSNVKLNEHFLNT	SDFLDTIKSNLDRALG	K	L	N	I	K	S	0	0	2	2	0	0	1	0	1	1	3	1	0	2	0	1	2	0	0	0	0	0	16	0	1905.95	F1SK00;gi|255683404|ref|NP_001157479.1|;P33198	F1SK00	388	403	yes	no	2;3;4	0	311.95	By MS/MS	By MS/MS	By MS/MS	By MS/MS	By MS/MS	By MS/MS	By MS/MS
WLPELVER	ILVGEAKKWLPELVER	WLPELVERAKNLRVNA	K	W	L	E	R	A	0	1	0	0	0	0	2	0	0	0	2	0	0	0	1	0	0	1	0	1	0	0	8	0	1040.57	gi|194038542|ref|XP_001929208.1|;F1S3H1;gi|545842339|ref|XP_005656457.1|;gi|545842342|ref|XP_005656458.1|	gi|194038542|ref|XP_001929208.1|	330	337	yes	no	2	0.007391	98.933	By MS/MS	By MS/MS	By MS/MS	By MS/MS	By MS/MS	By MS/MS	By MS/MS
VDLFYLHAPDHGTPVEETLR	LQRLQCPRVDLFYLHA	TPVEETLRACHQLHQE	R	V	D	L	R	A	1	1	0	2	0	0	2	1	2	0	3	0	0	1	2	0	2	0	1	2	0	0	20	0	2308.15	F1SUP1	F1SUP1	145	164	yes	yes	2;3;4	4.7068e-293	257.2	By MS/MS	By MS/MS	By MS/MS	By MS/MS	By MS/MS		By MS/MS
IIAEGANGPTTPEADKIFLER	NAPRVKAKIIAEGANG	ADKIFLERNIMVIPDL	K	I	I	E	R	N	3	1	1	1	0	0	3	2	0	3	1	1	0	1	2	0	2	0	0	0	0	0	21	1	2241.16	F1SEN2	F1SEN2	400	420	yes	yes	2;3;4	0	287.67	By MS/MS	By MS/MS	By MS/MS	By MS/MS	By MS/MS	By MS/MS	By MS/MS
VVDALGNAIDGK	VGEELLGRVVDALGNA	LGNAIDGKGPIGSKTR	R	V	V	G	K	G	2	0	1	2	0	0	0	2	0	1	1	1	0	0	0	0	0	0	0	2	0	0	12	0	1170.62	F1RPS8;P80021	F1RPS8	130	141	yes	no	1;2	2.8466e-05	114.72	By MS/MS	By MS/MS	By MS/MS	By MS/MS	By MS/MS	By MS/MS	By MS/MS
APNSPDILEIEFKK	TKTQDPAKAPNSPDIL	ILEIEFKKGVPVKVTN	K	A	P	K	K	G	1	0	1	1	0	0	2	0	0	2	1	2	0	1	2	1	0	0	0	0	0	0	14	1	1599.85	F1S0X9	F1S0X9	216	229	yes	yes	2;3	7.6764e-121	207.4	By MS/MS	By MS/MS	By MS/MS	By MS/MS	By MS/MS	By MS/MS	By MS/MS
ALAAAGYDVEK	VSLAALKKALAAAGYD	AAGYDVEKNNSRIKLG	K	A	L	E	K	N	4	0	0	1	0	0	1	1	0	0	1	1	0	0	0	0	0	0	1	1	0	0	11	0	1106.56	Q53DY5;gi|72535198|ref|NP_001026962.1|;P06348	Q53DY5	66	76	no	no	2	0.0020695	75.819	By MS/MS	By MS/MS	By MS/MS	By MS/MS	By MS/MS	By MS/MS	By MS/MS
GSIYSINEGYAK	RDVKIKKKGSIYSINE	SINEGYAKEFDPAITE	K	G	S	A	K	E	1	0	1	0	0	0	1	2	0	2	0	1	0	0	0	2	0	0	2	0	0	0	12	0	1300.63	F1S4K0;P00636	P00636	207	218	no	no	2	3.2419e-11	110.08	By MS/MS	By MS/MS	By MS/MS	By MS/MS		By MS/MS	By MS/MS
LISWYDNEFGYSNR	ALNDHFVKLISWYDNE	NEFGYSNRVVDLMVHM	K	L	I	N	R	V	0	1	2	1	0	0	1	1	0	1	1	0	0	1	0	2	0	1	2	0	0	0	14	0	1762.8	F1SLR8;P00355	P00355	308	321	no	no	2;3	2.5035e-140	220.69	By MS/MS	By MS/MS	By MS/MS	By MS/MS	By MS/MS	By MS/MS	By MS/MS
IGFPWSEIR	HDDKLTPKIGFPWSEI	GFPWSEIRNISFNDKK	K	I	G	I	R	N	0	1	0	0	0	0	1	1	0	2	0	0	0	1	1	1	0	1	0	0	0	0	9	0	1103.58	F1SV14;P26044;F1SB42;gi|545797521|ref|XP_005659178.1|;F1RTN3;P26042	F1SV14	238	246	no	no	1;2	5.5989e-05	128.36	By MS/MS	By MS/MS	By MS/MS	By MS/MS	By MS/MS	By MS/MS	By MS/MS
ECCHGDLLECADDR	TDLAKVHKECCHGDLL	LLECADDRADLAKYIC	K	E	C	D	R	A	1	1	0	3	3	0	2	1	1	0	2	0	0	0	0	0	0	0	0	0	0	0	14	0	1748.66	F1RUN2;P08835;gi|545845362|ref|XP_005666793.1|;gi|545845360|ref|XP_005666792.1|;CON__P02769;ALBU_BOVIN	F1RUN2	267	280	no	no	2;3	0	348	By MS/MS	By MS/MS	By MS/MS	By MS/MS	By MS/MS	By MS/MS	By MS/MS
SSSGFTCQVTHEGTIVEK	ALSASDWKSSSGFTCQ	HEGTIVEKTVTPSECA	K	S	S	E	K	T	0	0	0	0	1	1	2	2	1	1	0	1	0	1	0	3	3	0	0	2	0	0	18	0	1965.91	gi|343183368|ref|NP_001230248.1|;P01846	gi|343183368|ref|NP_001230248.1|	209	226	yes	no	2;3;4	0	355.3	By MS/MS		By MS/MS	By MS/MS	By MS/MS	By MS/MS	By MS/MS
VETGVLKPGMVVTFAPVNVTTEVK	IGTVPVGRVETGVLKP	VNVTTEVKSVEMHHEA	R	V	E	V	K	S	1	0	1	0	0	0	2	2	0	0	1	2	1	1	2	0	4	0	0	7	0	0	24	1	2514.38	Q0PY11	Q0PY11	267	290	yes	yes	2;3;4	0	259.82	By MS/MS	By MS/MS	By MS/MS	By MS/MS	By MS/MS	By MS/MS	By MS/MS
TVLVTGTIK	YFELKGEKTVLVTGTI	VLVTGTIKGLAEGDHG	K	T	V	I	K	G	0	0	0	0	0	0	0	1	0	1	1	1	0	0	0	0	3	0	0	2	0	0	9	0	930.575	P04178	P04178	28	36	yes	no	1;2	0.0016292	146.03	By MS/MS		By MS/MS	By MS/MS	By MS/MS	By MS/MS	By MS/MS
LTLYDIAHTPGVAADLSHIETR	KNSPLVSRLTLYDIAH	DLSHIETRATVKGYLG	R	L	T	T	R	A	3	1	0	2	0	0	1	1	2	2	3	0	0	0	1	1	3	0	1	1	0	0	22	0	2392.24	I3LP41;P00346;gi|346421415|ref|NP_001231082.1|;gi|545813580|ref|XP_005662012.1|;I3LB44;gi|545890324|ref|XP_005658532.1|	I3LP41	53	74	yes	no	2;3;4	0	356.69	By MS/MS	By MS/MS	By MS/MS	By MS/MS	By MS/MS		By MS/MS
GAGAFGYFEVTHDITR	PERVVHAKGAGAFGYF	EVTHDITRFSKAKVFE	K	G	A	T	R	F	2	1	0	1	0	0	1	3	1	1	0	0	0	2	0	0	2	0	1	1	0	0	16	0	1739.83	F1SGS9;O62839	F1SGS9	78	93	yes	no	2;3	2.7093e-190	232.22	By MS/MS	By MS/MS	By MS/MS	By MS/MS	By MS/MS		By MS/MS
YIGGCCGFEPYHIR	EAYNLGVRYIGGCCGF	GFEPYHIRAIAEELAP	R	Y	I	I	R	A	0	1	0	0	2	0	1	3	1	2	0	0	0	1	1	0	0	0	2	0	0	0	14	0	1727.75	E7D6R3;gi|545811617|ref|XP_005661565.1|;gi|545811619|ref|XP_005661566.1|;gi|545811621|ref|XP_005661567.1|;E7D6R2	gi|545811619|ref|XP_005661566.1|	285	298	no	no	2;3	6.7293e-122	212.59	By MS/MS	By MS/MS	By MS/MS	By MS/MS	By MS/MS		By MS/MS
EVLAELEALEGR	QVNQDLPKEVLAELEA	ELEALEGRVRRM____	K	E	V	G	R	V	2	1	0	0	0	0	4	1	0	0	3	0	0	0	0	0	0	0	0	1	0	0	12	0	1327.7	C5I4T6	C5I4T6	625	636	yes	yes	2;3	2.4219e-62	187.85	By MS/MS	By MS/MS	By MS/MS	By MS/MS	By MS/MS	By MS/MS	By MS/MS
YISPDQLADLYK	KSPDDPSRYISPDQLA	DQLADLYKSFIRDYPG	R	Y	I	Y	K	S	1	0	0	2	0	1	0	0	0	1	2	1	0	0	1	1	0	0	2	0	0	0	12	0	1424.72	I3LK59	I3LK59	270	281	yes	yes	2;3	3.0181e-17	140.14	By MS/MS	By MS/MS	By MS/MS	By MS/MS	By MS/MS	By MS/MS	By MS/MS
VVDLLAPYAK	EILVTGIKVVDLLAPY	DLLAPYAKGGKIGLFG	K	V	V	A	K	G	2	0	0	1	0	0	0	0	0	0	2	1	0	0	1	0	0	0	1	2	0	0	10	0	1087.63	F1SLA0;gi|545826025|ref|XP_001929445.2|	F1SLA0	189	198	yes	no	2	0.0013903	86.898	By MS/MS	By MS/MS	By MS/MS	By MS/MS	By MS/MS	By MS/MS	By MS/MS
NFSDVHPDYGAR	FIQKKAVKNFSDVHPD	VHPDYGARIQALLDKY	K	N	F	A	R	I	1	1	1	2	0	0	0	1	1	0	0	0	0	1	1	1	0	0	1	1	0	0	12	0	1376.61	F1SGS9;O62839	F1SGS9	481	492	yes	no	1;2;3	1.3715e-61	184.43	By MS/MS	By MS/MS	By MS/MS	By MS/MS	By MS/MS	By MS/MS	By MS/MS
LHFFMPGFAPLTSR	VNMVPFPRLHFFMPGF	GFAPLTSRGSQQYRAL	R	L	H	S	R	G	1	1	0	0	0	0	0	1	1	0	2	0	1	3	2	1	1	0	0	0	0	0	14	0	1619.83	F2Z571;gi|545805425|ref|XP_005652801.1|;gi|545805422|ref|XP_005652800.1|;gi|545805417|ref|XP_005652799.1|;gi|545805414|ref|XP_005652798.1|;gi|545805428|ref|XP_005652802.1|;gi|545805431|ref|XP_005652803.1|;P02554;gi|545838336|ref|XP_005665808.1|;Q767L7;gi|545838339|ref|XP_005665809.1|;F2Z5B2;gi|545837045|ref|XP_005665592.1|;gi|545837042|ref|XP_005665591.1|;gi|545837039|ref|XP_005665590.1|;gi|54583…	F2Z571	263	276	no	no	2;3;4	3.5213e-13	135.5	By MS/MS	By MS/MS	By MS/MS	By MS/MS	By MS/MS		By MS/MS
VGINYQPPTVVPGGDLAK	DWCPTGFKVGINYQPP	VPGGDLAKVQRAVCML	K	V	G	A	K	V	1	0	1	1	0	1	0	3	0	1	1	1	0	0	3	0	1	0	1	3	0	0	18	0	1823.98	F2Z5S8;gi|545875706|ref|XP_005672289.1|;gi|545824987|ref|XP_005655602.1|;F1SHC1;gi|545824995|ref|XP_005655606.1|;F2Z5T5;gi|545824991|ref|XP_005655604.1|;F1RK98;gi|545869907|ref|XP_005654160.1|	F2Z5S8	353	370	no	no	2;3	5.3877e-18	130.87	By MS/MS	By MS/MS	By MS/MS	By MS/MS	By MS/MS	By MS/MS	By MS/MS
WSGPLSLQEVDERPQHPLQVK	________________	PQHPLQVKYGGAEVDE	K	W	S	V	K	Y	0	1	0	1	0	3	2	1	1	0	3	1	0	0	3	2	0	1	0	2	0	0	21	1	2442.27	F1RKG8	F1RKG8	8	28	yes	yes	2;3;4	0	284.41	By MS/MS	By MS/MS	By MS/MS	By MS/MS	By MS/MS		By MS/MS
GLGAIDTTQLFSIPK	KEGALDLRGLGAIDTT	TQLFSIPKDFWEQEVR	R	G	L	P	K	D	1	0	0	1	0	1	0	2	0	2	2	1	0	1	1	1	2	0	0	0	0	0	15	0	1559.86	C5I4T6	C5I4T6	586	600	yes	yes	2;3	2.9845e-09	121.99	By MS/MS	By MS/MS	By MS/MS	By MS/MS	By MS/MS	By MS/MS	By MS/MS
VTVAGLAGKDPVQCSR	VMRRAGIKVTVAGLAG	KDPVQCSRDVVICPDA	K	V	T	S	R	D	2	1	0	1	1	1	0	2	0	0	1	1	0	0	1	1	1	0	0	3	0	0	16	1	1656.86	gi|118403904|ref|NP_001072131.1|;F1RII4	gi|118403904|ref|NP_001072131.1|	33	48	yes	no	2;3	5.9403e-214	241.68	By MS/MS	By MS/MS	By MS/MS	By MS/MS	By MS/MS	By MS/MS	By MS/MS
FIIPQIVK	QRNVNVFKFIIPQIVK	FIIPQIVKYSPDCIII	K	F	I	V	K	Y	0	0	0	0	0	1	0	0	0	3	0	1	0	1	1	0	0	0	0	1	0	0	8	0	956.606	P00336;gi|545827120|ref|XP_005655720.1|;F1SR05;I3LL80	P00336	120	127	yes	no	1;2	0.011675	117.62	By MS/MS		By MS/MS	By MS/MS	By MS/MS	By MS/MS	By MS/MS
TVQPEPDYGAAVAFLEER	FRQYLRIRTVQPEPDY	AVAFLEERARQLGLGC	R	T	V	E	R	A	3	1	0	1	0	1	3	1	0	0	1	0	0	1	2	0	1	0	1	2	0	0	18	0	1990.96	P37111	P37111	24	41	yes	no	2;3	2.3344e-34	147.06	By MS/MS	By MS/MS	By MS/MS	By MS/MS	By MS/MS	By MS/MS	By MS/MS
YALTVGYR	GQVKAAIKYALTVGYR	YALTVGYRHIDCAAIY	K	Y	A	Y	R	H	1	1	0	0	0	0	0	1	0	0	1	0	0	0	0	0	1	0	2	1	0	0	8	0	941.497	P50578;I3L929	I3L929	35	42	no	no	2	1.6832e-26	166.17	By MS/MS	By MS/MS	By MS/MS	By MS/MS	By MS/MS	By MS/MS	By MS/MS
GLAEGDHGFHVHQFGDNTQGCTSAGPHFNPESK	VLVTGTIKGLAEGDHG	PHFNPESKKHGGPKDQ	K	G	L	S	K	K	2	0	2	2	1	2	2	6	4	0	1	1	0	3	2	2	2	0	0	1	0	0	33	0	3534.54	P04178;gi|545867096|ref|XP_005657198.1|	P04178	37	69	no	no	3;4;5;6	0	407.32			By MS/MS	By MS/MS	By MS/MS		By MS/MS
VAPEEHPTLLTEAPLNPK	HSFYNELRVAPEEHPT	TEAPLNPKANREKMTQ	R	V	A	P	K	A	2	0	1	0	0	0	3	0	1	0	3	1	0	0	4	0	2	0	0	1	0	0	18	0	1955.04	C7AI81;F1SLG5;B6VNT8;P68137	B6VNT8	98	115	no	no	2;3	7.1132e-179	227.41	By MS/MS	By MS/MS	By MS/MS	By MS/MS	By MS/MS	By MS/MS	By MS/MS
LPAEGPQPAHVVVGDVR	VLVRDVSRLPAEGPQP	HVVVGDVRQAADVDKT	R	L	P	V	R	Q	2	1	0	1	0	1	1	2	1	0	1	0	0	0	3	0	0	0	0	4	0	0	17	0	1739.93	gi|335289705|ref|XP_003355965.1|;I3LQH7	gi|335289705|ref|XP_003355965.1|	40	56	yes	no	2;3	5.8932e-112	202.81	By MS/MS	By MS/MS	By MS/MS	By MS/MS	By MS/MS	By MS/MS	By MS/MS
VALTGLTVAEYFR	EPPGARARVALTGLTV	LTVAEYFRDQEGQDVL	R	V	A	F	R	D	2	1	0	0	0	0	1	1	0	0	2	0	0	1	0	0	2	0	1	2	0	0	13	0	1438.78	F1SLA0;gi|545826025|ref|XP_001929445.2|;K7GLT8	F1SLA0	282	294	yes	no	2;3	2.7005e-57	172.09	By MS/MS	By MS/MS	By MS/MS	By MS/MS	By MS/MS	By MS/MS	By MS/MS
EHWSHDPFEGFK	TDVVPVFKEHWSHDPF	HDPFEGFKDADGYIYG	K	E	H	F	K	D	0	0	0	1	0	0	2	1	2	0	0	1	0	2	1	1	0	1	0	0	0	0	12	0	1514.66	P37111	P37111	89	100	yes	yes	2;3	0	303.71		By MS/MS	By MS/MS	By MS/MS	By MS/MS		By MS/MS
LDNASAFQGAVISPHYDSLLVK	SGEGMGIRLDNASAFQ	HYDSLLVKVIAHGKDH	R	L	D	V	K	V	3	0	1	2	0	1	0	1	1	1	3	1	0	1	1	3	0	0	1	2	0	0	22	0	2344.21	gi|47523756|ref|NP_999514.1|	gi|47523756|ref|NP_999514.1|	407	428	yes	yes	2;3;4	1.8115e-173	222.48	By MS/MS	By MS/MS	By MS/MS	By MS/MS	By MS/MS	By MS/MS	By MS/MS
DLGEQYFK	SEIAHRFKDLGEQYFK	DLGEQYFKGLVLIAFS	K	D	L	F	K	G	0	0	0	1	0	1	1	1	0	0	1	1	0	1	0	0	0	0	1	0	0	0	8	0	998.471	F1RUN2;P08835;gi|545845362|ref|XP_005666793.1|;gi|545845360|ref|XP_005666792.1|	F1RUN2	37	44	yes	no	1;2	0.0084099	133.86	By MS/MS	By MS/MS	By MS/MS	By matching	By MS/MS	By MS/MS	By MS/MS
FAGLHFFNPVPLMK	NATTRQDRFAGLHFFN	FNPVPLMKLVEVVKTP	R	F	A	M	K	L	1	0	1	0	0	0	0	1	1	0	2	1	1	3	2	0	0	0	0	1	0	0	14	0	1616.85	P00348	P00348	166	179	yes	yes	2;3;4	1.0876e-72	186.17	By MS/MS		By MS/MS	By MS/MS	By MS/MS		By MS/MS
LRVDPVNFK	LSDLHAHKLRVDPVNF	RVDPVNFKLLSHCLLV	K	L	R	F	K	L	0	1	1	1	0	0	0	0	0	0	1	1	0	1	1	0	0	0	0	2	0	0	9	1	1086.62	P01965;F1RGX4;K7GM56;K7GQP8;gi|350581862|ref|XP_003481141.1|;K7GLP2;CON__P01966;HBA_HUMAN	P01965	91	99	no	no	1;2	1.155e-32	176.33	By MS/MS		By MS/MS	By MS/MS	By matching		By MS/MS
IINEPTAAAIAYGLDKK	IAGLNVLRIINEPTAA	IAYGLDKKVGAERNVL	R	I	I	K	K	V	4	0	1	1	0	0	1	1	0	3	1	2	0	0	1	0	1	0	1	0	0	0	17	1	1786.98	F1SA70;gi|345441750|ref|NP_001230836.1|	gi|345441750|ref|NP_001230836.1|	172	188	no	no	2;3	8.1869e-32	152.9	By MS/MS	By MS/MS	By MS/MS	By MS/MS	By MS/MS	By MS/MS	By MS/MS
GVVDSEDLPLNISR	PEYLNFIRGVVDSEDL	DLPLNISREMLQQSKI	R	G	V	S	R	E	0	1	1	2	0	0	1	1	0	1	2	0	0	0	1	2	0	0	0	2	0	0	14	0	1512.78	F1RQU2;O02705	O02705	388	401	no	no	2;3	2.3725e-59	178.84	By MS/MS	By MS/MS	By MS/MS	By MS/MS	By MS/MS	By MS/MS	By MS/MS
LSFSYGR	CPLPKPWKLSFSYGRA	KLSFSYGRALQASALA	K	L	S	G	R	A	0	1	0	0	0	0	0	1	0	0	1	0	0	1	0	2	0	0	1	0	0	0	7	0	828.413	F1SSB5;gi|545803903|ref|XP_003122094.4|	F1SSB5	191	197	yes	no	1;2	1.0275e-06	164	By MS/MS		By MS/MS	By MS/MS		By MS/MS	By MS/MS
VLDPFTVKPLDR	KKEKINIRVLDPFTVK	FTVKPLDRKLILDSAR	R	V	L	D	R	K	0	1	0	2	0	0	0	0	0	0	2	1	0	1	2	0	1	0	0	2	0	0	12	1	1398.79	A8U4R4	A8U4R4	531	542	yes	yes	2;3	7.7667e-17	142.97	By MS/MS	By MS/MS	By MS/MS	By MS/MS	By MS/MS	By MS/MS	By MS/MS
VDGVVQSSGILDSVTEQDSK	REVNVKWKVDGVVQSS	SVTEQDSKDSTYSLSS	K	V	D	S	K	D	0	0	0	3	0	2	1	2	0	1	1	1	0	0	0	4	1	0	0	4	0	0	20	0	2062.01	I3LAQ0	I3LAQ0	174	193	yes	yes	2;3	0	278.82	By MS/MS	By MS/MS	By MS/MS	By MS/MS	By MS/MS	By MS/MS	By MS/MS
GLLPEELTPLVLATQK	VAQHDAYKGLLPEELT	PLVLATQKQFNYTHIC	K	G	L	Q	K	Q	1	0	0	0	0	1	2	1	0	0	5	1	0	0	2	0	2	0	0	1	0	0	16	0	1721	F1SJX1	F1SJX1	86	101	yes	yes	2;3	1.1632e-75	180.27	By MS/MS	By MS/MS	By MS/MS	By MS/MS	By MS/MS	By MS/MS	By MS/MS
EDPPACYATVFDK	TLEDCCAKEDPPACYA	CYATVFDKFQPLVDEP	K	E	D	D	K	F	2	0	0	2	1	0	1	0	0	0	0	1	0	1	2	0	1	0	1	1	0	0	13	0	1511.66	F1RUN2;P08835;gi|545845362|ref|XP_005666793.1|;gi|545845360|ref|XP_005666792.1|	F1RUN2	387	399	yes	no	2;3	2.0698e-05	108.32	By MS/MS	By MS/MS	By MS/MS	By MS/MS	By MS/MS	By MS/MS	By MS/MS
AIAEELAPER	GFEPYHIRAIAEELAP	AEELAPERGFLPPASE	R	A	I	E	R	G	3	1	0	0	0	0	3	0	0	1	1	0	0	0	1	0	0	0	0	0	0	0	10	0	1097.57	E7D6R3;gi|545811617|ref|XP_005661565.1|;gi|545811619|ref|XP_005661566.1|;gi|545811621|ref|XP_005661567.1|;E7D6R2	gi|545811619|ref|XP_005661566.1|	299	308	no	no	2	1.296e-05	117.7	By MS/MS	By MS/MS	By MS/MS	By MS/MS	By MS/MS	By MS/MS	By MS/MS
ADLINNLGTIAK	DTGIGMTKADLINNLG	NNLGTIAKSGTKAFME	K	A	D	A	K	S	2	0	2	1	0	0	0	1	0	2	2	1	0	0	0	0	1	0	0	0	0	0	12	0	1241.7	F1RQU2;O02705	O02705	101	112	no	no	2;3	4.8616e-05	111.26	By MS/MS	By MS/MS	By MS/MS	By MS/MS	By MS/MS	By MS/MS	By MS/MS
SDKPDMAEIEKFDK	________________	AEIEKFDKSKLKKTET	M	S	D	D	K	S	1	0	0	3	0	0	2	0	0	1	0	3	1	1	1	1	0	0	0	0	0	0	14	2	1651.78	Q95274;K7GL17;I3LIY7	Q95274	2	15	yes	no	2;3	3.3377e-200	244.56	By MS/MS		By MS/MS	By MS/MS	By matching	By MS/MS	By MS/MS
DELPADLNPLEHDFVEDKEVCK	HCIAEAKRDELPADLN	VEDKEVCKNYKEAKDV	R	D	E	C	K	N	1	0	1	4	1	0	4	0	1	0	3	2	0	1	2	0	0	0	0	2	0	0	22	1	2611.21	F1RUN2;P08835;gi|545845362|ref|XP_005666793.1|;gi|545845360|ref|XP_005666792.1|	F1RUN2	319	340	yes	no	2;3;4	0	290.15	By MS/MS	By MS/MS	By MS/MS	By MS/MS	By MS/MS	By MS/MS	By MS/MS
EGPYDVVVLPGGNLGAQNLSESAAVK	ASLEDAKKEGPYDVVV	LSESAAVKDILKEQEK	K	E	G	V	K	D	3	0	2	1	0	1	2	4	0	0	3	1	0	0	2	2	0	0	1	4	0	0	26	0	2583.32	gi|118403904|ref|NP_001072131.1|;F1RII4	gi|118403904|ref|NP_001072131.1|	64	89	yes	no	2;3;4	6.0172e-85	165.38	By MS/MS	By MS/MS	By MS/MS	By MS/MS	By MS/MS	By MS/MS	By MS/MS
VHACGVNPVDTYIR	KDNQVLIKVHACGVNP	NPVDTYIRSGTHNMKP	K	V	H	I	R	S	1	1	1	1	1	0	0	1	1	1	0	0	0	0	1	0	1	0	1	3	0	0	14	0	1599.78	Q19QT8;Q0MVN8	Q19QT8	42	55	yes	no	2;3	6.6499e-87	190.81	By MS/MS	By MS/MS	By MS/MS	By MS/MS	By MS/MS		By MS/MS
IISLPECFNSPYGTK	EAAKQGAKIISLPECF	FNSPYGTKYFPEYAEK	K	I	I	T	K	Y	0	0	1	0	1	0	1	1	0	2	1	1	0	1	2	2	1	0	1	0	0	0	15	0	1724.84	gi|346716265|ref|NP_001231271.1|;F1SKY2	gi|346716265|ref|NP_001231271.1|	45	59	yes	no	2;3	1.8972e-75	185.32	By MS/MS	By MS/MS	By MS/MS	By MS/MS	By MS/MS	By MS/MS	By MS/MS
IIPGFMCQGGDFTR	YKGSCFHRIIPGFMCQ	CQGGDFTRHNGTGGKS	R	I	I	T	R	H	0	1	0	1	1	1	0	3	0	2	0	0	1	2	1	0	1	0	0	0	0	0	14	0	1597.74	P62936;gi|350579215|ref|XP_003480558.1|;I3LE53;PPIA_HUMAN	P62936	56	69	no	no	2;3	7.2425e-35	158.11	By MS/MS	By MS/MS	By MS/MS	By MS/MS	By MS/MS	By MS/MS	By MS/MS
ILLAELEQLK	RFLEQQNKILLAELEQ	LAELEQLKGQGKSRLG	K	I	L	L	K	G	1	0	0	0	0	1	2	0	0	1	4	1	0	0	0	0	0	0	0	0	0	0	10	0	1168.71	P02543;gi|545853404|ref|XP_005668164.1|	P02543	130	139	yes	no	1;2	6.0237e-14	177.3	By MS/MS	By MS/MS	By MS/MS	By MS/MS	By MS/MS	By MS/MS	By MS/MS
TITLEVEPSDTIENVK	FVKTLTGKTITLEVEP	SDTIENVKAKIQDKEG	K	T	I	V	K	A	0	0	1	1	0	0	3	0	0	2	1	1	0	0	1	1	3	0	0	2	0	0	16	0	1786.92	gi|545868587|ref|XP_005657362.1|;gi|545868579|ref|XP_005657360.1|;P0CG68;UBIQ_HUMAN;P63053;A7U5U2;F2Z5U0;gi|545817523|ref|XP_003125184.2|	F2Z5U0	12	27	no	no	2;3	3.9338e-125	206.63	By MS/MS	By MS/MS	By MS/MS	By MS/MS	By MS/MS	By MS/MS	By MS/MS
SEVTILAPVTRPDK	AQLPVLPRSEVTILAP	APVTRPDKVVCVGMNY	R	S	E	D	K	V	1	1	0	1	0	0	1	0	0	1	1	1	0	0	2	1	2	0	0	2	0	0	14	1	1524.85	F1SU52	F1SU52	93	106	yes	yes	2;3	2.5273e-25	152.95	By MS/MS	By MS/MS	By MS/MS	By MS/MS	By MS/MS	By MS/MS	By MS/MS
YLGYTLNPDLIR	NEVWLLNRYLGYTLNP	TLNPDLIRKQDATSTI	R	Y	L	I	R	K	0	1	1	1	0	0	0	1	0	1	3	0	0	0	1	0	1	0	2	0	0	0	12	0	1436.77	F1SK03;gi|47523628|ref|NP_999442.1|;P15145	F1SK03	841	852	yes	no	2;3	1.2102e-11	133.05	By MS/MS	By MS/MS	By MS/MS	By MS/MS	By MS/MS	By MS/MS	By MS/MS
DATNVGDEGGFAPNILENK	VIKEKYGKDATNVGDE	APNILENKEALELLKN	K	D	A	N	K	E	2	0	3	2	0	0	2	3	0	1	1	1	0	1	1	0	1	0	0	1	0	0	19	0	1959.92	I3LK59	I3LK59	203	221	yes	yes	2;3	1.1934e-284	261.66	By MS/MS	By MS/MS	By MS/MS	By MS/MS	By MS/MS	By MS/MS	By MS/MS
IMNVIGEPIDER	VGPETLGRIMNVIGEP	IGEPIDERGPIKTKQF	R	I	M	E	R	G	0	1	1	1	0	0	2	1	0	3	0	0	1	0	1	0	0	0	0	1	0	0	12	0	1384.7	F1SLA0;gi|545826025|ref|XP_001929445.2|;K7GLT8	F1SLA0	144	155	yes	no	2;3	3.0181e-17	140.14	By MS/MS	By MS/MS	By MS/MS	By MS/MS		By MS/MS	By MS/MS
LPVQASPEGLDAAFIGVPLDIGTSNRPGAR	VGICSMMRLPVQASPE	TSNRPGARYGPRRIRE	R	L	P	A	R	Y	4	2	1	2	0	1	1	4	0	2	3	0	0	1	4	2	1	0	0	2	0	0	30	1	3017.59	F1SUU6;gi|545833745|ref|XP_005665089.1|	F1SUU6	71	100	yes	no	3;4;5	5.8023e-252	235.2	By MS/MS	By MS/MS	By MS/MS	By MS/MS	By MS/MS	By MS/MS	By MS/MS
HGGTIPIVPTAEFQDR	SLERKFGKHGGTIPIV	PTAEFQDRISGASEKD	K	H	G	D	R	I	1	1	0	1	0	1	1	2	1	2	0	0	0	1	2	0	2	0	0	1	0	0	16	0	1736.88	F1SEN2	F1SEN2	481	496	yes	yes	2;3	1.7373e-125	210.9	By MS/MS	By MS/MS	By MS/MS	By MS/MS	By MS/MS		By MS/MS
DVVICPDASLEDAKK	KDPVQCSRDVVICPDA	ASLEDAKKEGPYDVVV	R	D	V	K	K	E	2	0	0	3	1	0	1	0	0	1	1	2	0	0	1	1	0	0	0	2	0	0	15	1	1658.82	gi|118403904|ref|NP_001072131.1|;F1RII4	gi|118403904|ref|NP_001072131.1|	49	63	yes	no	2;3	8.4177e-09	121.99	By MS/MS	By MS/MS	By MS/MS	By MS/MS	By MS/MS	By MS/MS	By MS/MS
ILATPPQEDAPSVDITNIR	SQIQNKKKILATPPQE	SVDITNIRMPTPPSYK	K	I	L	I	R	M	2	1	1	2	0	1	1	0	0	3	1	0	0	0	3	1	2	0	0	1	0	0	19	0	2049.07	A8U4R4	A8U4R4	284	302	yes	yes	2;3;4	4.6957e-86	185.55	By MS/MS	By MS/MS	By MS/MS	By MS/MS	By MS/MS	By MS/MS	By MS/MS
AAVPSGASTGIYEALELR	HTAKGLFRAAVPSGAS	IYEALELRDNDKTRYM	R	A	A	L	R	D	4	1	0	0	0	0	2	2	0	1	2	0	0	0	1	2	1	0	1	1	0	0	18	0	1803.94	I3LK59;F1RFY2;gi|545859898|ref|XP_005669210.1|;Q1KYT0;I3LCN1;gi|545827421|ref|XP_005652652.1|	I3LK59	33	50	no	no	2;3	1.2369e-35	152.02	By MS/MS	By MS/MS	By MS/MS	By MS/MS	By MS/MS	By MS/MS	By MS/MS
AASCVLLHTGQK	________________	VLLHTGQKMPLIGLGT	M	A	A	Q	K	M	2	0	0	0	1	1	0	1	1	0	2	1	0	0	0	1	1	0	0	1	0	0	12	0	1283.67	P50578;I3L929	I3L929	2	13	no	no	2	7.1572e-139	231.17	By MS/MS	By MS/MS	By MS/MS	By MS/MS	By MS/MS	By MS/MS	By MS/MS
AGPWTPEAAVEHPEAVR	LEKRGYVKAGPWTPEA	VEHPEAVRQLHREFLR	K	A	G	V	R	Q	4	1	0	0	0	0	3	1	1	0	0	0	0	0	3	0	1	1	0	2	0	0	17	0	1815.89	gi|545811619|ref|XP_005661566.1|;gi|545811621|ref|XP_005661567.1|;E7D6R2;Q95332	gi|545811619|ref|XP_005661566.1|	31	47	yes	no	2;3;4	8.7315e-112	201.4	By MS/MS	By MS/MS	By MS/MS	By MS/MS	By MS/MS	By MS/MS	By MS/MS
LGDVYVNDAFGTAHR	AFRASLSKLGDVYVND	DAFGTAHRAHSSMVGV	K	L	G	H	R	A	2	1	1	2	0	0	0	2	1	0	1	0	0	1	0	0	1	0	1	2	0	0	15	0	1633.78	K7GKJ8;F1RPH0;K7GRJ0;K7GNI9;Q7SIB7	Q7SIB7	157	171	no	no	2;3	1.1011e-75	186.69	By MS/MS	By MS/MS	By MS/MS	By MS/MS	By MS/MS	By MS/MS	By MS/MS
ILGADTSVDLEETGR	VSSILEERILGADTSV	VDLEETGRVLSIGDGI	R	I	L	G	R	V	1	1	0	2	0	0	2	2	0	1	2	0	0	0	0	1	2	0	0	1	0	0	15	0	1574.78	F1RPS8;P80021;Q29596	F1RPS8	39	53	yes	no	2;3	2.4647e-106	198.23	By MS/MS	By MS/MS	By MS/MS	By MS/MS	By MS/MS	By MS/MS	By MS/MS
IGDPLLEDTR	VKQTQRIKIGDPLLED	DPLLEDTRMGPLINRP	K	I	G	T	R	M	0	1	0	2	0	0	1	1	0	1	2	0	0	0	1	0	1	0	0	0	0	0	10	0	1127.58	gi|545822151|ref|XP_005663205.1|;F1S232	gi|545822151|ref|XP_005663205.1|	419	428	yes	no	2	0.00077532	94.465	By MS/MS	By MS/MS	By MS/MS	By MS/MS	By MS/MS	By MS/MS	By MS/MS
AITIFQERDPANIK	GKLVINGKAITIFQER	ERDPANIKWGDAGATY	K	A	I	I	K	W	2	1	1	1	0	1	1	0	0	3	0	1	0	1	1	0	1	0	0	0	0	0	14	1	1614.87	P00355;gi|545894380|ref|XP_005658730.1|	P00355	71	84	yes	no	2;3	2.9906e-178	235.81	By MS/MS	By MS/MS	By MS/MS	By MS/MS	By matching	By MS/MS	By MS/MS
YFDLGLPNR	PHVDVQLKYFDLGLPN	FDLGLPNRDQTNDQVT	K	Y	F	N	R	D	0	1	1	1	0	0	0	1	0	0	2	0	0	1	1	0	0	0	1	0	0	0	9	0	1093.56	F1SK00;gi|255683404|ref|NP_001157479.1|;P33198	F1SK00	42	50	yes	no	1;2	2.091e-05	133.86	By MS/MS	By MS/MS	By MS/MS	By MS/MS	By MS/MS	By MS/MS	By MS/MS
IHFPLATYAPVISAEK	TNLVPYPRIHFPLATY	APVISAEKAYHEQLSV	R	I	H	E	K	A	3	0	0	0	0	0	1	0	1	2	1	1	0	1	2	1	1	0	1	1	0	0	16	0	1755.96	F1SR80;F2Z5S8;gi|545875706|ref|XP_005672289.1|;gi|545824987|ref|XP_005655602.1|;F1SHC1;gi|545824995|ref|XP_005655606.1|;F2Z5T5;gi|545824991|ref|XP_005655604.1|;F1RK98;gi|545869907|ref|XP_005654160.1|;P02550	F2Z5S8	265	280	no	no	2;3;4	3.9725e-38	158.65	By MS/MS	By MS/MS	By MS/MS	By MS/MS	By MS/MS		By MS/MS
VPGATMLLAK	FLMKPSERVPGATMLL	GATMLLAKLLQDSGAP	R	V	P	A	K	L	2	0	0	0	0	0	0	1	0	0	2	1	1	0	1	0	1	0	0	1	0	0	10	0	999.579	gi|194038542|ref|XP_001929208.1|;F1S3H1;gi|545842339|ref|XP_005656457.1|;gi|545842342|ref|XP_005656458.1|	gi|194038542|ref|XP_001929208.1|	212	221	yes	no	2	0.0010867	82.831	By MS/MS		By MS/MS	By MS/MS	By MS/MS	By MS/MS	By MS/MS
LAVNMVPFPR	QLNADLRKLAVNMVPF	VNMVPFPRLHFFMPGF	K	L	A	P	R	L	1	1	1	0	0	0	0	0	0	0	1	0	1	1	2	0	0	0	0	2	0	0	10	0	1142.63	F2Z571;gi|545805425|ref|XP_005652801.1|;gi|545805422|ref|XP_005652800.1|;gi|545805417|ref|XP_005652799.1|;gi|545805414|ref|XP_005652798.1|;gi|545805428|ref|XP_005652802.1|;gi|545805431|ref|XP_005652803.1|;P02554;gi|545838336|ref|XP_005665808.1|;Q767L7;gi|545838339|ref|XP_005665809.1|;F2Z5B2;gi|545837045|ref|XP_005665592.1|;gi|545837042|ref|XP_005665591.1|;gi|545837039|ref|XP_005665590.1|;gi|54583…	F2Z571	253	262	no	no	2	1.1668e-20	159.58	By MS/MS		By MS/MS	By MS/MS		By MS/MS	By MS/MS
LVPGWTKPITIGR	IICKNIPRLVPGWTKP	TKPITIGRHAHGDQYK	R	L	V	G	R	H	0	1	0	0	0	0	0	2	0	2	1	1	0	0	2	0	2	1	0	1	0	0	13	1	1436.85	F1SK00;gi|255683404|ref|NP_001157479.1|;P33198	F1SK00	121	133	yes	no	2;3	1.6256e-06	121.21	By MS/MS	By MS/MS	By MS/MS	By MS/MS	By MS/MS		By MS/MS
AITIFQER	GKLVINGKAITIFQER	AITIFQERDPANIKWG	K	A	I	E	R	D	1	1	0	0	0	1	1	0	0	2	0	0	0	1	0	0	1	0	0	0	0	0	8	0	976.534	P00355;gi|545894380|ref|XP_005658730.1|	P00355	71	78	yes	no	2	0.0028865	119.41	By MS/MS	By MS/MS	By MS/MS	By MS/MS		By MS/MS	By MS/MS
IINEPTAAAIAYGLDKR	IAGLNVMRIINEPTAA	IAYGLDKREGEKNILV	R	I	I	K	R	E	4	1	1	1	0	0	1	1	0	3	1	1	0	0	1	0	1	0	1	0	0	0	17	1	1814.99	F1RS36;gi|350579657|ref|XP_001927830.3|	F1RS36	198	214	yes	no	2;3	6.2469e-54	170.89	By MS/MS	By MS/MS	By MS/MS	By MS/MS	By MS/MS	By MS/MS	By MS/MS
ACADPAAGSVILLENLR	CVGPEVEKACADPAAG	VILLENLRFHVEEEGK	K	A	C	L	R	F	4	1	1	1	1	0	1	1	0	1	3	0	0	0	1	1	0	0	0	1	0	0	17	0	1768.91	K7GKJ8;F1RPH0;K7GRJ0;K7GNI9;K7GSU7;F1RPH1;Q7SIB7	Q7SIB7	107	123	no	no	2;3	9.2647e-248	250.19	By MS/MS	By MS/MS	By MS/MS	By MS/MS	By MS/MS	By MS/MS	By MS/MS
LNVLANVIR	MGMPHRGRLNVLANVI	NVLANVIRKELEQIFC	R	L	N	I	R	K	1	1	2	0	0	0	0	0	0	1	2	0	0	0	0	0	0	0	0	2	0	0	9	0	1010.62	F1SSH8;gi|545883750|ref|XP_003134939.4|;gi|335301929|ref|XP_003133157.2|;F1SDW6	F1SSH8	315	323	no	no	2	2.2919e-07	139.97		By MS/MS	By MS/MS	By MS/MS	By MS/MS	By MS/MS	By MS/MS
IFGVTTLDIVR	HGVYNPNKIFGVTTLD	VTTLDIVRANAFVAEL	K	I	F	V	R	A	0	1	0	1	0	0	0	1	0	2	1	0	0	1	0	0	2	0	0	2	0	0	11	0	1232.71	I3LP41;P00346;gi|346421415|ref|NP_001231082.1|;I3LB44;gi|545890324|ref|XP_005658532.1|	I3LP41	166	176	yes	no	2;3	1.7625e-05	107.06	By MS/MS	By MS/MS	By MS/MS	By MS/MS	By MS/MS	By MS/MS	By MS/MS
HALIIYDDLSK	EYFRDNGKHALIIYDD	IIYDDLSKQAVAYRQM	K	H	A	S	K	Q	1	0	0	2	0	0	0	0	1	2	2	1	0	0	0	1	0	0	1	0	0	0	11	0	1286.69	F1RPS8;P80021	F1RPS8	286	296	yes	no	2;3	8.3866e-95	206.97	By MS/MS	By MS/MS	By MS/MS	By MS/MS	By matching		By MS/MS
IVSNASCTTNCLAPLAK	EKYDNSLKIVSNASCT	NCLAPLAKVIHDHFGI	K	I	V	A	K	V	3	0	2	0	2	0	0	0	0	1	2	1	0	0	1	2	2	0	0	1	0	0	17	0	1818.9	P00355;gi|545830235|ref|XP_005664544.1|;F1RM74	P00355	144	160	no	no	2;3;4	9.1082e-172	223.07	By MS/MS	By MS/MS	By MS/MS	By MS/MS	By MS/MS	By MS/MS	By MS/MS
SIQFVDWCPTGFK	IAAIKTKRSIQFVDWC	DWCPTGFKVGINYQPP	R	S	I	F	K	V	0	0	0	1	1	1	0	1	0	1	0	1	0	2	1	1	1	1	0	1	0	0	13	0	1583.74	F1SR80;F2Z5S8;gi|545875706|ref|XP_005672289.1|;gi|545824987|ref|XP_005655602.1|;F1SHC1	F2Z5S8	340	352	no	no	2;3	7.0807e-34	157.56	By MS/MS	By MS/MS	By MS/MS	By MS/MS	By MS/MS	By MS/MS	By MS/MS
ESHPFLTTVVDGVLLPK	LDLHGDPRESHPFLTT	VDGVLLPKMPEEILAE	R	E	S	P	K	M	0	0	0	1	0	0	1	1	1	0	3	1	0	1	2	1	2	0	0	3	0	0	17	0	1851.01	F1RF16	F1RF16	33	49	yes	yes	2;3;4	0	336.13	By MS/MS	By MS/MS	By MS/MS	By MS/MS	By MS/MS	By MS/MS	By MS/MS
HVPGASFFDIEECR	ARKEYLERHVPGASFF	FFDIEECRNRESPYEM	R	H	V	C	R	N	1	1	0	1	1	0	2	1	1	1	0	0	0	2	1	1	0	0	0	1	0	0	14	0	1662.75	F1SKL2;gi|545824786|ref|XP_005663866.1|	F1SKL2	52	65	yes	no	2;3	5.0213e-35	159.58	By MS/MS	By MS/MS	By MS/MS	By MS/MS	By MS/MS		By MS/MS
SQFTITPGSEQIR	LAHGLKCKSQFTITPG	TPGSEQIRATIERDGY	K	S	Q	I	R	A	0	1	0	0	0	2	1	1	0	2	0	0	0	1	1	2	2	0	0	0	0	0	13	0	1462.74	F1SRC5;P16276	F1SRC5	401	413	yes	no	2;3	1.1594e-44	162.93	By MS/MS	By MS/MS	By MS/MS	By MS/MS	By MS/MS	By MS/MS	By MS/MS
QITVNDLPVGR	IDGKGVLRQITVNDLP	VNDLPVGRSVDEALRL	R	Q	I	G	R	S	0	1	1	1	0	1	0	1	0	1	1	0	0	0	1	0	1	0	0	2	0	0	11	0	1210.67	F1SDX9;gi|545809057|ref|XP_005652916.1|	F1SDX9	140	150	no	no	2;3	9.0867e-18	145.46	By MS/MS	By MS/MS	By MS/MS	By MS/MS	By MS/MS	By MS/MS	By MS/MS
LPADTEVVCAPPTAYIDFAR	INTLNAAKLPADTEVV	TAYIDFARQKLDPKIA	K	L	P	A	R	Q	4	1	0	2	1	0	1	0	0	1	1	0	0	1	3	0	2	0	1	2	0	0	20	0	2205.08	D0G7F6;gi|545827404|ref|XP_005652645.1|;Q29371	D0G7F6	34	53	yes	no	2;3	1.82e-124	202.07	By MS/MS	By MS/MS	By MS/MS	By MS/MS	By MS/MS	By MS/MS	By MS/MS
LLSHCLLVTLAAHHPDDFNPSVHASLDK	RVDPVNFKLLSHCLLV	SVHASLDKFLANVSTV	K	L	L	D	K	F	3	0	1	3	1	0	0	0	4	0	6	1	0	1	2	3	1	0	0	2	0	0	28	0	3106.57	P01965;F1RGX4;K7GM56;K7GQP8;K7GLP2	P01965	100	127	no	no	3;4;5;6	0	320.77		By MS/MS	By MS/MS	By MS/MS	By matching		By MS/MS
APLQELNPAQEEVLR	GYYGGPCRAPLQELNP	PAQEEVLRLDFTSNGW	R	A	P	L	R	L	2	1	1	0	0	2	3	0	0	0	3	0	0	0	2	0	0	0	0	1	0	0	15	0	1705.9	gi|297747348|ref|NP_001177098.1|;F1S8X9	gi|297747348|ref|NP_001177098.1|	304	318	yes	no	2;3	3.9084e-166	222.88	By MS/MS	By MS/MS	By MS/MS	By MS/MS	By MS/MS	By MS/MS	By MS/MS
LIAPVAEEETTIPNNK	________________	ETTIPNNKITVVGVGQ	K	L	I	N	K	I	2	0	2	0	0	0	3	0	0	2	1	1	0	0	2	0	2	0	0	1	0	0	16	0	1737.91	P00336;gi|545827120|ref|XP_005655720.1|;F1SR05	P00336	8	23	yes	no	2;3	1.0988e-09	120.7	By MS/MS	By MS/MS	By MS/MS	By MS/MS	By MS/MS	By MS/MS	By MS/MS
FDQFFGEGCAPGSQR	YNKINSCKFDQFFGEG	GCAPGSQRNSSLCALC	K	F	D	Q	R	N	1	1	0	1	1	2	1	3	0	0	0	0	0	3	1	1	0	0	0	0	0	0	15	0	1701.72	P09571;B3CL06;gi|350591529|ref|XP_003483289.1|;gi|545864004|ref|XP_005669896.1|	P09571	482	496	yes	no	2;3	1.3391e-124	208.01	By MS/MS	By MS/MS	By MS/MS	By MS/MS	By MS/MS	By MS/MS	By MS/MS
LYDIEQQQVTGALDTIR	ASGGFRVKLYDIEQQQ	TGALDTIRKEMKLLEQ	K	L	Y	I	R	K	1	1	0	2	0	3	1	1	0	2	2	0	0	0	0	0	2	0	1	1	0	0	17	0	1962.01	Q8SQ26	Q8SQ26	37	53	yes	yes	2;3	1.1818e-220	240.63	By MS/MS	By MS/MS	By MS/MS	By MS/MS	By MS/MS	By MS/MS	By MS/MS
EILDKFTEEVVK	GTRVFVQKEILDKFTE	KFTEEVVKQTQRIKIG	K	E	I	V	K	Q	0	0	0	1	0	0	3	0	0	1	1	2	0	1	0	0	1	0	0	2	0	0	12	1	1448.78	gi|545822151|ref|XP_005663205.1|;F1S232	gi|545822151|ref|XP_005663205.1|	401	412	yes	no	2;3	1.0053e-136	224.43	By MS/MS	By MS/MS	By MS/MS	By MS/MS	By MS/MS	By MS/MS	By MS/MS
DLAGCIHGLSNVK	VESGAMTKDLAGCIHG	IHGLSNVKLNEHFLNT	K	D	L	V	K	L	1	0	1	1	1	0	0	2	1	1	2	1	0	0	0	1	0	0	0	1	0	0	13	0	1382.7	F1SK00;gi|255683404|ref|NP_001157479.1|;P33198	F1SK00	375	387	yes	no	2;3	7.0652e-72	188.4	By MS/MS	By MS/MS	By MS/MS	By MS/MS	By MS/MS	By MS/MS	By MS/MS
ALPFWNEEIVPQIK	SLKDTIARALPFWNEE	EEIVPQIKEGKRVLIA	R	A	L	I	K	E	1	0	1	0	0	1	2	0	0	2	1	1	0	1	2	0	0	1	0	1	0	0	14	0	1682.9	gi|350592969|ref|XP_003483583.1|;F1S8Y5	gi|350592969|ref|XP_003483583.1|	163	176	yes	no	2;3	5.8511e-46	166.62	By MS/MS	By MS/MS	By MS/MS	By MS/MS	By MS/MS	By MS/MS	By MS/MS
DDKVTCVAEELLK	PNHAVVARDDKVTCVA	CVAEELLKQQAQFGRH	R	D	D	L	K	Q	1	0	0	2	1	0	2	0	0	0	2	2	0	0	0	0	1	0	0	2	0	0	13	1	1518.76	P09571;B3CL06;gi|350591529|ref|XP_003483289.1|;gi|545864004|ref|XP_005669896.1|	P09571	600	612	yes	no	2;3	1.0737e-82	189.1	By MS/MS	By matching	By MS/MS	By MS/MS	By MS/MS	By MS/MS	By MS/MS
VIVVGNPANTNCLTASK	KYAKKSVKVIVVGNPA	TNCLTASKSAPSIPKE	K	V	I	S	K	S	2	0	3	0	1	0	0	1	0	1	1	1	0	0	1	1	2	0	0	3	0	0	17	0	1756.91	P11708;gi|350596594|ref|XP_003484293.1|;I3LBY9;gi|545890524|ref|XP_005658591.1|	gi|350596594|ref|XP_003484293.1|	81	97	no	no	2;3	2.6817e-66	172.57	By MS/MS	By MS/MS	By MS/MS	By MS/MS	By MS/MS	By MS/MS	By MS/MS
HPDYSVSLLLR	FLYEYSRRHPDYSVSL	YSVSLLLRIAKIYEAT	R	H	P	L	R	I	0	1	0	1	0	0	0	0	1	0	3	0	0	0	1	2	0	0	1	1	0	0	11	0	1298.7	F1RUN2;P08835;gi|545845362|ref|XP_005666793.1|;gi|545845360|ref|XP_005666792.1|	F1RUN2	361	371	yes	no	2;3	6.9811e-26	157.97	By MS/MS	By MS/MS	By MS/MS	By MS/MS	By MS/MS	By matching	By MS/MS
LVLEVAQHLGESTVR	EVQGRETRLVLEVAQH	HLGESTVRTIAMDGTE	R	L	V	V	R	T	1	1	0	0	0	1	2	1	1	0	3	0	0	0	0	1	1	0	0	3	0	0	15	0	1649.91	F1SLA0;gi|545826025|ref|XP_001929445.2|;K7GLT8	F1SLA0	95	109	yes	no	2;3	7.0881e-77	188.47	By MS/MS	By MS/MS	By MS/MS	By MS/MS	By MS/MS	By MS/MS	By MS/MS
DVPYPPPLPPAIEAIQK	GQISQYNKDVPYPPPL	PAIEAIQKERNITRER	K	D	V	Q	K	E	2	0	0	1	0	1	1	0	0	2	1	1	0	0	6	0	0	0	1	1	0	0	17	0	1844.01	gi|194038534|ref|XP_001929109.1|;F1S3H7;gi|545842290|ref|XP_005656444.1|	gi|194038534|ref|XP_001929109.1|	262	278	yes	no	2;3	2.1842e-05	92.427	By MS/MS	By MS/MS	By MS/MS	By MS/MS	By matching	By MS/MS	By MS/MS
QAFQIGSPWR	DKAVKAARQAFQIGSP	FQIGSPWRTMDASERG	R	Q	A	W	R	T	1	1	0	0	0	2	0	1	0	1	0	0	0	1	1	1	0	1	0	0	0	0	10	0	1188.6	I3LRS5	I3LRS5	48	57	yes	yes	1;2	4.0033e-28	167.67	By MS/MS	By MS/MS	By MS/MS	By MS/MS	By MS/MS	By MS/MS	By MS/MS
IPLLADVTR	EGGLGPLKIPLLADVT	PLLADVTRNLSLDYGV	K	I	P	T	R	N	1	1	0	1	0	0	0	0	0	1	2	0	0	0	1	0	1	0	0	1	0	0	9	0	996.597	F1SDX9;gi|545809057|ref|XP_005652916.1|;P52552	F1SDX9	101	109	yes	no	2	0.0025987	101.65	By MS/MS	By MS/MS	By MS/MS	By MS/MS	By MS/MS	By MS/MS	By MS/MS
IAQFLSDIPETVPLSTVNR	GAGAVMARIAQFLSDI	VPLSTVNRQCSSGLQA	R	I	A	N	R	Q	1	1	1	1	0	1	1	0	0	2	2	0	0	1	2	2	2	0	0	2	0	0	19	0	2099.13	F1RRB7;I3LPY7;gi|545892288|ref|XP_005659032.1|;gi|311268665|ref|XP_003132152.1|	F1RRB7	105	123	yes	no	2;3	2.3858e-72	179.1	By MS/MS	By MS/MS	By MS/MS	By MS/MS	By MS/MS	By MS/MS	By MS/MS
GTGEMTQLLNSLCTAVK	MEEGRKARGTGEMTQL	NSLCTAVKAISTAVRK	R	G	T	V	K	A	1	0	1	0	1	1	1	2	0	0	3	1	1	0	0	1	3	0	0	1	0	0	17	0	1821.9	P00636	P00636	27	43	yes	no	2;3	2.2256e-277	264.52	By MS/MS	By MS/MS	By MS/MS	By MS/MS	By matching	By MS/MS	By MS/MS
FAELAQIYAQR	LGICYDIRFAELAQIY	LAQIYAQRGCQLLVYP	R	F	A	Q	R	G	3	1	0	0	0	2	1	0	0	1	1	0	0	1	0	0	0	0	1	0	0	0	11	0	1308.68	gi|346716265|ref|NP_001231271.1|;F1SKY2	gi|346716265|ref|NP_001231271.1|	165	175	yes	no	2;3	1.9523e-33	164.97	By MS/MS		By MS/MS	By MS/MS	By MS/MS	By MS/MS	By MS/MS
IINEPTAAAIAYGLDK	IAGLNVMRIINEPTAA	AIAYGLDKREGEKNIL	R	I	I	D	K	R	4	0	1	1	0	0	1	1	0	3	1	1	0	0	1	0	1	0	1	0	0	0	16	0	1658.89	A5A8V7;F1SA70;gi|345441750|ref|NP_001230836.1|;F1RS36;gi|350579657|ref|XP_001927830.3|	F1RS36	198	213	no	no	2;3	8.5594e-06	111.22	By MS/MS	By MS/MS	By MS/MS	By MS/MS	By MS/MS	By MS/MS	By MS/MS
FYGPEGPYGVFAGR	FDVTKGRKFYGPEGPY	PYGVFAGRDASRGLAT	K	F	Y	G	R	D	1	1	0	0	0	0	1	4	0	0	0	0	0	2	2	0	0	0	2	1	0	0	14	0	1515.71	Q95250	Q95250	105	118	yes	yes	2;3	6.6525e-19	145.31	By MS/MS	By MS/MS	By MS/MS	By MS/MS	By MS/MS	By MS/MS	By MS/MS
AQFGQPEILLGTIPGTGGTQR	DIIYAGEKAQFGQPEI	PGTGGTQRLTRAVGKS	K	A	Q	Q	R	L	1	1	0	0	0	3	1	5	0	2	2	0	0	1	2	0	3	0	0	0	0	0	21	0	2140.13	gi|298104076|ref|NP_001177104.1|	gi|298104076|ref|NP_001177104.1|	158	178	yes	yes	2;3	2.2211e-238	247.66	By MS/MS	By MS/MS	By MS/MS	By MS/MS	By MS/MS	By MS/MS	By MS/MS
ALLFVPR	VEGQLEFRALLFVPRR	RALLFVPRRAPFDLFE	R	A	L	P	R	R	1	1	0	0	0	0	0	0	0	0	2	0	0	1	1	0	0	0	0	1	0	0	7	0	814.507	O02705	O02705	340	346	yes	yes	2	0.016642	106.76	By MS/MS	By matching	By MS/MS	By MS/MS	By MS/MS	By MS/MS	By MS/MS
VAVPSTIHCDHLIEAQLGGEK	FISSGLPKVAVPSTIH	EAQLGGEKDLRRAKDI	K	V	A	E	K	D	2	0	0	1	1	1	2	2	2	2	2	1	0	0	1	1	1	0	0	2	0	0	21	0	2273.15	F1SRC5;P16276	F1SRC5	107	127	yes	no	2;3;4	0	267.22	By MS/MS	By MS/MS	By MS/MS	By MS/MS	By MS/MS		By MS/MS
QGIQFYTQLK	GDTNFYGKQGIQFYTQ	IQFYTQLKTITSQWKE	K	Q	G	L	K	T	0	0	0	0	0	3	0	1	0	1	1	1	0	1	0	0	1	0	1	0	0	0	10	0	1224.65	gi|194038542|ref|XP_001929208.1|;F1S3H1;gi|545842339|ref|XP_005656457.1|;gi|545842342|ref|XP_005656458.1|	gi|194038542|ref|XP_001929208.1|	499	508	yes	no	2;3	2.0122e-07	123.11	By MS/MS	By MS/MS	By MS/MS	By MS/MS	By MS/MS	By MS/MS	By MS/MS
FNSANEDNVTQVR	RYSGDVQRFNSANEDN	EDNVTQVRTFYLNVLN	R	F	N	V	R	T	1	1	3	1	0	1	1	0	0	0	0	0	0	1	0	1	1	0	0	2	0	0	13	0	1492.69	F1SGS9;O62839	F1SGS9	432	444	yes	no	2;3	1.6008e-70	184.31	By MS/MS	By MS/MS	By MS/MS	By MS/MS	By MS/MS	By MS/MS	By MS/MS
EEIIPVAAEYDR	ATARKFAREEIIPVAA	PVAAEYDRTGEYPVPL	R	E	E	D	R	T	2	1	0	1	0	0	3	0	0	2	0	0	0	0	1	0	0	0	1	1	0	0	12	0	1403.69	P41367;gi|47522898|ref|NP_999204.1|	P41367	58	69	yes	no	2;3	1.759e-11	131.17	By MS/MS	By MS/MS	By MS/MS	By MS/MS	By MS/MS	By MS/MS	By MS/MS
FNPETDFLTGK	LAIAGTLKFNPETDFL	ETDFLTGKDGKKFKLE	K	F	N	G	K	D	0	0	1	1	0	0	1	1	0	0	1	1	0	2	1	0	2	0	0	0	0	0	11	0	1267.61	F1SRC5;P16276	F1SRC5	496	506	yes	no	2;3	0.00087799	83.182	By MS/MS	By MS/MS	By MS/MS	By MS/MS	By MS/MS	By MS/MS	By MS/MS
IGLFGGAGVGK	APYAKGGKIGLFGGAG	FGGAGVGKTVLIMELI	K	I	G	G	K	T	1	0	0	0	0	0	0	5	0	1	1	1	0	1	0	0	0	0	0	1	0	0	11	0	974.555	F1SLA0;gi|545826025|ref|XP_001929445.2|	F1SLA0	202	212	yes	no	1;2	0.0023158	81.215		By MS/MS	By MS/MS	By matching	By matching	By MS/MS	By MS/MS
APAAIGPYSQAVLVDR	RKVISTVKAPAAIGPY	SQAVLVDRTIYISGQI	K	A	P	D	R	T	4	1	0	1	0	1	0	1	0	1	1	0	0	0	2	1	0	0	1	2	0	0	16	0	1626.87	F1S0M2	F1S0M2	14	29	yes	yes	2;3	3.7346e-29	151.73	By MS/MS	By MS/MS	By MS/MS	By MS/MS	By MS/MS	By MS/MS	By MS/MS
VAVLGASGGIGQPLSLLLK	TSAQNNAKVAVLGASG	QPLSLLLKNSPLVSRL	K	V	A	L	K	N	2	0	0	0	0	1	0	4	0	1	5	1	0	0	1	2	0	0	0	2	0	0	19	0	1792.08	I3LP41;P00346;gi|346421415|ref|NP_001231082.1|;gi|545813580|ref|XP_005662012.1|;I3LB44;gi|545890324|ref|XP_005658532.1|	I3LP41	27	45	yes	no	2;3	5.1186e-86	185.28	By MS/MS	By MS/MS	By MS/MS	By MS/MS	By MS/MS	By MS/MS	By MS/MS
IASTILTSPDLR	NPPVNGARIASTILTS	ILTSPDLRQQWLQEVK	R	I	A	L	R	Q	1	1	0	1	0	0	0	0	0	2	2	0	0	0	1	2	2	0	0	0	0	0	12	0	1285.72	P00506;F1RFU5	P00506	326	337	yes	no	2;3	3.7458e-33	160.52	By MS/MS		By MS/MS	By MS/MS		By MS/MS	By MS/MS
VWPHSEYPLIPVGK	FNPFDLTKVWPHSEYP	YPLIPVGKLVLNRNPV	K	V	W	G	K	L	0	0	0	0	0	0	1	1	1	1	1	1	0	0	3	1	0	1	1	2	0	0	14	0	1620.87	F1SGS9;O62839	F1SGS9	302	315	yes	no	2;3;4	2.0281e-25	148.62	By MS/MS	By MS/MS	By MS/MS	By MS/MS	By MS/MS		By MS/MS
DSTLIMQLLR	TLSEESYKDSTLIMQL	TLIMQLLRDNLTLWTS	K	D	S	L	R	D	0	1	0	1	0	1	0	0	0	1	3	0	1	0	0	1	1	0	0	0	0	0	10	0	1188.65	F2Z4Z1;gi|350583022|ref|XP_001927263.3|;F2Z558;F1SDR7;gi|350582722|ref|XP_003481338.1|;gi|350582724|ref|XP_003481339.1|;F1SA98;gi|113205700|ref|NP_001038029.1|;F1STR9;F2Z4Y1	gi|350583022|ref|XP_001927263.3|	213	222	no	no	2	1.3459e-09	136.57	By MS/MS	By MS/MS	By MS/MS	By MS/MS	By MS/MS	By MS/MS	By MS/MS
LIGVPAALDLITSGR	RGTQLLPRLIGVPAAL	LDLITSGRHISANEAR	R	L	I	G	R	H	2	1	0	1	0	0	0	2	0	2	3	0	0	0	1	1	1	0	0	1	0	0	15	0	1494.88	gi|350591788|ref|XP_003358782.2|;I3LJ48	gi|350591788|ref|XP_003358782.2|	142	156	yes	no	2;3	2.9014e-05	106.55	By MS/MS	By MS/MS	By MS/MS	By MS/MS	By MS/MS	By MS/MS	By MS/MS
YYTLEEIQK	EQSDKAVKYYTLEEIQ	YTLEEIQKHNNSKSTW	K	Y	Y	Q	K	H	0	0	0	0	0	1	2	0	0	1	1	1	0	0	0	0	1	0	2	0	0	0	9	0	1185.59	P00172-2;CYB5_HUMAN;P00172;gi|545801848|ref|XP_005659882.1|	P00172-2	11	19	yes	no	1;2	1.1732e-23	190.73	By MS/MS	By MS/MS	By MS/MS	By MS/MS	By MS/MS	By MS/MS	By MS/MS
LNIPVSQVNPR	TVEDIAARLNIPVSQV	PVSQVNPRDAKACVVH	R	L	N	P	R	D	0	1	2	0	0	1	0	0	0	1	1	0	0	0	2	1	0	0	0	2	0	0	11	0	1235.7	F1SAX3;P05024;I3LT88;F1RGF9;gi|284795272|ref|NP_001165224.1|;D2WKD8	F1SAX3	645	655	no	no	2;3	7.9414e-21	150.04	By MS/MS	By MS/MS	By MS/MS	By MS/MS	By MS/MS	By MS/MS	By MS/MS
LLYECNPMAYVMEK	KSPKGKLRLLYECNPM	PMAYVMEKAGGLATTG	R	L	L	E	K	A	1	0	1	0	1	0	2	0	0	0	2	1	2	0	1	0	0	0	2	1	0	0	14	0	1759.8	F1S4K0;P00636	P00636	278	291	no	no	2;3	5.6194e-18	138.55	By MS/MS		By MS/MS	By MS/MS		By MS/MS	By MS/MS
GLAPVQAYLHIPDIIK	DEAYLIGRGLAPVQAY	LHIPDIIKVAKENNVD	R	G	L	I	K	V	2	0	0	1	0	1	0	1	1	3	2	1	0	0	2	0	0	0	1	1	0	0	16	0	1747	gi|47523756|ref|NP_999514.1|;F1RUV6	gi|47523756|ref|NP_999514.1|	89	104	yes	no	2;3;4	6.002e-38	156.49	By MS/MS	By MS/MS	By MS/MS	By MS/MS	By MS/MS	By MS/MS	By MS/MS
AFPAWADTSILSR	AAVSSCKRAFPAWADT	ADTSILSRQQVLLRYQ	R	A	F	S	R	Q	3	1	0	1	0	0	0	0	0	1	1	0	0	1	1	2	1	1	0	0	0	0	13	0	1433.73	gi|194038542|ref|XP_001929208.1|;F1S3H1;gi|545842339|ref|XP_005656457.1|;gi|545842342|ref|XP_005656458.1|	gi|194038542|ref|XP_001929208.1|	87	99	yes	no	2;3	1.8104e-46	171.32	By MS/MS	By MS/MS	By MS/MS	By MS/MS	By MS/MS	By MS/MS	By MS/MS
FHQLDIDDLR	QAEGLSPRFHQLDIDD	QLDIDDLRSIQALRDF	R	F	H	L	R	S	0	1	0	3	0	1	0	0	1	1	2	0	0	1	0	0	0	0	0	0	0	0	10	0	1270.63	I3LM03;gi|335310350|ref|XP_003361992.1|;I3L7L5	I3LM03	59	68	yes	no	2;3	2.4435e-20	155.97	By MS/MS	By MS/MS	By MS/MS	By MS/MS	By MS/MS	By matching	By MS/MS
YHSVLQPLDVK	TALCIHERYHSVLQPL	VLQPLDVKVYADRFTP	R	Y	H	V	K	V	0	0	0	1	0	1	0	0	1	0	2	1	0	0	1	1	0	0	1	2	0	0	11	0	1297.7	P00371	P00371	23	33	yes	no	2;3	4.5122e-67	194.17	By MS/MS	By MS/MS	By MS/MS	By MS/MS	By MS/MS		By MS/MS
CPEALFQPSFLGMESCGIHETTFNSIMK	TIGNERFRCPEALFQP	TTFNSIMKCDVDIRKD	R	C	P	M	K	C	1	0	1	0	2	1	3	2	1	2	2	1	2	3	2	3	2	0	0	0	0	0	28	0	3230.45	Q6QAQ1;I3LVD5	I3LVD5	257	284	no	no	3;4	1.8398e-95	164.41	By MS/MS		By MS/MS	By MS/MS		By MS/MS	By MS/MS
VLQATVVAVGSGSK	LPEKSQGKVLQATVVA	VAVGSGSKGKGGEIQP	K	V	L	S	K	G	2	0	0	0	0	1	0	2	0	0	1	1	0	0	0	2	1	0	0	4	0	0	14	0	1314.75	gi|47523680|ref|NP_999472.1|;F1SMZ6	F1SMZ6	41	54	no	no	2;3	1.1068e-07	121.45	By MS/MS	By MS/MS	By MS/MS	By MS/MS	By MS/MS	By MS/MS	By MS/MS
TVLGAPEVLLGILPGAGGTQR	RIATKDKKTVLGAPEV	PGAGGTQRLPKMVGVP	K	T	V	Q	R	L	2	1	0	0	0	1	1	5	0	1	4	0	0	0	2	0	2	0	0	2	0	0	21	0	2018.15	Q29554	Q29554	167	187	yes	yes	2;3;4	1.2193e-144	210.66	By MS/MS	By MS/MS	By MS/MS	By MS/MS	By MS/MS	By MS/MS	By MS/MS
TFVNITPAEVGVLVGK	VWAAVPGKTFVNITPA	EVGVLVGKDRSSFFVN	K	T	F	G	K	D	1	0	1	0	0	0	1	2	0	1	1	1	0	1	1	0	2	0	0	4	0	0	16	0	1642.93	F1RFY1	F1RFY1	39	54	yes	yes	2;3	7.5716e-15	134.14	By MS/MS	By MS/MS	By MS/MS	By MS/MS	By MS/MS	By MS/MS	By MS/MS
AVFVDLEPTVIDEIR	GAGKHVPRAVFVDLEP	PTVIDEIRNGPYRQLF	R	A	V	I	R	N	1	1	0	2	0	0	2	0	0	2	1	0	0	1	1	0	1	0	0	3	0	0	15	0	1714.91	F2Z5S8;gi|545875706|ref|XP_005672289.1|	F2Z5S8	65	79	yes	no	2;3	8.9528e-28	147.1	By MS/MS	By MS/MS	By MS/MS	By MS/MS	By MS/MS	By MS/MS	By MS/MS
SPILLGSQAHQIYR	QDSATSTKSPILLGSQ	SQAHQIYRLMCAKGYA	K	S	P	Y	R	L	1	1	0	0	0	2	0	1	1	2	2	0	0	0	1	2	0	0	1	0	0	0	14	0	1581.86	F1SHU0;gi|350595403|ref|XP_003134876.3|	F1SHU0	137	150	yes	no	2;3	0	341.27	By MS/MS		By MS/MS	By MS/MS	By MS/MS	By matching	By MS/MS
AGASIVGVNCHFDPTISLQTVK	QCAVRLVKAGASIVGV	TISLQTVKLMKEGLQA	K	A	G	V	K	L	2	0	1	1	1	1	0	2	1	2	1	1	0	1	1	2	2	0	0	3	0	0	22	0	2313.18	gi|545811619|ref|XP_005661566.1|;gi|545811621|ref|XP_005661567.1|;E7D6R2;Q95332	gi|545811619|ref|XP_005661566.1|	198	219	yes	no	2;3;4	0	306.49	By MS/MS	By MS/MS	By MS/MS	By MS/MS	By MS/MS	By MS/MS	By MS/MS
LKECCDKPLLEK	NQDTISTKLKECCDKP	CDKPLLEKSHCIAEAK	K	L	K	E	K	S	0	0	0	1	2	0	2	0	0	0	3	3	0	0	1	0	0	0	0	0	0	0	12	2	1531.77	F1RUN2;P08835;gi|545845362|ref|XP_005666793.1|;gi|545845360|ref|XP_005666792.1|;CON__P02769;ALBU_BOVIN	F1RUN2	298	309	no	no	2;3	3.4913e-72	190.03		By MS/MS	By MS/MS	By MS/MS	By MS/MS	By matching	By MS/MS
LSQEDPDYGIR	LSVEDAARLSQEDPDY	EDPDYGIRDLFNAIAT	R	L	S	I	R	D	0	1	0	2	0	1	1	1	0	1	1	0	0	0	1	1	0	0	1	0	0	0	11	0	1291.6	F1SGS9;CATA_HUMAN	F1SGS9	253	263	no	no	2;3	2.8645e-07	118.9	By MS/MS	By MS/MS	By MS/MS	By MS/MS		By MS/MS	By MS/MS
DCPVSSYNEWDPLEEVIVGR	KATDPLPKDCPVSSYN	LEEVIVGRAENACVPP	K	D	C	G	R	A	0	1	1	2	1	0	3	1	0	1	1	0	0	0	2	2	0	1	1	3	0	0	20	0	2363.07	P50441	P50441	63	82	yes	no	2;3;4	2.6357e-211	234.11	By MS/MS	By MS/MS	By MS/MS	By MS/MS	By MS/MS	By MS/MS	By MS/MS
CVSIQYLEAVR	GRGAQDMKCVSIQYLE	IQYLEAVRRLKVEGHH	K	C	V	V	R	R	1	1	0	0	1	1	1	0	0	1	1	0	0	0	0	1	0	0	1	2	0	0	11	0	1336.68	P37111	P37111	116	126	yes	yes	2;3	1.9269e-13	136.5	By MS/MS	By MS/MS	By MS/MS	By MS/MS	By MS/MS	By MS/MS	By MS/MS
GVLFASGQNLAR	GDQEAWQRGVLFASGQ	ASGQNLARHLMETPAN	R	G	V	A	R	H	2	1	1	0	0	1	0	2	0	0	2	0	0	1	0	1	0	0	0	1	0	0	12	0	1231.67	I3LD43	I3LD43	189	200	yes	yes	2;3	1.6081e-18	145.46	By MS/MS	By MS/MS	By MS/MS	By MS/MS	By MS/MS	By MS/MS	By MS/MS
IPVGPETLGR	LDSGAPIKIPVGPETL	VGPETLGRIMNVIGEP	K	I	P	G	R	I	0	1	0	0	0	0	1	2	0	1	1	0	0	0	2	0	1	0	0	1	0	0	10	0	1037.59	F1SLA0;gi|545826025|ref|XP_001929445.2|;K7GLT8	F1SLA0	134	143	yes	no	2	0.00092854	92.538	By MS/MS		By MS/MS	By MS/MS	By MS/MS	By MS/MS	By MS/MS
VGLQVVAVK	TLVLNRLKVGLQVVAV	GLQVVAVKAPGFGDNR	K	V	G	V	K	A	1	0	0	0	0	1	0	1	0	0	1	1	0	0	0	0	0	0	0	4	0	0	9	0	911.58	F1SMZ7;I3L9N6;gi|359811347|ref|NP_001241645.1|	gi|359811347|ref|NP_001241645.1|	293	301	no	no	2	3.4959e-17	160.63	By MS/MS	By MS/MS	By MS/MS	By MS/MS	By MS/MS	By MS/MS	By MS/MS
GLVLIAFSQHLQQCPYEEHVK	DLGEQYFKGLVLIAFS	CPYEEHVKLVREVTEF	K	G	L	V	K	L	1	0	0	0	1	3	2	1	2	1	3	1	0	1	1	1	0	0	1	2	0	0	21	0	2495.26	F1RUN2;P08835;gi|545845362|ref|XP_005666793.1|;gi|545845360|ref|XP_005666792.1|	F1RUN2	45	65	yes	no	2;3;4	0	275.76	By MS/MS	By MS/MS	By MS/MS	By MS/MS	By MS/MS		By MS/MS
NLDKEYLPIGGLAEFCK	AEAQIAAKNLDKEYLP	GGLAEFCKASAELALG	K	N	L	C	K	A	1	0	1	1	1	0	2	2	0	1	3	2	0	1	1	0	0	0	1	0	0	0	17	1	1965.99	P00506	P00506	91	107	yes	yes	2;3;4	3.6926e-195	237.39	By MS/MS	By MS/MS	By MS/MS	By MS/MS	By MS/MS	By MS/MS	By MS/MS
ALEHFTDLYDIK	EKAGLLQRALEHFTDL	FTDLYDIKRAVVHTHL	R	A	L	I	K	R	1	0	0	2	0	0	1	0	1	1	2	1	0	1	0	0	1	0	1	0	0	0	12	0	1463.73	gi|225735709|ref|NP_001139599.1|;I3LGD4	gi|225735709|ref|NP_001139599.1|	626	637	yes	no	2;3	2.5508e-51	179.67	By MS/MS	By MS/MS	By MS/MS	By MS/MS	By MS/MS		By MS/MS
AAGVPALGFSPMNHTPVLLHDHDER	STDARYIRAAGVPALG	LLHDHDERLHEAVFLR	R	A	A	E	R	L	3	1	1	2	0	0	1	2	3	0	3	0	1	1	3	1	1	0	0	2	0	0	25	0	2680.32	P37111	P37111	353	377	yes	yes	2;3;4;5	0	276.96	By MS/MS		By MS/MS	By MS/MS			By MS/MS
YVGSMVADVHR	NSAPYGARYVGSMVAD	SMVADVHRTLVYGGIF	R	Y	V	H	R	T	1	1	0	1	0	0	0	1	1	0	0	0	1	0	0	1	0	0	1	3	0	0	11	0	1232.6	F1S4K0;F1S4J7;P00636	P00636	245	255	no	no	2;3	1.3129e-08	120.77	By MS/MS	By MS/MS	By MS/MS	By MS/MS	By MS/MS	By matching	By MS/MS
TIAMDGTEGLVR	HLGESTVRTIAMDGTE	DGTEGLVRGQKVLDSG	R	T	I	V	R	G	1	1	0	1	0	0	1	2	0	1	1	0	1	0	0	0	2	0	0	1	0	0	12	0	1261.63	F1SLA0;gi|545826025|ref|XP_001929445.2|;K7GLT8	F1SLA0	110	121	yes	no	2;3	1.5932e-05	117.09	By MS/MS		By MS/MS	By MS/MS	By matching	By MS/MS	By MS/MS
NLLSVAYK	AELSNEERNLLSVAYK	NLLSVAYKNVVGARRS	R	N	L	Y	K	N	1	0	1	0	0	0	0	0	0	0	2	1	0	0	0	1	0	0	1	1	0	0	8	0	906.517	F2Z4Z1;gi|350583022|ref|XP_001927263.3|;F2Z558;F1SDR7;gi|350582722|ref|XP_003481338.1|;gi|350582724|ref|XP_003481339.1|;F1SA98;gi|113205700|ref|NP_001038029.1|;F1STR9;F2Z4Y1;I3LLI8;gi|545894465|ref|XP_005658807.1|	gi|350583022|ref|XP_001927263.3|	42	49	no	no	1;2	0.0029678	125.31	By MS/MS	By matching	By MS/MS	By MS/MS		By MS/MS	By MS/MS
NAGVEGSLIVEK	IPAMTIAKNAGVEGSL	EGSLIVEKILQSSPEV	K	N	A	E	K	I	1	0	1	0	0	0	2	2	0	1	1	1	0	0	0	1	0	0	0	2	0	0	12	0	1214.65	F1SMZ7;I3L9N6;gi|359811347|ref|NP_001241645.1|	gi|359811347|ref|NP_001241645.1|	482	493	no	no	1;2;3	1.2245e-69	229.68	By MS/MS	By MS/MS	By MS/MS	By MS/MS	By MS/MS	By MS/MS	By MS/MS
FIGPSPEVVR	ACQDAGVRFIGPSPEV	GPSPEVVRKMGDKVEA	R	F	I	V	R	K	0	1	0	0	0	0	1	1	0	1	0	0	0	1	2	1	0	0	0	2	0	0	10	0	1099.6	gi|47523756|ref|NP_999514.1|;F1RUV6	gi|47523756|ref|NP_999514.1|	138	147	yes	no	2	0.00029611	105.98	By MS/MS	By matching	By MS/MS	By MS/MS		By MS/MS	By MS/MS
AENACVPPFTVEVK	LEEVIVGRAENACVPP	PPFTVEVKANTYEKYW	R	A	E	V	K	A	2	0	1	0	1	0	2	0	0	0	0	1	0	1	2	0	1	0	0	3	0	0	14	0	1559.77	P50441	P50441	83	96	yes	yes	2;3	2.9005e-05	95.981	By MS/MS	By MS/MS	By matching	By MS/MS	By MS/MS	By MS/MS	By MS/MS
EGASILLDGR	NLIDSGTKEGASILLD	ASILLDGRNIKVKGYE	K	E	G	G	R	N	1	1	0	1	0	0	1	2	0	1	2	0	0	0	0	1	0	0	0	0	0	0	10	0	1029.55	gi|194038542|ref|XP_001929208.1|;F1S3H1;gi|545842339|ref|XP_005656457.1|;gi|545842342|ref|XP_005656458.1|	gi|194038542|ref|XP_001929208.1|	375	384	yes	no	2	1.64e-07	124.33	By MS/MS	By MS/MS	By MS/MS	By MS/MS	By MS/MS	By MS/MS	By MS/MS
VNNSSLIGLGYTQTLKPGIK	PDACFSAKVNNSSLIG	QTLKPGIKLTLSALLD	K	V	N	I	K	L	0	0	2	0	0	1	0	3	0	2	3	2	0	0	1	2	2	0	1	1	0	0	20	1	2102.17	Q9MZ16	Q9MZ16	237	256	yes	yes	2;3;4	8.1289e-49	155.78	By MS/MS	By MS/MS	By MS/MS	By MS/MS	By MS/MS	By MS/MS	By MS/MS
LEALELNECIDHTPK	LIWPWFERLEALELNE	ECIDHTPKLKLWMAAM	R	L	E	P	K	L	1	0	1	1	1	0	3	0	1	1	3	1	0	0	1	0	1	0	0	0	0	0	15	0	1780.87	Q9N1F5;gi|545871798|ref|XP_005671495.1|;J9JIM3	Q9N1F5	184	198	no	no	2;3	1.3187e-144	217.48	By MS/MS	By MS/MS	By MS/MS	By MS/MS	By MS/MS	By MS/MS	By MS/MS
IIGTLQNSPEFSEAFHCHK	VHSPGNFRIIGTLQNS	SEAFHCHKNSYMNPEK	R	I	I	H	K	N	1	0	1	0	1	1	2	1	2	2	1	1	0	2	1	2	1	0	0	0	0	0	19	0	2214.05	K7GMJ2;F1SJM4;K7GN87	K7GMJ2	719	737	yes	no	2;3;4	0	300.12	By MS/MS	By MS/MS	By MS/MS	By MS/MS	By MS/MS		By MS/MS
AIVAGDEVAQAVDTVAPDCPSLK	RLQVSKARAIVAGDEV	APDCPSLKTKLLVSEK	R	A	I	L	K	T	5	0	0	3	1	1	1	1	0	1	1	1	0	0	2	1	1	0	0	4	0	0	23	0	2325.15	F1RPB0	F1RPB0	156	178	yes	yes	2;3;4	1.3671e-247	243.7	By MS/MS	By MS/MS	By MS/MS	By MS/MS	By MS/MS	By MS/MS	By MS/MS
VYGTVFHMNQGNPFK	KSLPESLKVYGTVFHM	MNQGNPFKLKALVDKW	K	V	Y	F	K	L	0	0	2	0	0	1	0	2	1	0	0	1	1	2	1	0	1	0	1	2	0	0	15	0	1737.83	F1RMF3;gi|545807353|ref|XP_005660937.1|;F1RMF7;I3LB63;F1RMF6	F1RMF3	27	41	no	no	2;3	2.5009e-291	271.56	By MS/MS	By matching	By MS/MS	By MS/MS	By matching		By MS/MS
CMPTFQFFK	VASECEVKCMPTFQFF	MPTFQFFKKGQKVGEF	K	C	M	F	K	K	0	0	0	0	1	1	0	0	0	0	0	1	1	3	1	0	1	0	0	0	0	0	9	0	1204.54	P82460;THIO_HUMAN	P82460	73	81	no	no	1;2	3.5977e-55	212.58	By MS/MS		By MS/MS	By MS/MS	By MS/MS	By MS/MS	By MS/MS
GAAQNIIPASTGAAK	GKLWRDGRGAAQNIIP	PASTGAAKAVGKVIPE	R	G	A	A	K	A	5	0	1	0	0	1	0	2	0	2	0	1	0	0	1	1	1	0	0	0	0	0	15	0	1368.74	gi|545894372|ref|XP_003361616.2|;P00355	P00355	199	213	no	no	2;3	0.0012187	69.878	By MS/MS	By matching	By MS/MS	By MS/MS	By MS/MS	By MS/MS	By MS/MS
LYTLVLTDPDAPSR	WDGLNPDKLYTLVLTD	TDPDAPSRKDPKYREW	K	L	Y	S	R	K	1	1	0	2	0	0	0	0	0	0	3	0	0	0	2	1	2	0	1	1	0	0	14	0	1559.82	F1RKG8	F1RKG8	63	76	yes	yes	2;3	1.133e-18	145	By MS/MS	By MS/MS	By MS/MS	By MS/MS	By MS/MS	By MS/MS	By MS/MS
IIIPEIQK	MFGMVLEKIIIPEIQK	IIIPEIQKVSGNVEKK	K	I	I	Q	K	V	0	0	0	0	0	1	1	0	0	4	0	1	0	0	1	0	0	0	0	0	0	0	8	0	952.596	gi|342672022|ref|NP_001230144.1|;I3LPP4	gi|342672022|ref|NP_001230144.1|	825	832	yes	no	2	0.0075427	98.458	By MS/MS	By MS/MS	By matching	By MS/MS	By matching	By MS/MS	By matching
FICQEPTDVIIIHSK	FKGKSIVRFICQEPTD	DVIIIHSKKLNYTTQG	R	F	I	S	K	K	0	0	0	1	1	1	1	0	1	4	0	1	0	1	1	1	1	0	0	1	0	0	15	0	1798.93	F1SK03	F1SK03	107	121	yes	yes	2;3;4	3.285e-49	169.94	By MS/MS	By MS/MS	By MS/MS	By MS/MS	By MS/MS	By MS/MS	By MS/MS
ENNVDAVHPGYGFLSER	PDIIKVAKENNVDAVH	GYGFLSERADFAQACQ	K	E	N	E	R	A	1	1	2	1	0	0	2	2	1	0	1	0	0	1	1	1	0	0	1	2	0	0	17	0	1902.89	gi|47523756|ref|NP_999514.1|;F1RUV6	gi|47523756|ref|NP_999514.1|	108	124	yes	no	2;3	0	274.68	By MS/MS	By MS/MS	By MS/MS	By MS/MS	By MS/MS	By MS/MS	By MS/MS
FIVPMLTVDGK	DALNKNLRFIVPMLTV	PMLTVDGKRVPRDAGH	R	F	I	G	K	R	0	0	0	1	0	0	0	1	0	1	1	1	1	1	1	0	1	0	0	2	0	0	11	0	1218.67	P50578;I3L929	I3L929	299	309	no	no	1;2;3	9.9886e-12	156.83	By MS/MS		By MS/MS	By MS/MS	By MS/MS	By MS/MS	By MS/MS
HHAAYVNNLNVVEEK	IMQLHHSKHHAAYVNN	NLNVVEEKYQEALKKG	K	H	H	E	K	Y	2	0	3	0	0	0	2	0	2	0	1	1	0	0	0	0	0	0	1	3	0	0	15	0	1735.86	gi|312283580|ref|NP_999292.2|;F1SB60;K7GPB0;K7GQ61	gi|312283580|ref|NP_999292.2|	54	68	yes	no	2;3;4	7.7494e-238	249.41		By MS/MS	By MS/MS	By MS/MS	By MS/MS		By MS/MS
VAMSHFEPHEYIR	SVLCQRAKVAMSHFEP	FEPHEYIRYDLLEKNI	K	V	A	I	R	Y	1	1	0	0	0	0	2	0	2	1	0	0	1	1	1	1	0	0	1	1	0	0	13	0	1614.76	F1SRC5;P16276	F1SRC5	21	33	yes	no	2;3;4	1.0599e-147	229.75		By matching	By MS/MS	By MS/MS			By MS/MS
NSSYFVEWIPNNVK	QMLNVQNKNSSYFVEW	EWIPNNVKTAVCDIPP	K	N	S	V	K	T	0	0	3	0	0	0	1	0	0	1	0	1	0	1	1	2	0	1	1	2	0	0	14	0	1695.83	F2Z571;gi|545805425|ref|XP_005652801.1|;gi|545805422|ref|XP_005652800.1|;gi|545805417|ref|XP_005652799.1|;gi|545805414|ref|XP_005652798.1|;gi|545805428|ref|XP_005652802.1|;gi|545805431|ref|XP_005652803.1|;P02554;gi|545838336|ref|XP_005665808.1|;Q767L7;gi|545838339|ref|XP_005665809.1|;F2Z5B2;gi|545837045|ref|XP_005665592.1|;gi|545837042|ref|XP_005665591.1|;gi|545837039|ref|XP_005665590.1|;gi|54583…	F2Z571	337	350	no	no	2;3	7.1188e-179	234.83	By MS/MS	By MS/MS	By MS/MS	By MS/MS	By MS/MS	By MS/MS	By MS/MS
VVLLDENFHPLNK	PEQTVMFRVVLLDENF	ENFHPLNKLIPLVYVE	R	V	V	N	K	L	0	0	2	1	0	0	1	0	1	0	3	1	0	1	1	0	0	0	0	2	0	0	13	0	1536.83	gi|335288480|ref|XP_001925235.3|;F1SLX2;K7GMU4;K7GQ48	gi|335288480|ref|XP_001925235.3|	148	160	no	no	2;3	2.957e-59	179.94	By MS/MS	By MS/MS	By MS/MS	By MS/MS	By MS/MS	By MS/MS	By MS/MS
WIDIHNPATNELIGR	FIESKSDKWIDIHNPA	ATNELIGRVPQATKAE	K	W	I	G	R	V	1	1	2	1	0	0	1	1	1	3	1	0	0	0	1	0	1	1	0	0	0	0	15	0	1747.9	gi|194038542|ref|XP_001929208.1|;F1S3H1;gi|545842339|ref|XP_005656457.1|	gi|194038542|ref|XP_001929208.1|	54	68	yes	no	2;3	1.6561e-75	185.74	By MS/MS	By MS/MS	By MS/MS	By MS/MS	By MS/MS		By MS/MS
VSFELFADKVPK	VDGEPLGRVSFELFAD	LFADKVPKTAENFRAL	R	V	S	P	K	T	1	0	0	1	0	0	1	0	0	0	1	2	0	2	1	1	0	0	0	2	0	0	12	1	1378.75	P62936;PPIA_HUMAN	P62936	20	31	no	no	2;3	9.724e-11	130.77	By MS/MS	By matching	By MS/MS	By MS/MS	By MS/MS	By MS/MS	By MS/MS
YASICQQNGLVPIVEPEVIPDGDHDMEHCQYVTEK	ENANALARYASICQQN	HCQYVTEKVLAAVYKA	R	Y	A	E	K	V	1	0	1	3	2	3	4	2	2	3	1	1	1	0	3	1	1	0	2	4	0	0	35	0	4069.85	F1SSB5;gi|545803903|ref|XP_003122094.4|	F1SSB5	67	101	yes	no	3;4	3.499e-123	170.6	By MS/MS		By MS/MS	By MS/MS		By MS/MS	By MS/MS
IDTIEIITDR	DYFEEYGKIDTIEIIT	TIEIITDRQSGKKRGF	K	I	D	D	R	Q	0	1	0	2	0	0	1	0	0	4	0	0	0	0	0	0	2	0	0	0	0	0	10	0	1187.64	gi|545883566|ref|XP_005673365.1|;gi|545883571|ref|XP_005673366.1|;gi|350595419|ref|XP_003484106.1|;F1SA35;gi|545809840|ref|XP_005654845.1|	gi|545883566|ref|XP_005673365.1|	138	147	yes	no	2	3.6339e-11	143.96	By MS/MS	By MS/MS	By MS/MS	By MS/MS	By MS/MS	By MS/MS	By MS/MS
LFSNAYLMDLGGCIR	MESMNGGKLFSNAYLM	MDLGGCIRTLRYCAGW	K	L	F	I	R	T	1	1	1	1	1	0	0	2	0	1	3	0	1	1	0	1	0	0	1	0	0	0	15	0	1728.83	I3LRS5	I3LRS5	93	107	yes	yes	2;3	4.5272e-90	192.54	By MS/MS	By MS/MS	By MS/MS	By MS/MS	By MS/MS	By MS/MS	By MS/MS
LDPHLVLDQLR	NHEKKAGKLDPHLVLD	HLVLDQLRCNGVLEGI	K	L	D	L	R	C	0	1	0	2	0	1	0	0	1	0	4	0	0	0	1	0	0	0	0	1	0	0	11	0	1317.74	gi|545860373|ref|XP_003483154.2|;gi|545860381|ref|XP_005654036.1|;I3L5B3;gi|545824833|ref|XP_005663885.1|;F1SKJ1;F1SSA6	gi|545824833|ref|XP_005663885.1|	683	693	no	no	2;3	2.2185e-10	127.83	By MS/MS	By MS/MS	By MS/MS	By MS/MS	By MS/MS	By MS/MS	By MS/MS
SLGVGFATR	KNFDDYMKSLGVGFAT	LGVGFATRQVASMTKP	K	S	L	T	R	Q	1	1	0	0	0	0	0	2	0	0	1	0	0	1	0	1	1	0	0	1	0	0	9	0	906.492	FABPH_HUMAN	FABPH_HUMAN	22	30	yes	yes	2	0.0031046	90.15	By MS/MS	By matching	By MS/MS	By MS/MS	By matching	By MS/MS	By MS/MS
LVRPPVQIYGIEGR	SVVRPFAKLVRPPVQI	QIYGIEGRYATALYSA	K	L	V	G	R	Y	0	2	0	0	0	1	1	2	0	2	1	0	0	0	2	0	0	0	1	2	0	0	14	1	1595.91	Q2EN81	Q2EN81	27	40	yes	no	2;3	1.0442e-120	209.19	By MS/MS	By MS/MS	By MS/MS	By MS/MS	By MS/MS		By MS/MS
TLNDELEIIEGMK	VITVKDGKTLNDELEI	LEIIEGMKLYRGYISP	K	T	L	M	K	L	0	0	1	1	0	0	3	1	0	2	2	1	1	0	0	0	1	0	0	0	0	0	13	0	1503.75	F1SMZ7;I3L9N6;gi|359811347|ref|NP_001241645.1|	gi|359811347|ref|NP_001241645.1|	206	218	no	no	2;3	6.916e-47	171.36	By MS/MS	By MS/MS	By MS/MS	By MS/MS	By MS/MS	By MS/MS	By MS/MS
ANPSPTDPVVPVVPIGPPPAGFR	PTTPIPVKANPSPTDP	GPPPAGFRDILLREGP	K	A	N	F	R	D	2	1	1	1	0	0	0	2	0	1	0	0	0	1	8	1	1	0	0	4	0	0	23	0	2280.23	F1RUV5;gi|47523756|ref|NP_999514.1|	gi|47523756|ref|NP_999514.1|	520	542	no	no	2;3;4	9.364e-83	176.7	By MS/MS	By MS/MS	By MS/MS	By MS/MS	By MS/MS	By MS/MS	By MS/MS
NPPVNALSVSVLHGIK	ALALLRLRNPPVNALS	VSVLHGIKEGLQKALT	R	N	P	I	K	E	1	0	2	0	0	0	0	1	1	1	2	1	0	0	2	2	0	0	0	3	0	0	16	0	1643.94	gi|350591788|ref|XP_003358782.2|;I3LHL0	gi|350591788|ref|XP_003358782.2|	18	33	yes	no	2;3	9.086e-91	193.31	By MS/MS	By MS/MS	By MS/MS	By MS/MS	By MS/MS	By MS/MS	By MS/MS
NFLANQVPFPSR	NTLPDKVRNFLANQVP	NQVPFPSRLGDPAEYA	R	N	F	S	R	L	1	1	2	0	0	1	0	0	0	0	1	0	0	2	2	1	0	0	0	1	0	0	12	0	1388.72	F1RUI1;K7GP28;K7GLL2;K7GND4;K7GPJ0	F1RUI1	215	226	yes	no	2;3	4.1421e-103	212.09	By MS/MS	By MS/MS	By MS/MS	By MS/MS	By MS/MS	By MS/MS	By MS/MS
DLFSEAHSEFLK	ASVVGFFKDLFSEAHS	EAHSEFLKAASNLRDN	K	D	L	L	K	A	1	0	0	1	0	0	2	0	1	0	2	1	0	2	0	2	0	0	0	0	0	0	12	0	1421.68	E1CAJ5	E1CAJ5	162	173	yes	yes	2;3	2.7114e-119	215.77	By MS/MS	By MS/MS	By MS/MS	By MS/MS	By MS/MS	By MS/MS	By MS/MS
LQQELDDLLVDLDHQR	KLEKTKTRLQQELDDL	LVDLDHQRQSVSNLEK	R	L	Q	Q	R	Q	0	1	0	4	0	3	1	0	1	0	5	0	0	0	0	0	0	0	0	1	0	0	16	0	1948.99	gi|545860373|ref|XP_003483154.2|;I3LJ44;gi|545889490|ref|XP_005658306.1|;gi|545860381|ref|XP_005654036.1|;I3L5B3;gi|545824833|ref|XP_005663885.1|;F1SKJ1;F1SSA6	gi|545824833|ref|XP_005663885.1|	1336	1351	no	no	2;3	0	311.08	By MS/MS	By MS/MS	By MS/MS	By MS/MS	By MS/MS	By MS/MS	By MS/MS
VFEGNRPTNSIVFTK	FEKLLPHKVFEGNRPT	TNSIVFTKLTPFILGA	K	V	F	T	K	L	0	1	2	0	0	0	1	1	0	1	0	1	0	2	1	1	2	0	0	2	0	0	15	1	1707.89	P08059;F1RNU9;CON__Q3ZBD7	P08059	467	481	yes	no	2;3	1.7514e-124	212.7	By MS/MS	By MS/MS	By MS/MS	By MS/MS	By MS/MS		By MS/MS
NILGGTVFR	KSPNGTIRNILGGTVF	ILGGTVFREPIICKNI	R	N	I	F	R	E	0	1	1	0	0	0	0	2	0	1	1	0	0	1	0	0	1	0	0	1	0	0	9	0	975.55	F1SK00;gi|255683404|ref|NP_001157479.1|;P33198;gi|545875426|ref|XP_005672192.1|;I3LDC7	F1SK00	102	110	no	no	2	0.0017605	106.42	By MS/MS		By MS/MS	By MS/MS		By MS/MS	By MS/MS
KASGPPVSELITK	TGAAAGKRKASGPPVS	PVSELITKAVAASKER	R	K	A	T	K	A	1	0	0	0	0	0	1	1	0	1	1	2	0	0	2	2	1	0	0	1	0	0	13	1	1325.76	Q53DY5;gi|72535198|ref|NP_001026962.1|	Q53DY5	35	47	yes	no	2;3	5.0562e-07	124.39	By MS/MS	By MS/MS	By MS/MS	By MS/MS	By MS/MS		By MS/MS
VPEANIVGQIGHGYK	PVTLENAKVPEANIVG	GQIGHGYKYAIQSLNK	K	V	P	Y	K	Y	1	0	1	0	0	1	1	3	1	2	0	1	0	0	1	0	0	0	1	2	0	0	15	0	1580.83	gi|311271975|ref|XP_001926332.2|;F1SED0	gi|311271975|ref|XP_001926332.2|	269	283	yes	no	2;3	3.4655e-91	196.8	By MS/MS		By MS/MS	By MS/MS	By MS/MS	By matching	By MS/MS
ELGLPILGILR	LARRSKAKELGLPILG	LPILGILRSYAVVGVP	K	E	L	L	R	S	0	1	0	0	0	0	1	2	0	2	4	0	0	0	1	0	0	0	0	0	0	0	11	0	1192.75	F1RRB7;I3LPY7;gi|545892288|ref|XP_005659032.1|	F1RRB7	297	307	yes	no	2	6.4703e-05	102.06	By MS/MS	By MS/MS	By MS/MS	By MS/MS	By MS/MS	By MS/MS	By MS/MS
EIVSFGSGYGGNSLLGK	IGHVPDQREIVSFGSG	GGNSLLGKKCFALRIA	R	E	I	G	K	K	0	0	1	0	0	0	1	5	0	1	2	1	0	1	0	3	0	0	1	1	0	0	17	0	1683.85	C5I4T6	C5I4T6	245	261	yes	yes	2;3	1.3113e-95	195.6	By MS/MS	By MS/MS	By MS/MS	By MS/MS	By MS/MS	By MS/MS	By MS/MS
ALGLSNFSSR	LVAKGLVRALGLSNFS	GLSNFSSRQIDDVLSV	R	A	L	S	R	Q	1	1	1	0	0	0	0	1	0	0	2	0	0	1	0	3	0	0	0	0	0	0	10	0	1050.55	P50578;I3L929	I3L929	159	168	no	no	2	0.00092854	92.538	By MS/MS	By MS/MS	By MS/MS	By MS/MS		By MS/MS	By matching
QGFIDLPEFPFGLEPR	YHTPDCGKQGFIDLPE	FPFGLEPRVATRWDIQ	K	Q	G	P	R	V	0	1	0	1	0	1	2	2	0	1	2	0	0	3	3	0	0	0	0	0	0	0	16	0	1860.94	gi|545811619|ref|XP_005661566.1|;gi|545811621|ref|XP_005661567.1|;E7D6R2;Q95332	gi|545811619|ref|XP_005661566.1|	249	264	yes	no	2;3	6.7693e-107	197.17	By MS/MS	By MS/MS	By MS/MS	By MS/MS	By MS/MS	By MS/MS	By MS/MS
LASTLVHLGEYQAAVDGAR	NNVSNFGRLASTLVHL	QAAVDGARKANSTRTW	R	L	A	A	R	K	4	1	0	1	0	1	1	2	1	0	3	0	0	0	0	1	1	0	1	2	0	0	19	0	1970.02	gi|225735709|ref|NP_001139599.1|;K7GQL8;F6PV15	gi|225735709|ref|NP_001139599.1|	1227	1245	yes	no	2;3;4	0	269	By MS/MS	By MS/MS	By MS/MS	By MS/MS	By MS/MS	By MS/MS	By MS/MS
IQLVEEELDR	EVASLNRRIQLVEEEL	LVEEELDRAQERLATA	R	I	Q	D	R	A	0	1	0	1	0	1	3	0	0	1	2	0	0	0	0	0	0	0	0	1	0	0	10	0	1242.65	gi|545808828|ref|XP_005661258.1|;gi|545808826|ref|XP_005661257.1|;gi|545800035|ref|XP_005659575.1|;gi|545800032|ref|XP_005659574.1|;P42639;gi|545800053|ref|XP_005659581.1|;gi|545800047|ref|XP_005659579.1|;gi|545800056|ref|XP_005659582.1|;gi|545800076|ref|XP_005659589.1|;gi|545800083|ref|XP_005659592.1|;gi|545800073|ref|XP_005659588.1|;gi|545822886|ref|XP_005663425.1|;F1RGK5;gi|545822896|ref|XP_00…	Q6QA25	56	65	no	no	2;3	2.2032e-28	169.37	By MS/MS	By MS/MS	By MS/MS	By MS/MS	By MS/MS	By MS/MS	By MS/MS
VQVSVFK	SQERVEGKVQVSVFKG	KVQVSVFKGQVYILGR	K	V	Q	F	K	G	0	0	0	0	0	1	0	0	0	0	0	1	0	1	0	1	0	0	0	3	0	0	7	0	805.47	F1S0X9	F1S0X9	349	355	yes	yes	2	0.013061	111.82		By MS/MS		By MS/MS	By matching	By MS/MS	By MS/MS
AIILNTPHNPLGK	SKFNSKTKAIILNTPH	TPHNPLGKVFTREELQ	K	A	I	G	K	V	1	0	2	0	0	0	0	1	1	2	2	1	0	0	2	0	1	0	0	0	0	0	13	0	1386.8	gi|545824279|ref|XP_005663771.1|;F1S4D5;gi|311254836|ref|XP_003125974.1|	gi|545824279|ref|XP_005663771.1|	176	188	yes	no	2;3	1.1056e-57	176.78	By MS/MS	By MS/MS	By MS/MS	By MS/MS	By MS/MS		By MS/MS
NVCTELLPLIKPQGR	KTNFLGTRNVCTELLP	PLIKPQGRVVNVSSTE	R	N	V	G	R	V	0	1	1	0	1	1	1	1	0	1	3	1	0	0	2	0	1	0	0	1	0	0	15	1	1736.96	I3LM03;gi|335310350|ref|XP_003361992.1|;Q28960	I3LM03	120	134	no	no	2;3;4	2.7527e-49	171.21	By MS/MS	By MS/MS	By MS/MS	By MS/MS	By MS/MS	By MS/MS	By MS/MS
ALAAQLPVLPR	AALSVARRALAAQLPV	AQLPVLPRSEVTILAP	R	A	L	P	R	S	3	1	0	0	0	1	0	0	0	0	3	0	0	0	2	0	0	0	0	1	0	0	11	0	1147.71	F1SU52	F1SU52	82	92	yes	yes	2	4.4058e-20	150.35	By MS/MS	By MS/MS	By MS/MS	By MS/MS	By MS/MS	By MS/MS	By MS/MS
VSILAAIDEASKK	LPVLENLKVSILAAID	AIDEASKKLNAQXKAV	K	V	S	K	K	L	3	0	0	1	0	0	1	0	0	2	1	2	0	0	0	2	0	0	0	1	0	0	13	1	1343.77	P18648;gi|47523850|ref|NP_999563.1|;CON__P15497	P18648	249	261	no	no	2;3	2.7422e-11	134.68	By MS/MS	By MS/MS	By MS/MS	By MS/MS	By MS/MS	By MS/MS	By MS/MS
VPDDPEHLAAR	VHQAMCVKVPDDPEHL	DPEHLAARREWRDGCL	K	V	P	A	R	R	2	1	0	2	0	0	1	0	1	0	1	0	0	0	2	0	0	0	0	1	0	0	11	0	1218.6	F1RVB1	F1RVB1	239	249	yes	yes	2;3	1.7625e-05	107.06	By MS/MS	By matching	By MS/MS	By MS/MS	By MS/MS	By MS/MS	By MS/MS
KDLYANTVLSGGTTMYPGIADR	MKCDVDIRKDLYANTV	MYPGIADRMQKEITAL	R	K	D	D	R	M	2	1	1	2	0	0	0	3	0	1	2	1	1	0	1	1	3	0	2	1	0	0	22	1	2342.16	Q6QAQ1;I3LVD5	I3LVD5	291	312	no	no	2;3;4	0	361.52	By MS/MS	By MS/MS	By MS/MS	By MS/MS	By MS/MS	By MS/MS	By MS/MS
GYISPYFINTSK	IEGMKLYRGYISPYFI	PYFINTSKGQKCEFQD	R	G	Y	S	K	G	0	0	1	0	0	0	0	1	0	2	0	1	0	1	1	2	1	0	2	0	0	0	12	0	1388.7	F1SMZ7;I3L9N6;gi|359811347|ref|NP_001241645.1|	gi|359811347|ref|NP_001241645.1|	222	233	no	no	1;2	3.239e-74	239.36	By MS/MS	By MS/MS	By MS/MS	By MS/MS	By matching	By MS/MS	By MS/MS
SITVAQDEGIRPNTTMEGLAK	YDDKGNEKSITVAQDE	TTMEGLAKLKPAFKQG	K	S	I	A	K	L	2	1	1	1	0	1	2	2	0	2	1	1	1	0	1	1	3	0	0	1	0	0	21	1	2230.13	F1RRB7;I3LPY7;gi|545892288|ref|XP_005659032.1|;gi|311268665|ref|XP_003132152.1|	F1RRB7	241	261	yes	no	2;3	0	292.68	By MS/MS	By matching	By MS/MS	By MS/MS	By matching	By MS/MS	By MS/MS
PPYTITYFPVR	________________	TITYFPVRGRCEAMRM	-	P	P	V	R	G	0	1	0	0	0	0	0	0	0	1	0	0	0	1	3	0	2	0	2	1	0	0	11	0	1352.71	P80031	P80031	1	11	yes	yes	2;3	1.2328e-66	188.99	By MS/MS		By MS/MS	By MS/MS		By MS/MS	By MS/MS
FKLEAPDADELPR	LTGKDGKKFKLEAPDA	PDADELPRAEFDPGQD	K	F	K	P	R	A	2	1	0	2	0	0	2	0	0	0	2	1	0	1	2	0	0	0	0	0	0	0	13	1	1499.76	F1SRC5;P16276	F1SRC5	511	523	yes	no	2;3	4.1929e-26	146.67	By MS/MS	By MS/MS	By MS/MS	By MS/MS	By MS/MS		By MS/MS
TTPSYVAFTDTER	IANDQGNRTTPSYVAF	VAFTDTERLIGDAAKN	R	T	T	E	R	L	1	1	0	1	0	0	1	0	0	0	0	0	0	1	1	1	4	0	1	1	0	0	13	0	1486.69	Q6S4N2;A5A8V7;Q04967;F1SA70;gi|345441750|ref|NP_001230836.1|;F1S9Q3;F1S9Q1;gi|545848994|ref|XP_005667499.1|	gi|345441750|ref|NP_001230836.1|	37	49	no	no	2;3	3.2667e-05	112.82	By MS/MS	By MS/MS	By MS/MS	By MS/MS	By MS/MS	By MS/MS	By MS/MS
LIEPNTAVTWR	DAQKLQHRLIEPNTAV	PNTAVTWRFGIPGLKK	R	L	I	W	R	F	1	1	1	0	0	0	1	0	0	1	1	0	0	0	1	0	2	1	0	1	0	0	11	0	1298.7	gi|297747348|ref|NP_001177098.1|;F1S8X9	gi|297747348|ref|NP_001177098.1|	272	282	yes	no	2;3	4.8407e-20	149.96	By MS/MS	By MS/MS	By MS/MS	By MS/MS	By matching	By MS/MS	By MS/MS
LLYNNVSNFGR	EKMYDAAKLLYNNVSN	NNVSNFGRLASTLVHL	K	L	L	G	R	L	0	1	3	0	0	0	0	1	0	0	2	0	0	1	0	1	0	0	1	1	0	0	11	0	1295.66	gi|225735709|ref|NP_001139599.1|;K7GQL8;F6PV15	gi|225735709|ref|NP_001139599.1|	1216	1226	yes	no	2	1.1971e-15	139.15	By MS/MS	By MS/MS	By MS/MS	By MS/MS	By MS/MS	By MS/MS	By MS/MS
ALNDHHVYLEGTLLKPNMVTAGHACTK	KVLAAVYKALNDHHVY	TAGHACTKKYTPEQVA	K	A	L	T	K	K	3	0	2	1	1	0	1	2	3	0	4	2	1	0	1	0	3	0	1	2	0	0	27	1	2989.49	F1SSB5;gi|545803903|ref|XP_003122094.4|	F1SSB5	109	135	yes	no	3;4;5;6	8.1906e-169	207.99			By MS/MS	By MS/MS			By MS/MS
EGHPVTSEPSHPEPAIFK	GGFRNWLKEGHPVTSE	HPEPAIFKATLDRSLL	K	E	G	F	K	A	1	0	0	0	0	0	3	1	2	1	0	1	0	1	4	2	1	0	0	1	0	0	18	0	1957.95	F1SKL2;gi|545824786|ref|XP_005663866.1|	F1SKL2	137	154	yes	no	2;3;4	0	266.28	By MS/MS	By MS/MS	By MS/MS	By MS/MS	By MS/MS	By matching	By MS/MS
LPDGSEIPLPPILLGK	LVDIGNQKLPDGSEIP	LPPILLGKLGSDPQKK	K	L	P	G	K	L	0	0	0	1	0	0	1	2	0	2	4	1	0	0	4	1	0	0	0	0	0	0	16	0	1657.97	F1SNL7	F1SNL7	69	84	yes	yes	2;3	1.1425e-90	192.32	By MS/MS	By MS/MS	By MS/MS	By MS/MS	By MS/MS	By MS/MS	By MS/MS
LVQAFQFTDK	RSVDETLRLVQAFQFT	QAFQFTDKHGEVCPAG	R	L	V	D	K	H	1	0	0	1	0	2	0	0	0	0	1	1	0	2	0	0	1	0	0	1	0	0	10	0	1195.62	F1S3U9;gi|545836492|ref|XP_005665529.1|	F1S3U9	157	166	no	no	2	2.4193e-08	130.98	By MS/MS	By MS/MS	By MS/MS	By MS/MS	By MS/MS	By MS/MS	By MS/MS
VFIEDVSK	ALKLGAKKVFIEDVSK	VFIEDVSKEFVEEFIW	K	V	F	S	K	E	0	0	0	1	0	0	1	0	0	1	0	1	0	1	0	1	0	0	0	2	0	0	8	0	935.496	F1S0X9	F1S0X9	59	66	yes	yes	2	0.0065012	101.72	By MS/MS	By MS/MS	By MS/MS	By MS/MS	By MS/MS	By MS/MS	By MS/MS
AVAEIEEMCNILK	FPKDHLKKAVAEIEEM	EEMCNILKMEGVTVRR	K	A	V	L	K	M	2	0	1	0	1	0	3	0	0	2	1	1	1	0	0	0	0	0	0	1	0	0	13	0	1518.74	P50441	P50441	123	135	yes	yes	2;3	4.9095e-45	167.84	By MS/MS	By matching	By MS/MS	By MS/MS	By matching	By MS/MS	By MS/MS
KLDVLSNDLVINVLK	NVTGDQVKKLDVLSND	DLVINVLKSSFATCVL	K	K	L	L	K	S	0	0	2	2	0	0	0	0	0	1	4	2	0	0	0	1	0	0	0	3	0	0	15	1	1682	F1S4K0;P00636	P00636	73	87	no	no	2;3;4	8.947e-264	264.35	By MS/MS	By MS/MS	By MS/MS	By MS/MS	By MS/MS	By MS/MS	By MS/MS
FKDIFQEIFEK	ILKAYDGRFKDIFQEI	IFQEIFEKHYKTDFDK	R	F	K	E	K	H	0	0	0	1	0	1	2	0	0	2	0	2	0	3	0	0	0	0	0	0	0	0	11	1	1442.74	F1SK00;gi|255683404|ref|NP_001157479.1|;P33198	F1SK00	223	233	yes	no	2;3	7.9244e-34	170.95	By MS/MS	By MS/MS	By MS/MS	By MS/MS	By MS/MS		By MS/MS
NDLMEYAK	FYNRFQGRNDLMEYAK	NDLMEYAKQHGIPIPV	R	N	D	A	K	Q	1	0	1	1	0	0	1	0	0	0	1	1	1	0	0	0	0	0	1	0	0	0	8	0	982.443	F1S0X9	F1S0X9	158	165	yes	yes	1;2	1.8474e-12	173.48	By MS/MS		By MS/MS	By MS/MS		By MS/MS	By MS/MS
SPAQILLR	ALAEKYNRSPAQILLR	SPAQILLRWQVQRKVI	R	S	P	L	R	W	1	1	0	0	0	1	0	0	0	1	2	0	0	0	1	1	0	0	0	0	0	0	8	0	896.544	P50578;I3L929	I3L929	245	252	no	no	2	2.3165e-13	160.11			By MS/MS	By MS/MS	By MS/MS	By MS/MS	By MS/MS
KGDVTAQVALQPALK	EKYQEALKKGDVTAQV	VALQPALKFNGGGHIN	K	K	G	L	K	F	3	0	0	1	0	2	0	1	0	0	2	2	0	0	1	0	1	0	0	2	0	0	15	1	1537.88	gi|312283580|ref|NP_999292.2|;F1SB60;K7GQ61;P28768	gi|312283580|ref|NP_999292.2|	75	89	yes	no	2;3	1.7222e-237	251.05	By MS/MS	By MS/MS	By MS/MS	By MS/MS	By MS/MS	By MS/MS	By MS/MS
LVGQGASAVLLDLPHSDGEAQAK	LGLATAERLVGQGASA	SDGEAQAKKLGKSCAF	R	L	V	A	K	K	4	0	0	2	0	2	1	3	1	0	4	1	0	0	1	2	0	0	0	2	0	0	23	0	2275.18	F1RUI1;K7GP28;K7GLL2;K7GNR6;K7GRM6	F1RUI1	30	52	yes	no	2;3	0	287.25	By MS/MS	By MS/MS	By MS/MS	By MS/MS	By MS/MS	By MS/MS	By MS/MS
SLAESPPGSPIPR	________________	PPGSPIPRLAVAHRQV	-	S	L	P	R	L	1	1	0	0	0	0	1	1	0	1	1	0	0	0	4	3	0	0	0	0	0	0	13	0	1306.69	DECOY_gi|545841770|ref|XP_005656386.1|	DECOY_gi|545841770|ref|XP_005656386.1|	1	13	yes	yes	2	0.003895	63.473		By matching	By matching	By MS/MS	By matching		By matching
GCDVVVIPAGVPR	EQLPDCLKGCDVVVIP	VIPAGVPRKPGMTRDD	K	G	C	P	R	K	1	1	0	1	1	0	0	2	0	1	0	0	0	0	2	0	0	0	0	4	0	0	13	0	1337.71	I3LP41;P00346;gi|346421415|ref|NP_001231082.1|;gi|545813580|ref|XP_005662012.1|;I3LB44;gi|545890324|ref|XP_005658532.1|	I3LP41	92	104	yes	no	2;3	8.9102e-05	96.745	By MS/MS	By MS/MS	By MS/MS	By MS/MS	By MS/MS	By MS/MS	By MS/MS
GDVCQDCIQMVTDLQNAVR	________________	TDLQNAVRTNSTFVEA	-	G	D	V	R	T	1	1	1	3	2	3	0	1	0	1	1	0	1	0	0	0	1	0	0	3	0	0	19	0	2220.99	P81405	P81405	1	19	yes	yes	2;3	0	273.77	By MS/MS		By MS/MS	By MS/MS		By MS/MS	By MS/MS
HWQLPLGR	SGLITDYRHWQLPLGR	HWQLPLGRRFRSLKMW	R	H	W	G	R	R	0	1	0	0	0	1	0	1	1	0	2	0	0	0	1	0	0	1	0	0	0	0	8	0	1005.55	B5KFA1;I3L7F0;P80041	P80041	348	355	no	no	2	1.794e-05	140.98		By MS/MS	By MS/MS	By MS/MS	By MS/MS	By matching	By MS/MS
AAQKPDILTTGSGNPIGDKLNILTAGPR	MKHWKEQRAAQKPDIL	NILTAGPRGPLLVQDV	R	A	A	P	R	G	3	1	2	2	0	1	0	4	0	3	3	2	0	0	3	1	3	0	0	0	0	0	28	2	2817.53	F1SGS9;O62839	F1SGS9	20	47	yes	no	2;3;4;5	0	286.46	By MS/MS	By MS/MS	By MS/MS	By MS/MS	By MS/MS		By MS/MS
PGGLLLGDEAPNFEANTTIGR	________________	EANTTIGRIRFHDFLG	M	P	G	G	R	I	2	1	2	1	0	0	2	4	0	1	3	0	0	1	2	0	2	0	0	0	0	0	21	0	2141.08	Q9TSX9	Q9TSX9	2	22	yes	yes	2;3;4	8.4084e-294	257.93	By MS/MS	By MS/MS	By MS/MS	By MS/MS	By MS/MS	By MS/MS	By MS/MS
ASALQEALER	SDGKFAMRASALQEAL	ALQEALERDKAAGLIP	R	A	S	E	R	D	3	1	0	0	0	1	2	0	0	0	2	0	0	0	0	1	0	0	0	0	0	0	10	0	1086.57	B5KFA1;I3L7F0;P80041	P80041	219	228	no	no	2	1.9459e-20	157.38	By MS/MS	By matching	By MS/MS	By MS/MS	By MS/MS	By MS/MS	By MS/MS
ELASQPDVDGFLVGGASLKPEFVDIINAK	SVTGATCKELASQPDV	FVDIINAK________	K	E	L	A	K	-	3	0	1	3	0	1	2	3	0	2	3	2	0	2	2	2	0	0	0	3	0	0	29	1	3028.58	D0G7F6;gi|545827404|ref|XP_005652645.1|	D0G7F6	220	248	yes	no	3;4	1.7176e-95	164.35	By MS/MS	By MS/MS	By MS/MS	By MS/MS	By MS/MS	By MS/MS	By MS/MS
LDVAPISDIIAIK	LLPRIAAKLDVAPISD	ISDIIAIKSPDTFVRP	K	L	D	I	K	S	2	0	0	2	0	0	0	0	0	4	1	1	0	0	1	1	0	0	0	1	0	0	13	0	1366.81	F1SJX1	F1SJX1	127	139	yes	yes	2;3	5.8486e-05	89.231	By MS/MS	By MS/MS	By MS/MS	By MS/MS	By MS/MS	By MS/MS	By MS/MS
VNLAELFK	FEGEPEKKVNLAELFK	VNLAELFKGKKGVLFG	K	V	N	F	K	G	1	0	1	0	0	0	1	0	0	0	2	1	0	1	0	0	0	0	0	1	0	0	8	0	932.533	F1RQP0;gi|47523086|ref|NP_999309.1|	F1RQP0	24	31	yes	no	1;2	0.0042703	111.95	By MS/MS	By MS/MS	By MS/MS	By MS/MS	By MS/MS	By MS/MS	By MS/MS
YVTVQTISGTGALR	NEVLKSGRYVTVQTIS	ISGTGALRIGANFLQR	R	Y	V	L	R	I	1	1	0	0	0	1	0	2	0	1	1	0	0	0	0	1	3	0	1	2	0	0	14	0	1464.79	P00506;F1RFU5	P00506	126	139	yes	no	1;2;3	2.3421e-25	147.73	By MS/MS	By MS/MS	By MS/MS	By MS/MS	By MS/MS	By MS/MS	By MS/MS
GLEVTAYSPLGSSDR	LIAHCQARGLEVTAYS	SPLGSSDRAWRDPNEP	R	G	L	D	R	A	1	1	0	1	0	0	1	2	0	0	2	0	0	0	1	3	1	0	1	1	0	0	15	0	1550.76	P50578;I3L929	I3L929	205	219	no	no	2;3	2.5891e-37	156.24	By MS/MS	By MS/MS	By MS/MS	By MS/MS	By MS/MS	By MS/MS	By MS/MS
EAFQLFDR	EDQTAEFKEAFQLFDR	EAFQLFDRTGDGKILY	K	E	A	D	R	T	1	1	0	1	0	1	1	0	0	0	1	0	0	2	0	0	0	0	0	0	0	0	8	0	1024.5	P60662-2;gi|545825788|ref|XP_005655647.1|;gi|545825952|ref|XP_005655687.1|;gi|545825779|ref|XP_005655644.1|;P60662;gi|545825782|ref|XP_005655645.1|;gi|545825949|ref|XP_005655686.1|	P60662-2	14	21	no	no	2	0.00026544	135.83	By MS/MS	By MS/MS	By MS/MS	By MS/MS	By MS/MS	By MS/MS	By MS/MS
AGFAGDDAPR	DNGSGMCKAGFAGDDA	FAGDDAPRAVFPSIVG	K	A	G	P	R	A	3	1	0	2	0	0	0	2	0	0	0	0	0	1	1	0	0	0	0	0	0	0	10	0	975.441	C7AI81;Q6QAQ1;B6VNT8;P68137;I3LVD5	I3LVD5	19	28	no	no	2	0.00012673	94.692	By MS/MS	By MS/MS	By MS/MS	By MS/MS	By MS/MS	By MS/MS	By MS/MS
IECVSAENTEDCIAK	WSINSGGKIECVSAEN	NTEDCIAKIVKGEADA	K	I	E	A	K	I	2	0	1	1	2	0	3	0	0	2	0	1	0	0	0	1	1	0	0	1	0	0	15	0	1737.76	P09571;B3CL06;gi|350591529|ref|XP_003483289.1|;gi|545864004|ref|XP_005669896.1|	P09571	370	384	yes	no	2;3	2.4862e-106	198.16	By MS/MS	By MS/MS	By MS/MS	By MS/MS	By MS/MS	By MS/MS	By MS/MS
AFLQNLLSASQAR	QAAWKEARAFLQNLLS	LLSASQARLRDDTELR	R	A	F	A	R	L	3	1	1	0	0	2	0	0	0	0	3	0	0	1	0	2	0	0	0	0	0	0	13	0	1417.77	F1RIF3	F1RIF3	83	95	yes	yes	2;3	1.4131e-54	168.98	By MS/MS	By MS/MS	By MS/MS	By MS/MS	By MS/MS	By MS/MS	By MS/MS
DIVHSGLAYTMER	RISGASEKDIVHSGLA	GLAYTMERSARQIMRT	K	D	I	E	R	S	1	1	0	1	0	0	1	1	1	1	1	0	1	0	0	1	1	0	1	1	0	0	13	0	1490.72	F1SEN2	F1SEN2	504	516	yes	yes	2;3	1.3352e-45	165.58	By MS/MS	By MS/MS	By MS/MS	By MS/MS	By matching	By MS/MS	By MS/MS
AAVEEGIVLGGGCALLR	TDALNATRAAVEEGIV	GGGCALLRCIPALESI	R	A	A	L	R	C	3	1	0	0	1	0	2	4	0	1	3	0	0	0	0	0	0	0	0	2	0	0	17	0	1683.9	F1SMZ7;I3L9N6;gi|359811347|ref|NP_001241645.1|	gi|359811347|ref|NP_001241645.1|	430	446	no	no	2;3	1.1745e-31	148.57	By MS/MS	By MS/MS	By MS/MS	By MS/MS	By MS/MS	By MS/MS	By MS/MS
VASLVGVEGGHSIDSSLGVLR	RQAFQEGKVASLVGVE	DSSLGVLRALYHLGMR	K	V	A	L	R	A	1	1	0	1	0	0	1	4	1	1	3	0	0	0	0	4	0	0	0	4	0	0	21	0	2051.1	I3L719;P22412	I3L719	134	154	no	no	2;3	0	345.67	By MS/MS	By MS/MS	By MS/MS	By MS/MS	By MS/MS	By MS/MS	By MS/MS
AVDSLVPIGR	EPMQTGIKAVDSLVPI	DSLVPIGRGQRELIIG	K	A	V	G	R	G	1	1	0	1	0	0	0	1	0	1	1	0	0	0	1	1	0	0	0	2	0	0	10	0	1025.59	F1RPS8;P80021	F1RPS8	175	184	yes	no	2	2.7948e-11	123.86	By MS/MS	By matching	By matching	By MS/MS	By MS/MS	By MS/MS	By MS/MS
LTTPTYGDLNHLVSATMSGVTTCLR	DICFRTLKLTTPTYGD	SGVTTCLRFPGQLNAD	K	L	T	L	R	F	1	1	1	1	1	0	0	2	1	0	4	0	1	0	1	2	6	0	1	2	0	0	25	0	2707.33	F2Z571;gi|545805425|ref|XP_005652801.1|;gi|545805422|ref|XP_005652800.1|;gi|545805417|ref|XP_005652799.1|;gi|545805414|ref|XP_005652798.1|;gi|545805428|ref|XP_005652802.1|;gi|545805431|ref|XP_005652803.1|;P02554;gi|545838336|ref|XP_005665808.1|;Q767L7;gi|545838339|ref|XP_005665809.1|;F2Z5B2;gi|545837045|ref|XP_005665592.1|;gi|545837042|ref|XP_005665591.1|;gi|545837039|ref|XP_005665590.1|;gi|54583…	F2Z571	217	241	no	no	2;3;4	0	269.63	By MS/MS	By matching	By MS/MS	By MS/MS		By MS/MS	By MS/MS
LVEAGIVSPGDLDLVMSDGLGLR	ALIGEAWRLVEAGIVS	MSDGLGLRYAFIGPLE	R	L	V	L	R	Y	1	1	0	3	0	0	1	4	0	1	5	0	1	0	1	2	0	0	0	3	0	0	23	0	2325.22	F1RVB1	F1RVB1	160	182	yes	yes	2;3;4	1.8598e-82	173.43	By MS/MS		By MS/MS	By MS/MS	By MS/MS	By MS/MS	By MS/MS
GSLGAEEQLALISGCSDLR	LEQSGALKGSLGAEEQ	ISGCSDLREAVEGTVH	K	G	S	L	R	E	2	1	0	1	1	1	2	3	0	1	4	0	0	0	0	3	0	0	0	0	0	0	19	0	1974.97	F1RVB1;Q8SQ26	Q8SQ26	67	85	no	no	2;3	8.0937e-229	246.68	By MS/MS	By MS/MS	By MS/MS	By MS/MS	By MS/MS	By MS/MS	By MS/MS
HVVEDLIAQIR	AAFPGDSKHVVEDLIA	EDLIAQIREVFIQTLD	K	H	V	I	R	E	1	1	0	1	0	1	1	0	1	2	1	0	0	0	0	0	0	0	0	2	0	0	11	0	1291.72	K7GMJ2;F1SJM4;K7GN87	K7GMJ2	438	448	yes	no	2;3	1.4317e-111	218.11	By MS/MS	By MS/MS	By MS/MS	By MS/MS	By MS/MS		By MS/MS
LLVVDPETDER	RAALNAVRLLVVDPET	VDPETDERLQKLGVQV	R	L	L	E	R	L	0	1	0	2	0	0	2	0	0	0	2	0	0	0	1	0	1	0	0	2	0	0	11	0	1284.66	B8XH67	B8XH67	88	98	yes	yes	1;2;3	3.3516e-13	135.99	By MS/MS	By matching	By MS/MS	By MS/MS	By matching	By MS/MS	By MS/MS
HWPFVVVNDAGRPK	AVVQSDMKHWPFVVVN	VNDAGRPKVQVEYKGE	K	H	W	P	K	V	1	1	1	1	0	0	0	1	1	0	0	1	0	1	2	0	0	1	0	3	0	0	14	1	1620.85	gi|345441750|ref|NP_001230836.1|;F1S9Q3	gi|345441750|ref|NP_001230836.1|	89	102	yes	no	2;3;4	3.2263e-19	145.01		By MS/MS	By MS/MS	By MS/MS	By MS/MS		By MS/MS
VLCGGDLYVPEDPK	VAKEQGAKVLCGGDLY	LYVPEDPKLKEGYYMR	K	V	L	P	K	L	0	0	0	2	1	0	1	2	0	0	2	1	0	0	2	0	0	0	1	2	0	0	14	0	1560.75	gi|545822151|ref|XP_005663205.1|;F1S232	gi|545822151|ref|XP_005663205.1|	455	468	yes	no	2;3	0.00016004	97.203	By MS/MS	By MS/MS	By MS/MS	By MS/MS	By matching	By MS/MS	By MS/MS
GYLGPEQLPDCLK	IETRATVKGYLGPEQL	EQLPDCLKGCDVVVIP	K	G	Y	L	K	G	0	0	0	1	1	1	1	2	0	0	3	1	0	0	2	0	0	0	1	0	0	0	13	0	1488.73	I3LP41;P00346;gi|346421415|ref|NP_001231082.1|;gi|545813580|ref|XP_005662012.1|;I3LB44;gi|545890324|ref|XP_005658532.1|	I3LP41	79	91	yes	no	2;3	5.9395e-34	158.42	By MS/MS	By matching	By MS/MS	By MS/MS	By MS/MS	By MS/MS	By MS/MS
LTETQIFNYSEIPNFPR	GLGGLTDRLTETQIFN	SEIPNFPRSTVPGHAG	R	L	T	P	R	S	0	1	2	0	0	1	2	0	0	2	1	0	0	2	2	1	2	0	1	0	0	0	17	0	2068.03	gi|194038973|ref|XP_001929258.1|;gi|545841461|ref|XP_005656368.1|;F1S8H8	gi|194038973|ref|XP_001929258.1|	42	58	yes	no	2;3;4	0	305.19	By MS/MS	By MS/MS	By MS/MS	By MS/MS	By MS/MS	By MS/MS	By MS/MS
NNLAGAEELFAR	LALRMAVRNNLAGAEE	GAEELFARKFNALFAQ	R	N	N	A	R	K	3	1	2	0	0	0	2	1	0	0	2	0	0	1	0	0	0	0	0	0	0	0	12	0	1303.65	gi|225735709|ref|NP_001139599.1|;I3LGD4	gi|225735709|ref|NP_001139599.1|	355	366	yes	no	1;2;3	2.0732e-11	163.84	By MS/MS	By MS/MS	By MS/MS	By MS/MS	By MS/MS	By MS/MS	By MS/MS
PMFVVNTNVPR	________________	VVNTNVPRASVPDGFL	M	P	M	P	R	A	0	1	2	0	0	0	0	0	0	0	0	0	1	1	2	0	1	0	0	3	0	0	11	0	1272.66	P80928	P80928	2	12	yes	yes	2;3	6.1804e-49	174.98	By MS/MS	By matching	By MS/MS	By MS/MS	By matching	By MS/MS	By MS/MS
DAGHPLYPFNDPY	VDGKRVPRDAGHPLYP	LYPFNDPY________	R	D	A	P	Y	-	1	0	1	2	0	0	0	1	1	0	1	0	0	1	3	0	0	0	2	0	0	0	13	0	1504.66	I3L929	I3L929	314	326	yes	yes	2	0.00069518	79.492	By MS/MS	By matching	By MS/MS	By MS/MS		By MS/MS	By MS/MS
YVAAAFPSACGK	TNPAGKKRYVAAAFPS	AFPSACGKTNLAMMRP	R	Y	V	G	K	T	4	0	0	0	1	0	0	1	0	0	0	1	0	1	1	1	0	0	1	1	0	0	12	0	1240.59	C5I4T6	C5I4T6	297	308	yes	yes	2	0.00015855	93.345	By MS/MS	By MS/MS	By MS/MS	By MS/MS		By MS/MS	By MS/MS
FLVGPDGVPVMR	DIRWNFEKFLVGPDGV	PDGVPVMRWYHRTTIN	K	F	L	M	R	W	0	1	0	1	0	0	0	2	0	0	1	0	1	1	2	0	0	0	0	3	0	0	12	0	1285.69	gi|169646366|ref|NP_001108627.1|;O18994;J9JIK0;gi|212549567|ref|NP_001131079.1|	gi|169646366|ref|NP_001108627.1|	186	197	no	no	2;3	0.00011568	106.16	By MS/MS		By MS/MS	By MS/MS		By MS/MS	By MS/MS
TIIPLISQCTPK	VIGGHAGKTIIPLISQ	LISQCTPKVDFPQDQL	K	T	I	P	K	V	0	0	0	0	1	1	0	0	0	3	1	1	0	0	2	1	2	0	0	0	0	0	12	0	1369.76	I3LP41;P00346;gi|346421415|ref|NP_001231082.1|;gi|545813580|ref|XP_005662012.1|	I3LP41	204	215	yes	no	2;3	2.0243e-12	133.05	By MS/MS	By MS/MS	By MS/MS	By MS/MS	By MS/MS	By MS/MS	By MS/MS
TFPTVNPSTGDVICHVAEGDKEDVDR	WHDAISKKTFPTVNPS	GDKEDVDRAVEAARAA	K	T	F	D	R	A	1	1	1	4	1	0	2	2	1	1	0	1	0	1	2	1	3	0	0	4	0	0	26	1	2857.32	Q2XQV4	Q2XQV4	57	82	yes	yes	2;3;4	0	304.59	By MS/MS		By MS/MS	By MS/MS		By MS/MS	By MS/MS
TLPIDGDYFSYTR	WADKYHGKTLPIDGDY	GDYFSYTRHEPVGVCG	K	T	L	T	R	H	0	1	0	2	0	0	0	1	0	1	1	0	0	1	1	1	2	0	2	0	0	0	13	0	1546.73	Q2XQV4;gi|545869085|ref|XP_005657378.1|	Q2XQV4	164	176	yes	no	2	3.0911e-18	145.29	By MS/MS	By MS/MS	By MS/MS	By MS/MS	By MS/MS	By MS/MS	By matching
FVTDGFLTASGFR	SGNVALVRFVTDGFLT	FLTASGFRLRFDSSME	R	F	V	F	R	L	1	1	0	1	0	0	0	2	0	0	1	0	0	3	0	1	2	0	0	1	0	0	13	0	1416.7	gi|350589517|ref|XP_003357786.2|;F1RWC3	gi|350589517|ref|XP_003357786.2|	1455	1467	no	no	2;3	4.3848e-25	152.31	By MS/MS	By MS/MS	By MS/MS	By MS/MS	By MS/MS	By MS/MS	By MS/MS
DINQEVYNFLATAGAK	EKDLRRAKDINQEVYN	FLATAGAKYGVGFWRP	K	D	I	A	K	Y	3	0	2	1	0	1	1	1	0	1	1	1	0	1	0	0	1	0	1	1	0	0	16	0	1752.87	F1SRC5;P16276	F1SRC5	134	149	yes	no	2;3	1.2697e-90	191.78	By MS/MS	By MS/MS	By MS/MS	By MS/MS	By MS/MS	By MS/MS	By MS/MS
EGNDLYHEMIESGVINLK	AGVGERTREGNDLYHE	ESGVINLKDATSKVAL	R	E	G	L	K	D	0	0	2	1	0	0	3	2	1	2	2	1	1	0	0	1	0	0	1	1	0	0	18	0	2059.99	F1SLA0;gi|545826025|ref|XP_001929445.2|	F1SLA0	242	259	yes	no	2;3;4	0	352.25	By MS/MS		By MS/MS	By MS/MS	By matching	By MS/MS	By MS/MS
PFFGYNFGR	MHDPFAMRPFFGYNFG	FFGYNFGRYLEHWLSM	R	P	F	G	R	Y	0	1	1	0	0	0	0	2	0	0	0	0	0	3	1	0	0	0	1	0	0	0	9	0	1103.52	C5I4T6	C5I4T6	502	510	yes	yes	1;2	8.757e-16	185.22	By MS/MS	By MS/MS	By MS/MS	By MS/MS	By MS/MS	By MS/MS	By MS/MS
SPDTFVRPIYAGNALCTVK	ISDIIAIKSPDTFVRP	GNALCTVKCDEKVKVF	K	S	P	V	K	C	2	1	1	1	1	0	0	1	0	1	1	1	0	1	2	1	2	0	1	2	0	0	19	1	2108.07	F1SJX1	F1SJX1	140	158	yes	yes	2;3;4	4.7702e-284	262.58	By MS/MS	By MS/MS	By MS/MS	By MS/MS	By MS/MS	By MS/MS	By MS/MS
FNHFSLNLNTNHGR	LFEGDKDRFNHFSLNL	NLNTNHGRILLDYSKN	R	F	N	G	R	I	0	1	4	0	0	0	0	1	2	0	2	0	0	2	0	1	1	0	0	0	0	0	14	0	1669.81	P08059;F1RNU9	P08059	37	50	yes	no	2;3;4	3.924e-122	208.35		By MS/MS	By MS/MS	By MS/MS	By MS/MS		By MS/MS
THLGLPVFNTVK	TTPGKGGKTHLGLPVF	LPVFNTVKEAKEQTGA	K	T	H	V	K	E	0	0	1	0	0	0	0	1	1	0	2	1	0	1	1	0	2	0	0	2	0	0	12	0	1324.75	O19069;F1SNZ7;gi|47523876|ref|NP_999574.1|;O19069-1;F1SNZ6	O19069	94	105	yes	no	2;3	5.8599e-41	168.82	By MS/MS	By MS/MS	By MS/MS	By MS/MS	By MS/MS		By MS/MS
VMVDANEVPIQK	VLMLDEKRVMVDANEV	ANEVPIQKMFEKLGIS	R	V	M	Q	K	M	1	0	1	1	0	1	1	0	0	1	0	1	1	0	1	0	0	0	0	3	0	0	12	0	1341.7	P50441	P50441	370	381	yes	yes	2;3	1.8631e-07	122.33	By MS/MS	By matching	By MS/MS	By MS/MS		By MS/MS	By MS/MS
GLAAELLAAEEGK	RLAWEHIRGLAAELLA	LLAAEEGKAEIKSXNA	R	G	L	G	K	A	4	0	0	0	0	0	3	2	0	0	3	1	0	0	0	0	0	0	0	0	0	0	13	0	1270.68	B5KFA1;I3L7F0;P80041	P80041	469	481	no	no	1;2;3	4.0376e-25	152.47	By MS/MS	By MS/MS	By MS/MS	By MS/MS	By MS/MS	By MS/MS	By MS/MS
AAFQLGSPWR	DRAVEAARAAFQLGSP	FQLGSPWRRLDASDRG	R	A	A	W	R	R	2	1	0	0	0	1	0	1	0	0	1	0	0	1	1	1	0	1	0	0	0	0	10	0	1131.58	Q2XQV4	Q2XQV4	89	98	yes	yes	2	8.9243e-21	160.36	By MS/MS		By MS/MS	By MS/MS	By MS/MS	By MS/MS	By MS/MS
VNAGDQPGADLGPLISPQAK	VERAKNLRVNAGDQPG	PLISPQAKERVCNLID	R	V	N	A	K	E	3	0	1	2	0	2	0	3	0	1	2	1	0	0	3	1	0	0	0	1	0	0	20	0	1947.01	gi|194038542|ref|XP_001929208.1|;F1S3H1;gi|545842339|ref|XP_005656457.1|;gi|545842342|ref|XP_005656458.1|	gi|194038542|ref|XP_001929208.1|	343	362	yes	no	2;3;4	6.0214e-76	174.7	By MS/MS	By MS/MS	By MS/MS	By MS/MS	By MS/MS	By MS/MS	By MS/MS
FVTVYPGDIILTGTPAGVGVFR	ELIAWVSRFVTVYPGD	PAGVGVFRKPPIFLKK	R	F	V	F	R	K	1	1	0	1	0	0	0	4	0	2	1	0	0	2	2	0	3	0	1	4	0	0	22	0	2278.24	F1SU52	F1SU52	265	286	yes	yes	2;3;4	1.3868e-113	191.07	By MS/MS	By MS/MS	By MS/MS	By MS/MS	By MS/MS	By MS/MS	By MS/MS
ALQTVFGVEPDLTR	PHYMAGRRALQTVFGV	GVEPDLTREGGSIPVT	R	A	L	T	R	E	1	1	0	1	0	1	1	1	0	0	2	0	0	1	1	0	2	0	0	2	0	0	14	0	1544.82	F1SNL7	F1SNL7	400	413	yes	yes	2;3	2.5517e-35	161.21	By MS/MS	By MS/MS	By MS/MS	By MS/MS	By MS/MS	By MS/MS	By MS/MS
VGWEQLLTTIAR	NYTMEHIRVGWEQLLT	QLLTTIARTINEVENQ	R	V	G	A	R	T	1	1	0	0	0	1	1	1	0	1	2	0	0	0	0	0	2	1	0	1	0	0	12	0	1385.77	F1RI39;gi|545830727|ref|XP_003355931.2|;gi|335289612|ref|XP_003127168.2|;gi|545830724|ref|XP_005664653.1|;gi|335289610|ref|XP_003355932.1|;gi|335289614|ref|XP_003355933.1|;gi|340007404|ref|NP_001229990.1|;I3LS04	F1RI39	703	714	no	no	2;3	2.0926e-50	177.1	By MS/MS	By MS/MS	By MS/MS	By MS/MS	By MS/MS	By MS/MS	By MS/MS
FQDGDLTLYQSNAILR	CLFRQLPKFQDGDLTL	YQSNAILRHLGRSFGL	K	F	Q	L	R	H	1	1	1	2	0	2	0	1	0	1	3	0	0	1	0	1	1	0	1	0	0	0	16	0	1852.93	F1RVM6;I3L7B9;gi|545805905|ref|XP_005660678.1|;P80031;gi|545805908|ref|XP_005660679.1|;F1RVN0	P80031	53	68	no	no	2;3	3.4734e-109	205.68	By MS/MS	By MS/MS	By MS/MS	By MS/MS	By MS/MS	By MS/MS	By MS/MS
VCIDSEHSVDTLLETLGK	DIDLPNKKVCIDSEHS	TLLETLGKTGKAVSYL	K	V	C	G	K	T	0	0	0	2	1	0	2	1	1	1	3	1	0	0	0	2	2	0	0	2	0	0	18	0	2014.99	gi|264681436|ref|NP_001161113.1|;I3L7P7;gi|545890373|ref|XP_003484288.2|	gi|264681436|ref|NP_001161113.1|	40	57	yes	no	2;3	0	338.5	By MS/MS	By MS/MS	By MS/MS	By MS/MS	By MS/MS	By MS/MS	By MS/MS
IHQVLNPSCLDAFPLLSAYVAR	YNLLDLLRIHQVLNPS	LLSAYVARLSARPKIK	R	I	H	A	R	L	3	1	1	1	1	1	0	0	1	1	4	0	0	1	2	2	0	0	1	2	0	0	22	0	2483.3	P80031;gi|545805908|ref|XP_005660679.1|;F1RVN0	P80031	159	180	no	no	2;3;4	0	286.21	By MS/MS	By MS/MS	By MS/MS	By MS/MS	By MS/MS	By MS/MS	By MS/MS
AEAEAQAEELSFPR	MVQNGLSRAEAEAQAE	AEELSFPRSVVEFLQG	R	A	E	P	R	S	4	1	0	0	0	1	4	0	0	0	1	0	0	1	1	1	0	0	0	0	0	0	14	0	1546.73	F1RUV5;gi|47523756|ref|NP_999514.1|	gi|47523756|ref|NP_999514.1|	929	942	no	no	2;3	5.1598e-159	229.97	By MS/MS	By MS/MS	By MS/MS	By MS/MS	By MS/MS	By MS/MS	By MS/MS
HSHQGSGLITDYR	KLDPVYLKHSHQGSGL	SGLITDYRHWQLPLGR	K	H	S	Y	R	H	0	1	0	1	0	1	0	2	2	1	1	0	0	0	0	2	1	0	1	0	0	0	13	0	1469.7	B5KFA1;I3L7F0;P80041	P80041	335	347	no	no	2;3	2.1539e-98	205.3		By MS/MS	By MS/MS	By MS/MS	By MS/MS		By matching
KHLEINPDHSIIETLR	TMGYMAAKKHLEINPD	HSIIETLRQKAEADKN	K	K	H	L	R	Q	0	1	1	1	0	0	2	0	2	3	2	1	0	0	1	1	1	0	0	0	0	0	16	1	1914.03	O02705;F1S9Z1	O02705	633	648	no	no	2;3;4	2.7323e-291	269.92		By MS/MS	By MS/MS	By MS/MS	By matching		By MS/MS
NHGVVMPDANKENTLNQLVGAAFGAAGQR	VQANMGAKNHGVVMPD	AFGAAGQRCMALSTAI	K	N	H	Q	R	C	5	1	4	1	0	2	1	4	1	0	2	1	1	1	1	0	1	0	0	3	0	0	29	1	2978.48	gi|194038542|ref|XP_001929208.1|;F1S3H1;gi|545842339|ref|XP_005656457.1|;gi|545842342|ref|XP_005656458.1|	gi|194038542|ref|XP_001929208.1|	286	314	yes	no	2;3;4	0	293.77	By MS/MS		By MS/MS	By MS/MS			By MS/MS
FFGNSWAEIYR	DEKQPLGRFFGNSWAE	NSWAEIYRNRFWKEHH	R	F	F	Y	R	N	1	1	1	0	0	0	1	1	0	1	0	0	0	2	0	1	0	1	1	0	0	0	11	0	1388.65	F1SUP1	F1SUP1	261	271	yes	yes	2;3	2.0484e-33	164.65	By MS/MS		By MS/MS	By MS/MS	By MS/MS	By MS/MS	By MS/MS
VAVAIPNRPPDAILTDTTSLNQAALYR	KRTSDKDKVAVAIPNR	LNQAALYRLSGDWNPL	K	V	A	Y	R	L	5	2	2	2	0	1	0	0	0	2	3	0	0	0	3	1	3	0	1	2	0	0	27	1	2879.55	gi|47523670|ref|NP_999471.1|	gi|47523670|ref|NP_999471.1|	481	507	yes	yes	2;3;4	4.3368e-191	220.17	By MS/MS	By MS/MS	By MS/MS	By MS/MS	By MS/MS	By MS/MS	By MS/MS
EQAGGDATENFEDVGHSTDAR	PGGEEVLREQAGGDAT	VGHSTDARELSKTFII	R	E	Q	A	R	E	3	1	1	3	0	1	3	3	1	0	0	0	0	1	0	1	2	0	0	1	0	0	21	0	2204.92	P00172-2;CYB5_HUMAN;P00172;gi|545801848|ref|XP_005659882.1|	P00172-2	53	73	yes	no	2;3	0	388.1	By MS/MS	By MS/MS	By MS/MS	By MS/MS	By MS/MS	By MS/MS	By MS/MS
DAGTIAGLNVLR	DSQRQATKDAGTIAGL	IAGLNVLRIINEPTAA	K	D	A	L	R	I	2	1	1	1	0	0	0	2	0	1	2	0	0	0	0	0	1	0	0	1	0	0	12	0	1198.67	gi|345441750|ref|NP_001230836.1|	gi|345441750|ref|NP_001230836.1|	160	171	yes	yes	2;3	3.4865e-18	141.88	By MS/MS	By MS/MS	By MS/MS	By MS/MS	By MS/MS	By MS/MS	By MS/MS
HLEINPDHSIIETLR	MGYMAAKKHLEINPDH	HSIIETLRQKAEADKN	K	H	L	L	R	Q	0	1	1	1	0	0	2	0	2	3	2	0	0	0	1	1	1	0	0	0	0	0	15	0	1785.94	O02705;F1S9Z1	O02705	634	648	no	no	2;3;4	3.0301e-291	270.99	By MS/MS	By MS/MS	By MS/MS	By MS/MS	By MS/MS		By MS/MS
LICCDILDVLDK	QMVETELKLICCDILD	DILDVLDKHLIPAANT	K	L	I	D	K	H	0	0	0	3	2	0	0	0	0	2	3	1	0	0	0	0	0	0	0	1	0	0	12	0	1475.74	I3LLI8;gi|545894465|ref|XP_005658807.1|;K7GP62	I3LLI8	74	85	yes	no	2;3	3.0938e-17	140	By MS/MS	By matching	By MS/MS	By MS/MS	By MS/MS	By MS/MS	By MS/MS
EHYGDLADCCEKEEPER	LCAIPSLREHYGDLAD	CEKEEPERNECFLQHK	R	E	H	E	R	N	1	1	0	2	2	0	5	1	1	0	1	1	0	0	1	0	0	0	1	0	0	0	17	1	2135.85	F1RUN2;P08835;gi|545845362|ref|XP_005666793.1|;gi|545845360|ref|XP_005666792.1|	F1RUN2	106	122	yes	no	2;3;4	0	290.5	By MS/MS	By MS/MS	By MS/MS	By MS/MS	By MS/MS		By MS/MS
LLLPWLEAR	VEKRNRLKLLLPWLEA	LLPWLEARIHEGCEEP	K	L	L	A	R	I	1	1	0	0	0	0	1	0	0	0	4	0	0	0	1	0	0	1	0	0	0	0	9	0	1109.66	gi|225735709|ref|NP_001139599.1|;K7GQL8;F6PV15	gi|225735709|ref|NP_001139599.1|	857	865	yes	no	2	2.9157e-07	138.4	By MS/MS	By MS/MS	By MS/MS	By MS/MS	By MS/MS	By MS/MS	By MS/MS
LYNLFLK	QAADQIKKLYNLFLKI	KLYNLFLKIDATQVEV	K	L	Y	L	K	I	0	0	1	0	0	0	0	0	0	0	3	1	0	1	0	0	0	0	1	0	0	0	7	0	909.532	F1SFR6;P53590;gi|350591336|ref|XP_003132357.3|;F1RK10;O97580	F1SFR6	228	234	no	no	2	0.023234	100.07	By MS/MS	By matching	By MS/MS	By MS/MS	By matching	By MS/MS	By MS/MS
KTVTAMDVVYALK	TYTEHAKRKTVTAMDV	MDVVYALKRQGRTLYG	R	K	T	L	K	R	2	0	0	1	0	0	0	0	0	0	1	2	1	0	0	0	2	0	1	3	0	0	13	1	1437.79	gi|545837899|ref|XP_001928646.4|;gi|545837880|ref|XP_005665717.1|;P62802	gi|545837899|ref|XP_001928646.4|	249	261	yes	no	2;3	7.0847e-84	196.18	By MS/MS		By MS/MS	By MS/MS		By matching	By MS/MS
PFCPSLSKPDV	NLLPASGRPFCPSLSK	PSLSKPDV________	R	P	F	D	V	-	0	0	0	1	1	0	0	0	0	0	1	1	0	1	3	2	0	0	0	1	0	0	11	1	1245.61	E7D6R3;gi|545811617|ref|XP_005661565.1|	E7D6R3	353	363	yes	no	2	8.7939e-06	112.94			By MS/MS	By MS/MS		By MS/MS	By MS/MS
DELPADLNPLEHDFVEDK	HCIAEAKRDELPADLN	EHDFVEDKEVCKNYKE	R	D	E	D	K	E	1	0	1	4	0	0	3	0	1	0	3	1	0	1	2	0	0	0	0	1	0	0	18	0	2094.97	F1RUN2;P08835;gi|545845362|ref|XP_005666793.1|;gi|545845360|ref|XP_005666792.1|	F1RUN2	319	336	yes	no	2;3	4.9668e-119	205.24	By MS/MS	By MS/MS	By MS/MS	By MS/MS	By MS/MS	By MS/MS	By MS/MS
SLTDELALVDVLEDK	CAISILGKSLTDELAL	LVDVLEDKLKGEMMDL	K	S	L	D	K	L	1	0	0	3	0	0	2	0	0	0	4	1	0	0	0	1	1	0	0	2	0	0	15	0	1658.86	P00336;gi|545827120|ref|XP_005655720.1|;F1SR05;I3LL80	P00336	44	58	yes	no	2;3	1.3257e-48	165.34	By MS/MS	By MS/MS	By MS/MS	By MS/MS	By MS/MS	By MS/MS	By MS/MS
LSPLAEELR	KVQELQEKLSPLAEEL	SPLAEELRDRLRAHVE	K	L	S	L	R	D	1	1	0	0	0	0	2	0	0	0	3	0	0	0	1	1	0	0	0	0	0	0	9	0	1026.57	P18648;gi|47523850|ref|NP_999563.1|	P18648	164	172	yes	no	2	4.7111e-05	129.63	By MS/MS	By matching	By MS/MS	By MS/MS		By MS/MS	By MS/MS
GLLVPDHLITR	MAKQYIEKGLLVPDHL	VPDHLITRLMLSELEN	K	G	L	T	R	L	0	1	0	1	0	0	0	1	1	1	3	0	0	0	1	0	1	0	0	1	0	0	11	0	1232.72	B1NI70;gi|335308443|ref|XP_003361231.1|;I3LBK8;gi|113205828|ref|NP_001038062.1|	B1NI70	61	71	yes	no	2;3	4.3448e-07	118.28	By MS/MS	By MS/MS	By MS/MS	By MS/MS	By MS/MS		By MS/MS
EHPYLFSQCQAIHCR	TPEQTSGKEHPYLFSQ	QCQAIHCRAILPCQDT	K	E	H	C	R	A	1	1	0	0	2	2	1	0	2	1	1	0	0	1	1	1	0	0	1	0	0	0	15	0	1944.87	F1SQR8;gi|297591965|ref|NP_001172061.1|;gi|545828230|ref|XP_005664290.1|	F1SQR8	128	142	yes	no	2;3;4	0	350.97		By MS/MS	By MS/MS	By MS/MS	By MS/MS		By MS/MS
ELIPNIPFQMLLR	WRRLQELRELIPNIPF	IPFQMLLRGANAVGYT	R	E	L	L	R	G	0	1	1	0	0	1	1	0	0	2	3	0	1	1	2	0	0	0	0	0	0	0	13	0	1582.89	F1RUV5;gi|47523756|ref|NP_999514.1|	gi|47523756|ref|NP_999514.1|	632	644	no	no	2;3	1.4489e-15	136.53	By MS/MS	By MS/MS	By MS/MS	By MS/MS	By MS/MS	By MS/MS	By MS/MS
KVFIEDVSK	KALKLGAKKVFIEDVS	VFIEDVSKEFVEEFIW	K	K	V	S	K	E	0	0	0	1	0	0	1	0	0	1	0	2	0	1	0	1	0	0	0	2	0	0	9	1	1063.59	F1S0X9	F1S0X9	58	66	yes	yes	1;2	0.00018239	127.51	By MS/MS		By MS/MS	By MS/MS	By MS/MS		By MS/MS
SYLTEQVNQDLPK	EQEVRDIRSYLTEQVN	QVNQDLPKEVLAELEA	R	S	Y	P	K	E	0	0	1	1	0	2	1	0	0	0	2	1	0	0	1	1	1	0	1	1	0	0	13	0	1533.77	C5I4T6	C5I4T6	612	624	yes	yes	2;3	7.4924e-84	194.24	By MS/MS	By MS/MS	By MS/MS	By MS/MS	By MS/MS	By MS/MS	By MS/MS
QITLNDLPVGR	IDDKGILRQITLNDLP	LNDLPVGRSVDETLRL	R	Q	I	G	R	S	0	1	1	1	0	1	0	1	0	1	2	0	0	0	1	0	1	0	0	1	0	0	11	0	1224.68	F1SQ01;gi|545884303|ref|XP_005673553.1|;gi|545884305|ref|XP_005673554.1|	F1SQ01	214	224	yes	no	2;3	6.8268e-26	158.08	By MS/MS	By MS/MS	By MS/MS	By MS/MS	By MS/MS	By MS/MS	By MS/MS
QLTEHAVEGDCDFHVLK	PLANCSVRQLTEHAVE	DCDFHVLKQDGQFSVL	R	Q	L	L	K	Q	1	0	0	2	1	1	2	1	2	0	2	1	0	1	0	0	1	0	0	2	0	0	17	0	1996.93	F1SFI7;gi|545865183|ref|XP_005652426.1|;P29700	F1SFI7	101	117	yes	no	2;3;4	0	319.89	By MS/MS	By MS/MS	By MS/MS	By MS/MS	By MS/MS		By MS/MS
VLLPEYGGTR	VSVKVGDKVLLPEYGG	LPEYGGTRVVLDDKDY	K	V	L	T	R	V	0	1	0	0	0	0	1	2	0	0	2	0	0	0	1	0	1	0	1	1	0	0	10	0	1103.6	F1SMZ6	F1SMZ6	71	80	yes	yes	2	0.00048584	101.65		By MS/MS	By MS/MS	By MS/MS	By MS/MS	By matching	By MS/MS
IFDFQGLQHQVAHTATQLEAAR	ERVQFGKRIFDFQGLQ	ATQLEAARLLTYNAAR	R	I	F	A	R	L	4	1	0	1	0	4	1	1	2	1	2	0	0	2	0	0	2	0	0	1	0	0	22	0	2480.26	gi|311271975|ref|XP_001926332.2|;F1SED0	gi|311271975|ref|XP_001926332.2|	325	346	yes	no	2;3;4	0	271.87	By MS/MS	By MS/MS	By MS/MS	By MS/MS	By MS/MS		By MS/MS
IAQNFGLQHLSSGHFLR	GKGTVCQRIAQNFGLQ	LSSGHFLRENIKANTE	R	I	A	L	R	E	1	1	1	0	0	2	0	2	2	1	3	0	0	2	0	2	0	0	0	0	0	0	17	0	1924.01	B1NI70	B1NI70	25	41	yes	yes	2;3;4	0	292.28		By MS/MS	By MS/MS	By MS/MS	By MS/MS		By MS/MS
VLGTAGTEEGQNIVLQNGAHEVFNHR	IARAYGLKVLGTAGTE	AHEVFNHREVNYIDKI	K	V	L	H	R	E	2	1	3	0	0	2	3	4	2	1	2	0	0	1	0	0	2	0	0	3	0	0	26	0	2789.38	Q19QT8;Q0MVN8	Q19QT8	176	201	yes	no	2;3;4	0	378.42	By MS/MS	By MS/MS	By MS/MS	By MS/MS	By MS/MS		By MS/MS
LTFDTTFSPNTGK	DQICQGLKLTFDTTFS	TFSPNTGKKSGKIKSS	K	L	T	G	K	K	0	0	1	1	0	0	0	1	0	0	1	1	0	2	1	1	4	0	0	0	0	0	13	0	1427.69	Q9MZ15;F1S2F6	Q9MZ15	108	120	no	no	2	3.3336e-34	160.38	By MS/MS	By matching	By MS/MS	By MS/MS	By MS/MS	By MS/MS	By MS/MS
DFTATFGPLDSLSTR	PDVFAHFKDFTATFGP	PLDSLSTRLFLQGPKI	K	D	F	T	R	L	1	1	0	2	0	0	0	1	0	0	2	0	0	2	1	2	3	0	0	0	0	0	15	0	1626.79	F1RUV5;gi|47523756|ref|NP_999514.1|	gi|47523756|ref|NP_999514.1|	1022	1036	no	no	2;3	4.7389e-107	204.28	By MS/MS	By MS/MS	By MS/MS	By MS/MS	By MS/MS	By MS/MS	By MS/MS
VHVPTGFAAFPSEVLHCPEK	ANKHEAIKVHVPTGFA	EVLHCPEKWVKNKYPK	K	V	H	E	K	W	2	0	0	0	1	0	2	1	2	0	1	1	0	2	3	1	1	0	0	3	0	0	20	0	2221.1	P79381	P79381	391	410	yes	yes	2;3;4;5	3.411e-124	198.88	By MS/MS	By MS/MS	By MS/MS	By MS/MS	By MS/MS		By MS/MS
TFDTFCPLGPALVTK	GKQWLLGKTFDTFCPL	LGPALVTKDSVADPHN	K	T	F	T	K	D	1	0	0	1	1	0	0	1	0	0	2	1	0	2	2	0	3	0	0	1	0	0	15	0	1665.84	F1SU52	F1SU52	209	223	yes	yes	2;3	4.9633e-14	132.08	By MS/MS	By MS/MS	By MS/MS	By MS/MS	By MS/MS	By MS/MS	By MS/MS
GFGFGLVK	AARDIFNKGFGFGLVK	GFGFGLVKLDVKTKSC	K	G	F	V	K	L	0	0	0	0	0	0	0	3	0	0	1	1	0	2	0	0	0	0	0	1	0	0	8	0	823.459	Q9MZ15;F1S2F6	Q9MZ15	32	39	no	no	1;2	0.038282	107.74	By MS/MS		By MS/MS	By MS/MS	By matching	By MS/MS	By MS/MS
ALTVPELTQQVFDAK	SRGSQQYRALTVPELT	TQQVFDAKNMMAACDP	R	A	L	A	K	N	2	0	0	1	0	2	1	0	0	0	2	1	0	1	1	0	2	0	0	2	0	0	15	0	1658.89	gi|545838336|ref|XP_005665808.1|;Q767L7;gi|545838339|ref|XP_005665809.1|	gi|545838336|ref|XP_005665808.1|	283	297	yes	no	2;3	2.4174e-50	170.79	By MS/MS	By MS/MS	By MS/MS	By MS/MS	By MS/MS	By MS/MS	By MS/MS
NAVTQEFGPVPDTAR	NGKANSVRNAVTQEFG	GPVPDTARYYKQHGIR	R	N	A	A	R	Y	2	1	1	1	0	1	1	1	0	0	0	0	0	1	2	0	2	0	0	2	0	0	15	0	1600.78	F1SRC5;P16276	F1SRC5	623	637	yes	no	2;3	2.6565e-75	184.02	By MS/MS	By MS/MS	By MS/MS	By MS/MS	By MS/MS	By MS/MS	By matching
LVQDVANNTNEEAGDGTTTATVLAR	KYKNIGAKLVQDVANN	TTATVLARSIAKEGFE	K	L	V	A	R	S	4	1	3	2	0	1	2	2	0	0	2	0	0	0	0	0	5	0	0	3	0	0	25	0	2559.24	F1SMZ7	F1SMZ7	97	121	yes	yes	2;3;4	0	298.23	By MS/MS	By MS/MS	By MS/MS	By MS/MS	By MS/MS	By MS/MS	By MS/MS
VNNSSLIGVGYTQTLRPGVK	PTASISAKVNNSSLIG	QTLRPGVKLTLSALVD	K	V	N	V	K	L	0	1	2	0	0	1	0	3	0	1	2	1	0	0	1	2	2	0	1	3	0	0	20	1	2102.15	Q9MZ15;F1S2F6	Q9MZ15	248	267	no	no	2;3	4.1361e-236	242.29	By MS/MS	By MS/MS	By MS/MS	By MS/MS	By MS/MS	By MS/MS	By MS/MS
LQSDVAIPIPK	FGGPEVMKLQSDVAIP	DVAIPIPKDNQVLIKV	K	L	Q	P	K	D	1	0	0	1	0	1	0	0	0	2	1	1	0	0	2	1	0	0	0	1	0	0	11	0	1179.69	Q19QT8;Q0MVN8	Q19QT8	24	34	yes	no	2	0.00038146	92.943	By MS/MS	By MS/MS	By MS/MS	By MS/MS	By MS/MS	By MS/MS	By MS/MS
RPDPIDWSVK	KMEGVTVRRPDPIDWS	DPIDWSVKYKTPDFES	R	R	P	V	K	Y	0	1	0	2	0	0	0	0	0	1	0	1	0	0	2	1	0	1	0	1	0	0	10	1	1211.63	P50441	P50441	143	152	yes	yes	2;3	1.9566e-27	164.9	By MS/MS	By MS/MS	By MS/MS	By MS/MS	By MS/MS	By matching	By MS/MS
LNDGHLMPVLGLGTLVSEGVPK	MALSRCVKLNDGHLMP	LVSEGVPKSKAGEATR	K	L	N	P	K	S	0	0	1	1	0	0	1	4	1	0	5	1	1	0	2	1	1	0	0	3	0	0	22	0	2245.21	Q2TJA5;gi|178056496|ref|NP_001116547.1|;gi|103472127|ref|NP_001033715.2|	Q2TJA5	9	30	yes	no	2;3;4	2.8891e-82	178.35	By MS/MS	By MS/MS	By MS/MS	By MS/MS	By MS/MS	By MS/MS	By MS/MS
GTPLDTGVPLER	GALVACTRGTPLDTGV	DTGVPLERVFDYSEYW	R	G	T	E	R	V	0	1	0	1	0	0	1	2	0	0	2	0	0	0	2	0	2	0	0	1	0	0	12	0	1253.66	F1RUV5	F1RUV5	368	379	yes	yes	2;3	2.5207e-16	119.39	By MS/MS	By matching	By MS/MS	By MS/MS		By MS/MS	By MS/MS
ASFNHFDKDHGGALGPEEFK	QEQMQEFRASFNHFDK	ALGPEEFKACLISLGY	R	A	S	F	K	A	2	0	1	2	0	0	2	3	2	0	1	2	0	3	1	1	0	0	0	0	0	0	20	1	2202.01	F1RI39;gi|545830727|ref|XP_003355931.2|;gi|335289612|ref|XP_003127168.2|;gi|545830724|ref|XP_005664653.1|	F1RI39	741	760	yes	no	2;3;4	4.1009e-236	242.34		By matching	By MS/MS	By MS/MS	By MS/MS		By MS/MS
FISDKDASVVGFFK	RTEEEFEKFISDKDAS	ASVVGFFKDLFSEAHS	K	F	I	F	K	D	1	0	0	2	0	0	0	1	0	1	0	2	0	3	0	2	0	0	0	2	0	0	14	1	1558.8	E1CAJ5	E1CAJ5	148	161	yes	yes	2;3	7.5937e-140	221.59	By MS/MS	By MS/MS	By MS/MS	By MS/MS	By MS/MS	By MS/MS	By MS/MS
LVVDLTNVDPDVAYSSVPYEK	GETHPFTKLVVDLTNV	YSSVPYEKGFALLFYL	K	L	V	E	K	G	1	0	1	3	0	0	1	0	0	0	2	1	0	0	2	2	1	0	2	5	0	0	21	0	2322.16	F1SQR8;gi|297591965|ref|NP_001172061.1|;gi|545828230|ref|XP_005664290.1|;gi|545828239|ref|XP_005664291.1|;I3LBK6	F1SQR8	366	386	yes	no	2;3;4	4.3367e-125	201.27	By MS/MS	By MS/MS	By MS/MS	By MS/MS	By MS/MS	By MS/MS	By MS/MS
TPDFESTGLYGAMPR	IDWSVKYKTPDFESTG	GLYGAMPRDILIVVGN	K	T	P	P	R	D	1	1	0	1	0	0	1	2	0	0	1	0	1	1	2	1	2	0	1	0	0	0	15	0	1640.75	P50441	P50441	155	169	yes	yes	2;3	6.7507e-90	190.27	By MS/MS	By matching	By MS/MS	By MS/MS		By MS/MS	By MS/MS
EIVHLQAGQCGNQIGAK	________________	CGNQIGAKFWEVISDE	R	E	I	A	K	F	2	0	1	0	1	3	1	3	1	2	1	1	0	0	0	0	0	0	0	1	0	0	17	0	1821.92	F2Z571;gi|545805425|ref|XP_005652801.1|;gi|545805422|ref|XP_005652800.1|;gi|545805417|ref|XP_005652799.1|;gi|545805414|ref|XP_005652798.1|;F2Z5K5	F2Z571	3	19	no	no	2;3	0	308	By MS/MS	By MS/MS	By MS/MS	By MS/MS	By MS/MS	By MS/MS	By MS/MS
LCYVALDFEQEMATAASSSSLEK	IVRDIKEKLCYVALDF	ASSSSLEKSYELPDGQ	K	L	C	E	K	S	4	0	0	1	1	1	3	0	0	0	3	1	1	1	0	4	1	0	1	1	0	0	23	0	2549.17	Q6QAQ1;I3LVD5	I3LVD5	216	238	no	no	2;3;4	2.0906e-173	217.82	By MS/MS	By MS/MS	By MS/MS	By MS/MS	By MS/MS	By MS/MS	By MS/MS
TGTAEVSSILEER	ASNTRLQKTGTAEVSS	VSSILEERILGADTSV	K	T	G	E	R	I	1	1	0	0	0	0	3	1	0	1	1	0	0	0	0	2	2	0	0	1	0	0	13	0	1390.69	F1RPS8;P80021	F1RPS8	26	38	yes	no	2;3	1.284e-57	176.25	By MS/MS	By MS/MS	By MS/MS	By MS/MS	By MS/MS	By MS/MS	By MS/MS
ESVNAAFETSLAEGLK	KIVTAMAKESVNAAFE	TSLAEGLKLEKKLFYS	K	E	S	L	K	L	3	0	1	0	0	0	3	1	0	0	2	1	0	1	0	2	1	0	0	1	0	0	16	0	1664.83	gi|298104076|ref|NP_001177104.1|;I3LAI1	gi|298104076|ref|NP_001177104.1|	242	257	yes	no	2;3	5.4613e-38	157.07	By MS/MS	By MS/MS	By MS/MS	By MS/MS	By MS/MS	By MS/MS	By MS/MS
TFLAVKPDGVQR	AYTGVHERTFLAVKPD	VKPDGVQRRLVGEIVR	R	T	F	Q	R	R	1	1	0	1	0	1	0	1	0	0	1	1	0	1	1	0	1	0	0	2	0	0	12	1	1329.74	gi|346986458|ref|NP_001231379.1|;F1RG17	gi|346986458|ref|NP_001231379.1|	24	35	yes	no	2;3	3.3521e-11	134.98	By MS/MS	By MS/MS	By MS/MS	By MS/MS	By MS/MS		By MS/MS
AAYQVAALPK	FQGNFPARAAYQVAAL	YQVAALPKGGRVEIEA	R	A	A	P	K	G	4	0	0	0	0	1	0	0	0	0	1	1	0	0	1	0	0	0	1	1	0	0	10	0	1030.58	F1S0M2	F1S0M2	108	117	yes	yes	2	0.0019192	83.647	By MS/MS	By MS/MS	By MS/MS	By MS/MS	By MS/MS	By MS/MS	By MS/MS
SPVGVQPILNEHTFCAGLSK	VPEKKTPKSPVGVQPI	TFCAGLSKYQEDTCYG	K	S	P	S	K	Y	1	0	1	0	1	1	1	2	1	1	2	1	0	1	2	2	1	0	0	2	0	0	20	0	2153.09	K7GKE7;Q8SPS7	Q8SPS7	221	240	no	no	2;3;4	3.4688e-264	251.99	By MS/MS	By MS/MS	By MS/MS	By MS/MS	By MS/MS	By MS/MS	By MS/MS
YSTDVSVDEVK	TPCKGGIRYSTDVSVD	DVSVDEVKALASLMTY	R	Y	S	V	K	A	0	0	0	2	0	0	1	0	0	0	0	1	0	0	0	2	1	0	1	3	0	0	11	0	1240.58	F1SEN2	F1SEN2	152	162	yes	yes	2	1.308e-05	108.35	By MS/MS	By MS/MS	By MS/MS	By MS/MS	By MS/MS	By MS/MS	By MS/MS
IITITGTQDQIQNAQYLLQNSVK	PLEGSEDRIITITGTQ	YLLQNSVKQYSGKFF_	R	I	I	V	K	Q	1	0	2	1	0	5	0	1	0	4	2	1	0	0	0	1	3	0	1	1	0	0	23	0	2588.38	gi|392513715|ref|NP_001254774.1|;gi|545852962|ref|XP_005668081.1|;I3LQS0	gi|392513715|ref|NP_001254774.1|	434	456	yes	no	2;3;4	0	294.37	By MS/MS	By MS/MS	By MS/MS	By MS/MS	By MS/MS	By MS/MS	By MS/MS
EQGVLSFWR	DCVVRIPKEQGVLSFW	QGVLSFWRGNLANVIR	K	E	Q	W	R	G	0	1	0	0	0	1	1	1	0	0	1	0	0	1	0	1	0	1	0	1	0	0	9	0	1120.57	F2Z565;Q6QRN9	F2Z565	64	72	no	no	1;2	2.0911e-11	150.35	By MS/MS	By MS/MS	By MS/MS	By MS/MS	By MS/MS	By MS/MS	By MS/MS
KESYSIYVYK	GRKRKRSRKESYSIYV	SYSIYVYKVLKQVHPD	R	K	E	Y	K	V	0	0	0	0	0	0	1	0	0	1	0	2	0	0	0	2	0	0	3	1	0	0	10	1	1278.65	I3LE39;F2Z5L0;gi|545823288|ref|XP_005663565.1|;I3LEB6;gi|335310903|ref|XP_003123670.2|;I3LL41	I3LE39	35	44	yes	no	2;3	1.1753e-06	120.03	By MS/MS	By MS/MS	By MS/MS	By MS/MS	By MS/MS	By matching	By MS/MS
VVLAYEPVWAIGTGK	DNVKDWNKVVLAYEPV	VWAIGTGKTATPQQAQ	K	V	V	G	K	T	2	0	0	0	0	0	1	2	0	1	1	1	0	0	1	0	1	1	1	3	0	0	15	0	1601.88	D0G7F6;gi|545827404|ref|XP_005652645.1|;Q29371	D0G7F6	161	175	yes	no	2;3	6.0452e-15	133.47	By MS/MS	By MS/MS	By MS/MS	By MS/MS	By MS/MS	By MS/MS	By MS/MS
IQALLDKYNAEKPK	VHPDYGARIQALLDKY	KYNAEKPKNAVHTYVQ	R	I	Q	P	K	N	2	0	1	1	0	1	1	0	0	1	2	3	0	0	1	0	0	0	1	0	0	0	14	2	1629.91	F1SGS9	F1SGS9	493	506	yes	yes	2;3;4	2.4691e-119	208.79	By MS/MS	By MS/MS	By MS/MS	By MS/MS	By MS/MS		By MS/MS
IPSRPDISSDEDIQYR	ESILASLKIPSRPDIS	SDEDIQYRLVTRFVNE	K	I	P	Y	R	L	0	2	0	3	0	1	1	0	0	3	0	0	0	0	2	3	0	0	1	0	0	0	16	1	1889.91	Q29554	Q29554	661	676	yes	yes	2;3	1.7657e-124	207.65	By MS/MS	By MS/MS	By MS/MS	By MS/MS	By MS/MS	By MS/MS	By MS/MS
YGLAAAVFTK	IGRANNSKYGLAAAVF	LAAAVFTKDLDKANYL	K	Y	G	T	K	D	3	0	0	0	0	0	0	1	0	0	1	1	0	1	0	0	1	0	1	1	0	0	10	0	1039.57	Q2XQV4;gi|545869085|ref|XP_005657378.1|	Q2XQV4	446	455	yes	no	1;2	1.3281e-06	105.94	By MS/MS	By MS/MS	By MS/MS	By MS/MS	By MS/MS	By MS/MS	By MS/MS
HPYFGAVVGR	ELKEYLQKHPYFGAVV	YFGAVVGRVANRIAKG	K	H	P	G	R	V	1	1	0	0	0	0	0	2	1	0	0	0	0	1	1	0	0	0	1	2	0	0	10	0	1101.57	Q9GKX6	Q9GKX6	69	78	yes	yes	2	0.00026404	106.68			By MS/MS	By MS/MS	By MS/MS		By MS/MS
VPLALFVLNR	WLGNETLKVPLALFVL	LALFVLNRRRLCERLR	K	V	P	N	R	R	1	1	1	0	0	0	0	0	0	0	3	0	0	1	1	0	0	0	0	2	0	0	10	0	1140.7	gi|545830111|ref|XP_005653330.1|;gi|350585077|ref|XP_003481871.1|	gi|545830111|ref|XP_005653330.1|	18	27	yes	no	1;2	5.7702e-74	197.3	By MS/MS	By MS/MS	By MS/MS	By MS/MS	By MS/MS	By MS/MS	By MS/MS
AEFDPGQDTYQHPPK	PDADELPRAEFDPGQD	DTYQHPPKDSSGQRVD	R	A	E	P	K	D	1	0	0	2	0	2	1	1	1	0	0	1	0	1	3	0	1	0	1	0	0	0	15	0	1728.77	F1SRC5;P16276	F1SRC5	524	538	yes	no	2;3	2.4501e-37	156.6	By MS/MS	By MS/MS	By MS/MS	By MS/MS	By MS/MS	By MS/MS	By MS/MS
SEAAADREDDPNFFK	________________	EDDPNFFKMVEGFGSI	-	S	E	F	K	M	3	1	1	3	0	0	2	0	0	0	0	1	0	2	1	1	0	0	0	0	0	0	15	1	1710.75	P42174	P42174	1	15	yes	yes	2;3	1.0903e-62	179.94	By MS/MS	By MS/MS	By MS/MS	By MS/MS	By MS/MS	By MS/MS	By MS/MS
VNQIGSVTESIQACK	ACNCLLLKVNQIGSVT	TESIQACKLAQSNGWG	K	V	N	C	K	L	1	0	1	0	1	2	1	1	0	2	0	1	0	0	0	2	1	0	0	2	0	0	15	0	1632.81	F1RFY2;gi|545859898|ref|XP_005669210.1|;Q1KYT0	F1RFY2	344	358	yes	no	2;3	1.9572e-37	157.86	By MS/MS	By MS/MS	By MS/MS	By MS/MS	By MS/MS	By MS/MS	By matching
QVITLLNELK	PLGCTGARQVITLLNE	ITLLNELKRRGKRAYG	R	Q	V	L	K	R	0	0	1	0	0	1	1	0	0	1	3	1	0	0	0	0	1	0	0	1	0	0	10	0	1169.7	F1RRB7;gi|311268665|ref|XP_003132152.1|	F1RRB7	388	397	yes	no	1;2	1.5478e-28	187.55	By MS/MS	By MS/MS	By MS/MS	By MS/MS	By MS/MS	By MS/MS	By MS/MS
YMACCLLYR	KCDPRHGKYMACCLLY	MACCLLYRGDVVPKDV	K	Y	M	Y	R	G	1	1	0	0	2	0	0	0	0	0	2	0	1	0	0	0	0	0	2	0	0	0	9	0	1248.55	F1SR80;I3LPZ8;F2Z5S8;gi|545875706|ref|XP_005672289.1|;gi|545824987|ref|XP_005655602.1|;F1SHC1;gi|545824995|ref|XP_005655606.1|;F2Z5T5;gi|545824991|ref|XP_005655604.1|;P02550	F2Z5S8	312	320	no	no	2	5.4734e-08	144.38	By MS/MS		By MS/MS	By MS/MS		By MS/MS	By MS/MS
VSLEYRPVIDK	YVDVKTGKVSLEYRPV	EYRPVIDKTLNEADCA	K	V	S	D	K	T	0	1	0	1	0	0	1	0	0	1	1	1	0	0	1	1	0	0	1	2	0	0	11	1	1317.73	Q0QF01;I3LS54	Q0QF01	637	647	yes	no	2;3	4.2e-66	191.79	By MS/MS	By MS/MS	By MS/MS	By MS/MS	By MS/MS		By MS/MS
FAPPQPAEPWSFVK	KPPLGSLRFAPPQPAE	AEPWSFVKNTTSYPPM	R	F	A	V	K	N	2	0	0	0	0	1	1	0	0	0	0	1	0	2	4	1	0	1	0	1	0	0	14	0	1599.81	gi|47523572|ref|NP_999411.1|;Q29550;gi|545829743|ref|XP_005653310.1|;F1RF14	Q29550	66	79	no	no	2;3	6.4088e-08	124.47	By MS/MS	By MS/MS	By MS/MS	By MS/MS	By MS/MS	By MS/MS	By MS/MS
EFYGQTETGLTCR	AQTGLDLREFYGQTET	TETGLTCRVSKTMKVK	R	E	F	C	R	V	0	1	0	0	1	1	2	2	0	0	1	0	0	1	0	0	3	0	1	0	0	0	13	0	1560.69	F1RPB0	F1RPB0	360	372	yes	yes	2;3	6.4596e-45	166.7	By MS/MS	By MS/MS	By MS/MS	By MS/MS	By MS/MS	By MS/MS	By MS/MS
AISFVGSNQAGEYIFER	ICDHPDIKAISFVGSN	AGEYIFERGSRHGKRV	K	A	I	E	R	G	2	1	1	0	0	1	2	2	0	2	0	0	0	2	0	2	0	0	1	1	0	0	17	0	1886.92	gi|194038542|ref|XP_001929208.1|;F1S3H1;gi|545842339|ref|XP_005656457.1|;gi|545842342|ref|XP_005656458.1|	gi|194038542|ref|XP_001929208.1|	254	270	yes	no	2;3	2.8931e-277	264.16	By MS/MS	By MS/MS	By MS/MS	By MS/MS	By MS/MS	By MS/MS	By MS/MS
AADAMAHVAGFTVAHDVSAR	GKKGKHIKAADAMAHV	VAHDVSARDWQMTRNG	K	A	A	A	R	D	7	1	0	2	0	0	0	1	2	0	0	0	1	1	0	1	1	0	0	3	0	0	20	0	1995.96	F1SU52	F1SU52	174	193	yes	yes	2;3;4	1.7236e-293	262.58	By MS/MS		By MS/MS	By MS/MS			By MS/MS
IVVVTAGVR	YSVTANSKIVVVTAGV	VVVTAGVRQQEGESRL	K	I	V	V	R	Q	1	1	0	0	0	0	0	1	0	1	0	0	0	0	0	0	1	0	0	4	0	0	9	0	912.576	P00336;gi|545827120|ref|XP_005655720.1|;F1SR05;I3LL80	P00336	92	100	yes	no	2	0.00011588	122.52	By MS/MS	By MS/MS	By MS/MS	By MS/MS	By MS/MS	By MS/MS	By MS/MS
LTPIGYVPEEAALDLR	VQGKGGARLTPIGYVP	EEAALDLRGLEAIRVS	R	L	T	L	R	G	2	1	0	1	0	0	2	1	0	1	3	0	0	0	2	0	1	0	1	1	0	0	16	0	1755.94	A5GFS4	A5GFS4	552	567	yes	yes	2;3	2.0987e-14	128.74	By MS/MS	By MS/MS	By MS/MS	By MS/MS	By MS/MS	By MS/MS	By MS/MS
IYEGSILEADCDILIPAASEK	ILGFPKAKIYEGSILE	LIPAASEKQLTKSNAP	K	I	Y	E	K	Q	3	0	0	2	1	0	3	1	0	4	2	1	0	0	1	2	0	0	1	0	0	0	21	0	2306.14	F1SEN2	F1SEN2	366	386	yes	yes	2;3;4	3.7627e-107	190.67	By MS/MS	By MS/MS	By MS/MS	By MS/MS	By MS/MS	By MS/MS	By MS/MS
LYNTCAVFGPDGTLLAK	IPEEDAGKLYNTCAVF	PDGTLLAKYRKLHLFD	K	L	Y	A	K	Y	2	0	1	1	1	0	0	2	0	0	3	1	0	1	1	0	2	0	1	1	0	0	17	0	1838.92	gi|346716265|ref|NP_001231271.1|;F1SKY2	gi|346716265|ref|NP_001231271.1|	100	116	yes	no	2;3	2.9048e-53	164.01	By MS/MS	By MS/MS	By MS/MS	By MS/MS	By MS/MS	By MS/MS	By MS/MS
GLPLLLFR	RPEVPLRRGLPLLLFR	GLPLLLFRAQPSNPTM	R	G	L	F	R	A	0	1	0	0	0	0	0	1	0	0	4	0	0	1	1	0	0	0	0	0	0	0	8	0	927.591	A5GFY8;K7GNA5;gi|335287110|ref|XP_001926798.3|	A5GFY8	462	469	yes	no	2	0.0044893	107.43	By MS/MS	By MS/MS	By MS/MS	By MS/MS	By matching	By MS/MS	By MS/MS
DFTPVCTTELGR	GILFSHPRDFTPVCTT	VCTTELGRAAKLAPEF	R	D	F	G	R	A	0	1	0	1	1	0	1	1	0	0	1	0	0	1	1	0	3	0	0	1	0	0	12	0	1394.65	Q9TSX9	Q9TSX9	42	53	yes	yes	2;3	5.3705e-13	137.01	By MS/MS	By matching	By MS/MS	By MS/MS	By MS/MS	By MS/MS	By matching
AGFALDEGLASPTDAFTVFYSER	RPEFQALRAGFALDEG	FTVFYSERSPWWLRVT	R	A	G	E	R	S	4	1	0	2	0	0	2	2	0	0	2	0	0	3	1	2	2	0	1	1	0	0	23	0	2463.16	P37111	P37111	169	191	yes	yes	2;3	0	261.69	By MS/MS	By MS/MS	By MS/MS	By MS/MS	By MS/MS	By MS/MS	By MS/MS
DLEKPFLLPVESVYSIPGR	TYIPVPTRDLEKPFLL	SVYSIPGRGTVVTGTL	R	D	L	G	R	G	0	1	0	1	0	0	2	1	0	1	3	1	0	1	3	2	0	0	1	2	0	0	19	1	2158.17	F1RFI1;gi|545814353|ref|XP_003124563.2|	F1RFI1	253	271	yes	no	2;3;4	5.8457e-26	144.75	By MS/MS	By MS/MS	By MS/MS	By MS/MS	By MS/MS	By MS/MS	By MS/MS
GGHFAAFEEPELLAQDIR	ISYSYMARGGHFAAFE	ELLAQDIRKFMGLLEQ	R	G	G	I	R	K	3	1	0	1	0	1	3	2	1	1	2	0	0	2	1	0	0	0	0	0	0	0	18	0	1998.98	P79381	P79381	428	445	yes	yes	2;3;4	7.0347e-255	248.97	By MS/MS	By MS/MS	By MS/MS	By MS/MS	By MS/MS		By MS/MS
YLEHWLSMEGR	FFGYNFGRYLEHWLSM	HWLSMEGRKGARLPRI	R	Y	L	G	R	K	0	1	0	0	0	0	2	1	1	0	2	0	1	0	0	1	0	1	1	0	0	0	11	0	1419.66	C5I4T6	C5I4T6	511	521	yes	yes	2;3	1.5712e-67	196.11		By matching	By MS/MS	By MS/MS	By matching		By MS/MS
APDFVFYAPR	VIKPIDKKAPDFVFYA	DFVFYAPRLRINKRIL	K	A	P	P	R	L	2	1	0	1	0	0	0	0	0	0	0	0	0	2	2	0	0	0	1	1	0	0	10	0	1181.59	F1SV14;P26044;F1SB42;gi|545797521|ref|XP_005659178.1|;F1RTN3;P26042	F1SV14	264	273	no	no	2	2.762e-05	114.97	By MS/MS	By MS/MS	By MS/MS	By MS/MS	By MS/MS	By MS/MS	By MS/MS
VCHAHPTLSEAFR	ASCEDIARVCHAHPTL	PTLSEAFREANLAASF	R	V	C	F	R	E	2	1	0	0	1	0	1	0	2	0	1	0	0	1	1	1	1	0	0	1	0	0	13	0	1523.73	F1SAF0;P09623	F1SAF0	483	495	yes	no	2;3	1.8957e-34	154.36		By MS/MS	By MS/MS	By MS/MS	By MS/MS		By MS/MS
VLHGEHYLELYKPLPNAGDLK	GLSVNFTKVLHGEHYL	LPNAGDLKCEAVVADV	K	V	L	L	K	C	1	0	1	1	0	0	2	2	2	0	5	2	0	0	2	0	0	0	2	1	0	0	21	1	2405.27	gi|47523670|ref|NP_999471.1|	gi|47523670|ref|NP_999471.1|	405	425	yes	yes	2;3;4;5	3.8491e-293	258.83		By MS/MS	By MS/MS	By MS/MS	By MS/MS		By MS/MS
LILPHVDVQLK	IWQFIKEKLILPHVDV	PHVDVQLKYFDLGLPN	K	L	I	L	K	Y	0	0	0	1	0	1	0	0	1	1	3	1	0	0	1	0	0	0	0	2	0	0	11	0	1273.78	F1SK00;gi|255683404|ref|NP_001157479.1|;P33198	F1SK00	31	41	yes	no	2;3	1.9941e-12	130.01	By MS/MS	By MS/MS	By MS/MS	By MS/MS	By MS/MS	By MS/MS	By MS/MS
AIKPTLGLIDPLHTR	VKTGIASRAIKPTLGL	LIDPLHTRHMPDGVVA	R	A	I	T	R	H	1	1	0	1	0	0	0	1	1	2	3	1	0	0	2	0	2	0	0	0	0	0	15	1	1643.97	F1RTZ1;K7GN40;K7GMB9;K7GPE7	K7GN40	219	233	no	no	2;3;4	1.1645e-08	123.63	By MS/MS	By MS/MS	By MS/MS	By MS/MS	By MS/MS		By MS/MS
EAYNLGIR	WDIQKYAREAYNLGIR	EAYNLGIRYIGGCCGF	R	E	A	I	R	Y	1	1	1	0	0	0	1	1	0	1	1	0	0	0	0	0	0	0	1	0	0	0	8	0	934.487	E7D6R3;gi|545811617|ref|XP_005661565.1|	E7D6R3	278	285	yes	no	2	0.002925	117.16	By MS/MS	By MS/MS	By MS/MS	By MS/MS	By MS/MS	By MS/MS	By MS/MS
AVASFFSSSCVPCADPVNFPK	EPRKPIEKAVASFFSS	ADPVNFPKLCQQCAGK	K	A	V	P	K	L	3	0	1	1	2	0	0	0	0	0	0	1	0	3	3	4	0	0	0	3	0	0	21	0	2286.04	P09571;B3CL06;gi|350591529|ref|XP_003483289.1|;gi|545864004|ref|XP_005669896.1|	P09571	148	168	yes	no	2;3;4	2.0297e-91	185.85	By MS/MS	By MS/MS	By MS/MS	By MS/MS	By MS/MS	By MS/MS	By MS/MS
DPAVSALHIEPR	LWMAAMMKDPAVSALH	SALHIEPRDLRAFNDL	K	D	P	P	R	D	2	1	0	1	0	0	1	0	1	1	1	0	0	0	2	1	0	0	0	1	0	0	12	0	1303.69	Q9N1F5;gi|545871798|ref|XP_005671495.1|;J9JIM3	Q9N1F5	209	220	no	no	2;3	1.0065e-102	208.95	By MS/MS	By MS/MS	By MS/MS	By MS/MS	By MS/MS	By MS/MS	By MS/MS
TPFGAFGGLLK	VFIVAAKRTPFGAFGG	GAFGGLLKDFTATDLT	R	T	P	L	K	D	1	0	0	0	0	0	0	3	0	0	2	1	0	2	1	0	1	0	0	0	0	0	11	0	1106.61	D0G0B3	D0G0B3	15	25	yes	yes	1;2	1.2344e-06	114.89	By MS/MS	By MS/MS	By MS/MS	By MS/MS	By MS/MS	By MS/MS	By MS/MS
IINEPTAAAIAYGLDR	IAGLNVLRIINEPTAA	AIAYGLDRTGKGERNV	R	I	I	D	R	T	4	1	1	1	0	0	1	1	0	3	1	0	0	0	1	0	1	0	1	0	0	0	16	0	1686.89	Q6S4N2;I3L7U0;P34930;Q04967	Q6S4N2	172	187	no	no	2;3	1.3677e-15	133.9	By MS/MS	By MS/MS	By MS/MS	By MS/MS	By MS/MS	By MS/MS	By MS/MS
LLLGPGPSNLSPR	KPLSIPRRLLLGPGPS	GPSNLSPRVLAAGGQQ	R	L	L	P	R	V	0	1	1	0	0	0	0	2	0	0	4	0	0	0	3	2	0	0	0	0	0	0	13	0	1319.76	gi|335303701|ref|XP_003133882.2|;F1SHW5	gi|335303701|ref|XP_003133882.2|	46	58	yes	no	2;3	5.4256e-18	140.91	By MS/MS	By MS/MS	By MS/MS	By MS/MS	By MS/MS	By MS/MS	By MS/MS
GYLAVAVVK	NCVNTPEKGYLAVAVV	YLAVAVVKKSSGPDLN	K	G	Y	V	K	K	2	0	0	0	0	0	0	1	0	0	1	1	0	0	0	0	0	0	1	3	0	0	9	0	918.554	P09571;B3CL06;gi|350591529|ref|XP_003483289.1|;gi|545864004|ref|XP_005669896.1|;CON__Q29443;CON__Q0IIK2	P09571	430	438	no	no	1;2	0.02141	100.07		By MS/MS	By MS/MS	By MS/MS	By MS/MS	By MS/MS	By MS/MS
EHALLAYTLGVK	ISKNGQTREHALLAYT	LAYTLGVKQLIVGVNK	R	E	H	V	K	Q	2	0	0	0	0	0	1	1	1	0	3	1	0	0	0	0	1	0	1	1	0	0	12	0	1313.73	Q0PY11;gi|545834217|ref|XP_005656114.1|	Q0PY11	135	146	yes	no	2;3	3.5592e-74	188.91	By MS/MS	By MS/MS	By MS/MS	By MS/MS	By MS/MS		By MS/MS
NFDEILR	LYPATTGRNFDEILRV	RNFDEILRVIISLQLT	R	N	F	L	R	V	0	1	1	1	0	0	1	0	0	1	1	0	0	1	0	0	0	0	0	0	0	0	7	0	905.461	Q9TSX9	Q9TSX9	156	162	yes	yes	1;2	1.087e-10	165.52	By MS/MS		By MS/MS	By MS/MS	By MS/MS	By MS/MS	By MS/MS
GAQPSIPAADGSVPVVRPCPGR	FHVGKTPKGAQPSIPA	VVRPCPGRIRHFKI__	K	G	A	G	R	I	3	2	0	1	1	1	0	3	0	1	0	0	0	0	5	2	0	0	0	3	0	0	22	1	2187.12	F1SFI7;gi|545865183|ref|XP_005652426.1|;P29700	F1SFI7	335	356	yes	no	2;3;4	2.448e-81	177.29	By MS/MS	By MS/MS	By MS/MS	By MS/MS	By MS/MS	By MS/MS	By MS/MS
GDALVAGGLCQTSLYK	LAQEVAGKGDALVAGG	LCQTSLYKHHKDEDRI	K	G	D	Y	K	H	2	0	0	1	1	1	0	3	0	0	3	1	0	0	0	1	1	0	1	1	0	0	16	0	1651.82	E7D6R3	E7D6R3	105	120	yes	yes	2;3	2.1843e-06	113.47	By MS/MS	By MS/MS	By MS/MS	By MS/MS	By MS/MS	By MS/MS	By MS/MS
AVFQANQENLPILK	RIAGLCNRAVFQANQE	QENLPILKRAVAGDAS	R	A	V	L	K	R	2	0	2	0	0	2	1	0	0	1	2	1	0	1	1	0	0	0	0	1	0	0	14	0	1583.87	F1SAX3;P05024	F1SAX3	428	441	yes	no	2;3	3.5854e-35	160.52	By MS/MS	By MS/MS	By MS/MS	By MS/MS	By MS/MS	By MS/MS	By MS/MS
IYQIYEGTAQIQR	EKLMRDAKIYQIYEGT	EGTAQIQRIIIAREHI	K	I	Y	Q	R	I	1	1	0	0	0	3	1	1	0	3	0	0	0	0	0	0	1	0	2	0	0	0	13	0	1581.82	P41367;gi|47522898|ref|NP_999204.1|	P41367	396	408	yes	no	2;3	2.1205e-83	188.91	By MS/MS	By MS/MS	By MS/MS	By MS/MS	By MS/MS	By MS/MS	By MS/MS
YRPGTVALR	GGVKKPHRYRPGTVAL	RPGTVALREIRRYQKS	R	Y	R	L	R	E	1	2	0	0	0	0	0	1	0	0	1	0	0	0	1	0	1	0	1	1	0	0	9	1	1031.59	F1RVA0;Q71LE2;gi|335291702|ref|XP_003356567.1|;F2Z576;F2Z5K9	F1RVA0	42	50	no	no	2	0.00014001	132.88		By MS/MS	By MS/MS	By MS/MS	By MS/MS		By MS/MS
SLPDLGLR	QIHVAEGRSLPDLGLR	SLPDLGLRQENIRING	R	S	L	L	R	Q	0	1	0	1	0	0	0	1	0	0	3	0	0	0	1	1	0	0	0	0	0	0	8	0	869.497	gi|47523756|ref|NP_999514.1|	gi|47523756|ref|NP_999514.1|	356	363	yes	yes	2	0.0025433	122.13	By MS/MS	By MS/MS	By MS/MS	By MS/MS	By MS/MS	By MS/MS	By MS/MS
LHEAVFLR	LLHDHDERLHEAVFLR	LHEAVFLRGVDIYTQL	R	L	H	L	R	G	1	1	0	0	0	0	1	0	1	0	2	0	0	1	0	0	0	0	0	1	0	0	8	0	983.555	P37111	P37111	378	385	yes	yes	2	7.0473e-06	143.89	By MS/MS		By MS/MS	By MS/MS	By matching		By MS/MS
ELDMFPDYR	GFRKLTPRELDMFPDY	LDMFPDYRYGWFNTSL	R	E	L	Y	R	Y	0	1	0	2	0	0	1	0	0	0	1	0	1	1	1	0	0	0	1	0	0	0	9	0	1184.52	P00371	P00371	121	129	yes	yes	2	0.00037317	113.71	By MS/MS		By MS/MS	By MS/MS		By MS/MS	By MS/MS
VFDYSEYWEGAR	DTGVPMERVFDYSEYW	SEYWEGARGLYAAFDC	R	V	F	A	R	G	1	1	0	1	0	0	2	1	0	0	0	0	0	1	0	1	0	1	2	1	0	0	12	0	1520.66	F1RUV5;gi|47523756|ref|NP_999514.1|	gi|47523756|ref|NP_999514.1|	831	842	no	no	2;3	8.0893e-25	150.06	By MS/MS	By MS/MS	By MS/MS	By MS/MS	By MS/MS	By MS/MS	By MS/MS
IFQADNDLPVHLK	NRVAEKQKIFQADNDL	NDLPVHLKGGATDNIL	K	I	F	L	K	G	1	0	1	2	0	1	0	0	1	1	2	1	0	1	1	0	0	0	0	1	0	0	13	0	1508.8	Q8SPJ9	Q8SPJ9	32	44	yes	no	2;3	1.6157e-14	133.15	By MS/MS	By MS/MS	By MS/MS	By MS/MS	By MS/MS		By MS/MS
LYDIEQQQVTGALDTIRK	ASGGFRVKLYDIEQQQ	GALDTIRKEMKLLEQS	K	L	Y	R	K	E	1	1	0	2	0	3	1	1	0	2	2	1	0	0	0	0	2	0	1	1	0	0	18	1	2090.1	Q8SQ26	Q8SQ26	37	54	yes	yes	2;3;4	4.1849e-202	235.79	By MS/MS		By MS/MS	By MS/MS	By matching	By MS/MS	By MS/MS
AHGGYSVFAGVGER	ELINNVAKAHGGYSVF	VFAGVGERTREGNDLY	K	A	H	E	R	T	2	1	0	0	0	0	1	4	1	0	0	0	0	1	0	1	0	0	1	2	0	0	14	0	1405.67	F1SLA0;gi|545826025|ref|XP_001929445.2|	F1SLA0	226	239	yes	no	2;3	2.25e-73	188.09	By MS/MS	By MS/MS	By MS/MS	By MS/MS	By MS/MS		By MS/MS
ADAKPSVFIFPPSK	GTKVEPKRADAKPSVF	VFIFPPSKEQLETQTV	R	A	D	S	K	E	2	0	0	1	0	0	0	0	0	1	0	2	0	2	3	2	0	0	0	1	0	0	14	1	1502.81	I3LAQ0	I3LAQ0	133	146	yes	yes	2;3	5.8384e-07	121.32	By MS/MS	By MS/MS	By MS/MS	By MS/MS	By MS/MS	By MS/MS	By MS/MS
NLGSNRPLSPHITIYR	EMERFWNKNLGSNRPL	SPHITIYRWSLPMAMS	K	N	L	Y	R	W	0	2	2	0	0	0	0	1	1	2	2	0	0	0	2	2	1	0	1	0	0	0	16	1	1837	D0VWV4	D0VWV4	45	60	yes	no	2;3;4	1.228e-61	176.29		By MS/MS	By MS/MS	By MS/MS	By MS/MS		By MS/MS
LTYSAEVSVPK	CQDTPSVKLTYSAEVS	SAEVSVPKELVALMSA	K	L	T	P	K	E	1	0	0	0	0	0	1	0	0	0	1	1	0	0	1	2	1	0	1	2	0	0	11	0	1192.63	F1SQR8;gi|297591965|ref|NP_001172061.1|;gi|545828230|ref|XP_005664290.1|	F1SQR8	155	165	yes	no	2	0.0023738	74.611	By MS/MS	By matching	By matching	By matching	By MS/MS	By MS/MS	By MS/MS
AATESFASDPILYRPVAVALDTK	AETIKNVRAATESFAS	VAVALDTKGPEIRTGL	R	A	A	T	K	G	5	1	0	2	0	0	1	0	0	1	2	1	0	1	2	2	2	0	1	2	0	0	23	1	2434.27	gi|194038728|ref|XP_001929104.1|;F1SHL9;gi|545840985|ref|XP_005666236.1|;gi|545841009|ref|XP_005666244.1|;gi|545841006|ref|XP_005666243.1|;gi|545841003|ref|XP_005666242.1|;gi|545841000|ref|XP_005666241.1|;gi|545840997|ref|XP_005666240.1|;gi|545840994|ref|XP_005666239.1|;gi|545840991|ref|XP_005666238.1|;gi|545840988|ref|XP_005666237.1|;gi|545840976|ref|XP_005666233.1|	gi|194038728|ref|XP_001929104.1|	93	115	no	no	2;3	0	297.48	By MS/MS	By MS/MS	By MS/MS	By MS/MS	By MS/MS	By MS/MS	By MS/MS
TKPADDEMLFIYSHYK	AEEVKNLKTKPADDEM	LFIYSHYKQATVGDIN	K	T	K	Y	K	Q	1	0	0	2	0	0	1	0	1	1	1	2	1	1	1	1	1	0	2	0	0	0	16	1	1956.93	P12026	P12026	18	33	yes	yes	2;3;4	2.6745e-28	152.59	By MS/MS	By matching	By MS/MS	By MS/MS	By matching		By MS/MS
QGLLPVLENLK	KPALEDLRQGLLPVLE	LPVLENLKVSILAAID	R	Q	G	L	K	V	0	0	1	0	0	1	1	1	0	0	4	1	0	0	1	0	0	0	0	1	0	0	11	0	1222.73	P18648;gi|47523850|ref|NP_999563.1|	P18648	238	248	yes	no	1;2;3	1.6881e-80	242.35	By MS/MS	By MS/MS	By MS/MS	By MS/MS	By MS/MS	By MS/MS	By MS/MS
ELSDFISYLQR	PKKYEGGRELSDFISY	DFISYLQREATNPPII	R	E	L	Q	R	E	0	1	0	1	0	1	1	0	0	1	2	0	0	1	0	2	0	0	1	0	0	0	11	0	1369.69	E1CAJ5	E1CAJ5	472	482	yes	yes	1;2;3	2.1386e-81	205.18	By MS/MS	By MS/MS	By MS/MS	By MS/MS	By MS/MS	By MS/MS	By MS/MS
ISEQFTAMFR	AIQELFKRISEQFTAM	EQFTAMFRRKAFLHWY	R	I	S	F	R	R	1	1	0	0	0	1	1	0	0	1	0	0	1	2	0	1	1	0	0	0	0	0	10	0	1228.59	F2Z571;gi|545805425|ref|XP_005652801.1|;gi|545805422|ref|XP_005652800.1|;gi|545805417|ref|XP_005652799.1|;gi|545805414|ref|XP_005652798.1|;gi|545805428|ref|XP_005652802.1|;gi|545805431|ref|XP_005652803.1|;P02554;gi|545838336|ref|XP_005665808.1|;Q767L7;gi|545838339|ref|XP_005665809.1|;F2Z5B2;gi|545837045|ref|XP_005665592.1|;gi|545837042|ref|XP_005665591.1|;gi|545837039|ref|XP_005665590.1|;gi|54583…	F2Z571	381	390	no	no	2;3	4.7899e-61	194.06	By MS/MS	By MS/MS	By MS/MS	By MS/MS	By MS/MS	By MS/MS	By MS/MS
VLDASWYSPGTR	GKLGPSLRVLDASWYS	SWYSPGTRDARKEYLE	R	V	L	T	R	D	1	1	0	1	0	0	0	1	0	0	1	0	0	0	1	2	1	1	1	1	0	0	12	0	1350.66	F1SKL2;gi|545824786|ref|XP_005663866.1|	F1SKL2	31	42	yes	no	2;3	4.013e-50	174.42	By MS/MS	By MS/MS	By MS/MS	By MS/MS	By MS/MS	By MS/MS	By MS/MS
LFYSTFATEDR	EGLKLEKKLFYSTFAT	STFATEDRKEGMTAFV	K	L	F	D	R	K	1	1	0	1	0	0	1	0	0	0	1	0	0	2	0	1	2	0	1	0	0	0	11	0	1348.63	gi|298104076|ref|NP_001177104.1|;F1SAC1;I3LAI1	gi|298104076|ref|NP_001177104.1|	262	272	yes	no	2	4.8407e-20	149.96	By MS/MS	By MS/MS	By MS/MS	By MS/MS	By MS/MS	By MS/MS	By matching
VINEPTAAALAYGLDK	ISGLNVLRVINEPTAA	ALAYGLDKSEDKIIAV	R	V	I	D	K	S	4	0	1	1	0	0	1	1	0	1	2	1	0	0	1	0	1	0	1	1	0	0	16	0	1644.87	F1RGJ3	F1RGJ3	219	234	yes	yes	2;3	1.8309e-11	127.83	By MS/MS	By MS/MS	By MS/MS	By MS/MS	By MS/MS	By MS/MS	By MS/MS
THLPGFVEQAEALK	AFTPGCSKTHLPGFVE	VEQAEALKAKGIQVVA	K	T	H	L	K	A	2	0	0	0	0	1	2	1	1	0	2	1	0	1	1	0	1	0	0	1	0	0	14	0	1538.81	F1RQP0;gi|47523086|ref|NP_999309.1|	F1RQP0	51	64	yes	no	2;3	2.1809e-05	112.24	By MS/MS	By MS/MS	By MS/MS	By MS/MS	By MS/MS		By MS/MS
VEQIAAIAQELNELDYYDSHNVNTR	DLAAHQDRVEQIAAIA	DSHNVNTRCQKICDQW	R	V	E	T	R	C	3	1	3	2	0	2	3	0	1	2	2	0	0	0	0	1	1	0	2	2	0	0	25	0	2904.39	F1RI39;gi|545830727|ref|XP_003355931.2|;gi|335289612|ref|XP_003127168.2|;gi|545830724|ref|XP_005664653.1|;gi|335289610|ref|XP_003355932.1|;gi|335289614|ref|XP_003355933.1|	F1RI39	439	463	yes	no	2;3;4	0	297.99	By MS/MS	By MS/MS	By MS/MS	By MS/MS	By MS/MS	By MS/MS	By MS/MS
FLGFPTTK	________________	FLGFPTTKTYFPHFNL	M	F	L	T	K	T	0	0	0	0	0	0	0	1	0	0	1	1	0	2	1	0	2	0	0	0	0	0	8	0	909.496	K7GLP2	K7GLP2	2	9	yes	yes	1;2	1.4889e-07	166.78	By MS/MS	By MS/MS	By MS/MS	By MS/MS	By MS/MS	By MS/MS	By MS/MS
DGNASGTTLLEALDCILPPTRPTDKPLR	KGWKVTRKDGNASGTT	RPTDKPLRLPLQDVYK	K	D	G	L	R	L	2	2	1	3	1	0	1	2	0	1	5	1	0	0	4	1	4	0	0	0	0	0	28	2	3020.56	Q0PY11	Q0PY11	220	247	yes	yes	3;4	2.4126e-179	206.33	By MS/MS	By MS/MS	By MS/MS	By MS/MS	By MS/MS	By MS/MS	By MS/MS
ALASLMTYK	DVSVDEVKALASLMTY	LASLMTYKCAVVDVPF	K	A	L	Y	K	C	2	0	0	0	0	0	0	0	0	0	2	1	1	0	0	1	1	0	1	0	0	0	9	0	996.531	F1SEN2	F1SEN2	163	171	yes	yes	2	0.0025166	100.02	By MS/MS		By MS/MS	By MS/MS		By MS/MS	By MS/MS
IVDVLDSIK	NAQPGLQKIVDVLDSI	VDVLDSIKTKGKSVEF	K	I	V	I	K	T	0	0	0	2	0	0	0	0	0	2	1	1	0	0	0	1	0	0	0	2	0	0	9	0	1000.58	gi|194037097|ref|XP_001927840.1|;F1RXC2	gi|194037097|ref|XP_001927840.1|	159	167	yes	no	1;2	0.00011397	108.74	By MS/MS	By MS/MS	By matching	By MS/MS	By MS/MS	By MS/MS	By matching
LFYSTFATEDRK	EGLKLEKKLFYSTFAT	TFATEDRKEGMTAFVE	K	L	F	R	K	E	1	1	0	1	0	0	1	0	0	0	1	1	0	2	0	1	2	0	1	0	0	0	12	1	1476.72	gi|298104076|ref|NP_001177104.1|;F1SAC1;I3LAI1	gi|298104076|ref|NP_001177104.1|	262	273	yes	no	2;3	2.9684e-62	188.27	By MS/MS	By MS/MS	By MS/MS	By MS/MS	By MS/MS		By MS/MS
QHGIPIPVTPK	NDLMEYAKQHGIPIPV	IPIPVTPKNPWSMDEN	K	Q	H	P	K	N	0	0	0	0	0	1	0	1	1	2	0	1	0	0	3	0	1	0	0	1	0	0	11	0	1185.69	F1S0X9	F1S0X9	166	176	yes	yes	2	1.113e-05	108.9	By MS/MS	By MS/MS	By MS/MS	By MS/MS	By MS/MS	By matching	By MS/MS
TYEQVLENLESK	TLDRSLLKTYEQVLEN	VLENLESKRFQLVDSR	K	T	Y	S	K	R	0	0	1	0	0	1	3	0	0	0	2	1	0	0	0	1	1	0	1	1	0	0	12	0	1451.71	F1SKL2;gi|545824786|ref|XP_005663866.1|	F1SKL2	164	175	yes	no	2;3	6.113e-50	171.49		By matching	By MS/MS	By MS/MS	By MS/MS	By MS/MS	By MS/MS
DHINLPGFCGENPLR	VGDIMLIRDHINLPGF	FCGENPLRGPNDERFG	R	D	H	L	R	G	0	1	2	1	1	0	1	2	1	1	2	0	0	1	2	0	0	0	0	0	0	0	15	0	1737.83	gi|194038973|ref|XP_001929258.1|;gi|545841461|ref|XP_005656368.1|;F1S8H8	gi|194038973|ref|XP_001929258.1|	134	148	yes	no	2;3	1.2855e-61	175.15	By MS/MS	By MS/MS	By MS/MS	By MS/MS	By MS/MS		By MS/MS
MVVESAYEVIK	ENWKEVHKMVVESAYE	ESAYEVIKLKGYTNWA	K	M	V	I	K	L	1	0	0	0	0	0	2	0	0	1	0	1	1	0	0	1	0	0	1	3	0	0	11	0	1266.65	P00336;gi|545827120|ref|XP_005655720.1|;F1SR05;I3LL80	P00336	234	244	yes	no	1;2;3	4.4076e-13	166.07	By MS/MS	By MS/MS	By MS/MS	By MS/MS	By matching	By MS/MS	By MS/MS
LHIIEVGTPPTGNQPFPK	VRGQAGGKLHIIEVGT	TGNQPFPKKAVDVFFP	K	L	H	P	K	K	0	0	1	0	0	1	1	2	1	2	1	1	0	1	4	0	2	0	0	1	0	0	18	0	1944.05	gi|225735709|ref|NP_001139599.1|;I3LGD4	gi|225735709|ref|NP_001139599.1|	228	245	yes	no	2;3;4	8.6444e-180	230.93	By MS/MS	By MS/MS	By MS/MS	By MS/MS	By MS/MS	By MS/MS	By MS/MS
AFLADPSAFVAAAPVAAATTAAPAAAAAAPAK	FPLAEKVKAFLADPSA	AAAAAPAKVEAKEESE	K	A	F	A	K	V	18	0	0	1	0	0	0	0	0	0	1	1	0	2	4	1	2	0	0	2	0	0	32	0	2822.5	Q29214	Q29214	267	298	yes	yes	2;3;4	1.1695e-58	127.14	By MS/MS	By MS/MS	By MS/MS	By MS/MS	By MS/MS	By MS/MS	By MS/MS
AFQFVETHGEVCPANWTPDSPTIKPHPTDSK	EETLRLVKAFQFVETH	KPHPTDSKEYFEKVHQ	K	A	F	S	K	E	2	0	1	2	1	1	2	1	2	1	0	2	0	2	5	2	4	1	0	2	0	0	31	1	3492.64	gi|545872265|ref|XP_005671556.1|;F1S418	gi|545872265|ref|XP_005671556.1|	205	235	yes	no	3;4;5	6.976e-292	246.9	By MS/MS	By MS/MS	By MS/MS	By MS/MS	By MS/MS		By MS/MS
EVAAFAQFGSDLDAATQQLLSR	KLELAQYREVAAFAQF	ATQQLLSRGVRLTELL	R	E	V	S	R	G	5	1	0	2	0	3	1	1	0	0	3	0	0	2	0	2	1	0	0	1	0	0	22	0	2337.16	F1RPS8;P80021	F1RPS8	422	443	yes	no	2;3;4	0	314.9	By MS/MS	By MS/MS	By MS/MS	By MS/MS	By MS/MS	By MS/MS	By MS/MS
TIHMTFVPDEEVGGHQGMELFVK	VEGHHFPRTIHMTFVP	QGMELFVKRPEFQALR	R	T	I	V	K	R	0	0	0	1	0	1	3	3	2	1	1	1	2	2	1	0	2	0	0	3	0	0	23	0	2600.24	P37111	P37111	138	160	yes	yes	2;3;4	7.1252e-222	235.99	By MS/MS		By MS/MS	By MS/MS	By matching		By MS/MS
ELQDVDLAEVKPLVEK	________________	EVKPLVEKGETITGLL	R	E	L	E	K	G	1	0	0	2	0	1	3	0	0	0	3	2	0	0	1	0	0	0	0	3	0	0	16	1	1823.99	gi|545820004|ref|XP_005662896.1|;F1RRV6	gi|545820004|ref|XP_005662896.1|	4	19	yes	no	2;3	5.7771e-214	241.87	By MS/MS	By MS/MS	By MS/MS	By MS/MS	By MS/MS	By MS/MS	By MS/MS
ASAELALGENNEVLK	GGLAEFCKASAELALG	GENNEVLKSGRYVTVQ	K	A	S	L	K	S	3	0	2	0	0	0	3	1	0	0	3	1	0	0	0	1	0	0	0	1	0	0	15	0	1556.8	P00506	P00506	108	122	yes	yes	2;3	1.4677e-28	153.14	By MS/MS	By MS/MS	By MS/MS	By MS/MS	By MS/MS	By MS/MS	By MS/MS
ILDSVGIEADDDRLNK	PSAKDIKKILDSVGIE	ADDDRLNKVISELNGK	K	I	L	N	K	V	1	1	1	4	0	0	1	1	0	2	2	1	0	0	0	1	0	0	0	1	0	0	16	1	1771.9	gi|545805528|ref|XP_005652820.1|;gi|545805525|ref|XP_005652819.1|;F1RYZ0	F1RYZ0	26	41	no	no	2;3	1.9976e-263	258.96	By MS/MS	By MS/MS	By MS/MS	By MS/MS	By MS/MS	By MS/MS	By matching
SGVYQHVTGDLMGGHAIR	YSDFLQYKSGVYQHVT	LMGGHAIRILGWGVEN	K	S	G	I	R	I	1	1	0	1	0	1	0	4	2	1	1	0	1	0	0	1	1	0	1	2	0	0	18	0	1896.93	A1E295;gi|545868259|ref|XP_005657322.1|	gi|545868259|ref|XP_005657322.1|	264	281	no	no	2;3;4	1.1116e-227	240.61		By matching	By MS/MS	By MS/MS	By matching		By MS/MS
LILTLTHGSAVCTR	VRELVDGKLILTLTHG	HGSAVCTRTYEKEAXN	K	L	I	T	R	T	1	1	0	0	1	0	0	1	1	1	3	0	0	0	0	1	3	0	0	1	0	0	14	0	1540.84	O02772;gi|545834699|ref|XP_005665225.1|;Q3IA98	O02772	114	127	yes	no	2;3	1.362e-250	264.28	By MS/MS	By MS/MS	By MS/MS	By MS/MS	By matching		By MS/MS
VFGFSLITNK	VARHCGLRVFGFSLIT	GFSLITNKVILDYECQ	R	V	F	N	K	V	0	0	1	0	0	0	0	1	0	1	1	1	0	2	0	1	1	0	0	1	0	0	10	0	1124.62	gi|194038973|ref|XP_001929258.1|;gi|545841461|ref|XP_005656368.1|;F1S8H8	gi|194038973|ref|XP_001929258.1|	235	244	yes	no	1;2	5.6248e-10	173.37	By MS/MS	By MS/MS	By MS/MS	By MS/MS	By MS/MS	By MS/MS	By MS/MS
GLFIIDGK	EDEGIAYRGLFIIDGK	GLFIIDGKGVLRQITV	R	G	L	G	K	G	0	0	0	1	0	0	0	2	0	2	1	1	0	1	0	0	0	0	0	0	0	0	8	0	861.496	F1SDX9;gi|545809057|ref|XP_005652916.1|;P52552	F1SDX9	128	135	yes	no	2	0.0032686	110.81	By MS/MS	By MS/MS	By MS/MS	By MS/MS	By MS/MS	By MS/MS	By MS/MS
DYPLPDVAHVK	LPVYVDRRDYPLPDVA	LPDVAHVKNLSASQKA	R	D	Y	V	K	N	1	0	0	2	0	0	0	0	1	0	1	1	0	0	2	0	0	0	1	2	0	0	11	0	1252.65	I3LER5;Q95283	I3LER5	43	53	yes	no	2;3	0.0036052	69.721	By MS/MS	By matching	By MS/MS	By MS/MS	By matching	By MS/MS	By MS/MS
EVDGFALNR	QSPVRILKEVDGFALN	VDGFALNRLQYALIGE	K	E	V	N	R	L	1	1	1	1	0	0	1	1	0	0	1	0	0	1	0	0	0	0	0	1	0	0	9	0	1019.5	F1RVB1;Q8SQ26	Q8SQ26	192	200	no	no	2	0.00034426	114.5			By MS/MS	By MS/MS		By MS/MS
LLDNWDSLGSTFTK	LGKHLNLKLLDNWDSL	SLGSTFTKVREQLGPV	K	L	L	T	K	V	0	0	1	2	0	0	0	1	0	0	3	1	0	1	0	2	2	1	0	0	0	0	14	0	1595.78	P18648;gi|47523850|ref|NP_999563.1|	P18648	69	82	yes	no	2;3	8.4735e-74	188.4	By MS/MS	By MS/MS	By MS/MS	By MS/MS	By MS/MS	By MS/MS	By MS/MS
FVSISDLLVPK	LLEPIEQKFVSISDLL	ISDLLVPKDLGTDSQI	K	F	V	P	K	D	0	0	0	1	0	0	0	0	0	1	2	1	0	1	1	2	0	0	0	2	0	0	11	0	1216.71	F1RUK8;Q6Q7J2	F1RUK8	380	390	yes	no	1;2;3	9.5762e-05	85.355	By MS/MS	By MS/MS	By MS/MS	By MS/MS	By MS/MS	By MS/MS	By MS/MS
PALAALFK	________________	PALAALFKYIDENQDR	M	P	A	F	K	Y	3	0	0	0	0	0	0	0	0	0	2	1	0	1	1	0	0	0	0	0	0	0	8	0	829.506	F1SNL7;I3LV33	F1SNL7	2	9	yes	no	1;2	2.7759e-05	138.37	By MS/MS		By MS/MS	By MS/MS		By MS/MS	By MS/MS
LADLIER	DRGRLLNRLADLIERD	RLADLIERDRTYLAAL	R	L	A	E	R	D	1	1	0	1	0	0	1	0	0	1	2	0	0	0	0	0	0	0	0	0	0	0	7	0	828.471	I3LRS5;Q2XQV4	Q2XQV4	112	118	no	no	2	0.0051888	124.83		By matching	By MS/MS	By MS/MS	By MS/MS	By MS/MS	By MS/MS
MIKPFFHSLSEK	ATWCGPCKMIKPFFHS	FFHSLSEKYSNVVFLE	K	M	I	E	K	Y	0	0	0	0	0	0	1	0	1	1	1	2	1	2	1	2	0	0	0	0	0	0	12	1	1462.76	P82460;THIO_HUMAN	P82460	37	48	no	no	2;3	2.7227e-61	187.62			By MS/MS	By MS/MS	By matching		By MS/MS
TVTAMDVVYALKR	YTEHAKRKTVTAMDVV	DVVYALKRQGRTLYGF	K	T	V	K	R	Q	2	1	0	1	0	0	0	0	0	0	1	1	1	0	0	0	2	0	1	3	0	0	13	1	1465.8	gi|545837899|ref|XP_001928646.4|;gi|545837880|ref|XP_005665717.1|;P62802	gi|545837899|ref|XP_001928646.4|	250	262	yes	no	2;3	9.951e-55	171.32	By MS/MS	By MS/MS	By MS/MS	By MS/MS	By MS/MS	By MS/MS	By MS/MS
VLDWICR	PGFGENARVLDWICRR	RVLDWICRRLEQEDSA	R	V	L	C	R	R	0	1	0	1	1	0	0	0	0	1	1	0	0	0	0	0	0	1	0	1	0	0	7	0	960.485	C5I4T6	C5I4T6	554	560	yes	yes	1;2	1.4927e-08	154.11	By MS/MS	By MS/MS	By MS/MS	By MS/MS	By MS/MS	By MS/MS	By MS/MS
LLPVQENFLLK	LELTEMARLLPVQENF	VQENFLLKFQGVKMCG	R	L	L	L	K	F	0	0	1	0	0	1	1	0	0	0	4	1	0	1	1	0	0	0	0	1	0	0	11	0	1312.78	B3VFB6;gi|303228254|ref|NP_001181909.1|;F1S3E7	B3VFB6	170	180	yes	no	2;3	1.5197e-06	113.69	By MS/MS	By MS/MS	By MS/MS	By MS/MS	By MS/MS	By MS/MS	By MS/MS
VSQPIEGHAASFAQFK	QLYSVDRKVSQPIEGH	AASFAQFKMEGNAEES	K	V	S	F	K	M	3	0	0	0	0	2	1	1	1	1	0	1	0	2	1	2	0	0	0	1	0	0	16	0	1715.86	gi|225735709|ref|NP_001139599.1|;I3LGD4	gi|225735709|ref|NP_001139599.1|	190	205	yes	no	2;3	6.5812e-76	183.88	By MS/MS	By MS/MS	By MS/MS	By MS/MS	By MS/MS		By MS/MS
TGHSLLHTLYGR	RCCCVADRTGHSLLHT	LLHTLYGRSLRYDTSY	R	T	G	G	R	S	0	1	0	0	0	0	0	2	2	0	3	0	0	0	0	1	2	0	1	0	0	0	12	0	1353.72	Q0QF01;I3LS54;gi|545895099|ref|XP_005659088.1|	Q0QF01	196	207	yes	no	2;3	1.9939e-137	224.24		By MS/MS	By MS/MS	By MS/MS	By MS/MS		By MS/MS
ALALAQEILPQAPIAVR	EGNAAYHRALALAQEI	PQAPIAVRLGKLAIDR	R	A	L	V	R	L	5	1	0	0	0	2	1	0	0	2	3	0	0	0	2	0	0	0	0	1	0	0	17	0	1773.05	gi|545836134|ref|XP_005665473.1|;F1S750	gi|545836134|ref|XP_005665473.1|	178	194	yes	no	2;3;4	6.4626e-23	139.34	By MS/MS	By MS/MS	By MS/MS	By MS/MS	By MS/MS	By MS/MS	By MS/MS
SQIHDIVLVGGSTR	LRDAKLDKSQIHDIVL	VLVGGSTRIPKIQKLL	K	S	Q	T	R	I	0	1	0	1	0	1	0	2	1	2	1	0	0	0	0	2	1	0	0	2	0	0	14	0	1480.8	gi|345441750|ref|NP_001230836.1|;F1S9Q3;F1S9Q1;gi|545848996|ref|XP_005667500.1|	gi|345441750|ref|NP_001230836.1|	329	342	yes	no	2;3	8.107e-35	157.54	By MS/MS	By MS/MS	By MS/MS	By MS/MS	By MS/MS		By MS/MS
LVPDMTPEVVSEQVISYLTK	VIGKFSIRLVPDMTPE	QVISYLTKKFAELHSP	R	L	V	T	K	K	0	0	0	1	0	1	2	0	0	1	2	1	1	0	2	2	2	0	1	4	0	0	20	0	2247.17	F1SNL7	F1SNL7	344	363	yes	yes	2;3	7.8856e-91	185.09	By MS/MS	By MS/MS	By MS/MS	By MS/MS	By MS/MS	By MS/MS	By MS/MS
HQADACHAYQIVHR	SNGWYNYRHQADACHA	HAYQIVHRNGIPDEQI	R	H	Q	H	R	N	3	1	0	1	1	2	0	0	3	1	0	0	0	0	0	0	0	0	1	1	0	0	14	0	1704.79	gi|545842911|ref|XP_005656508.1|;F1SD70	gi|545842911|ref|XP_005656508.1|	45	58	yes	no	2;3;4	3.4841e-179	237.46		By MS/MS	By MS/MS	By MS/MS	By MS/MS		By MS/MS
LLEACTFHSAK	LRKCSTSKLLEACTFH	ACTFHSAKNPRVETTT	K	L	L	A	K	N	2	0	0	0	1	0	1	0	1	0	2	1	0	1	0	1	1	0	0	0	0	0	11	0	1275.63	P09571;B3CL06;gi|350591529|ref|XP_003483289.1|;gi|545864004|ref|XP_005669896.1|	P09571	678	688	yes	no	2;3	1.4892e-12	131.83	By MS/MS	By MS/MS	By MS/MS	By MS/MS	By MS/MS		By MS/MS
VVHSYEELEENYTR	GGGGRGMRVVHSYEEL	ELEENYTRAYSEALAA	R	V	V	T	R	A	0	1	1	0	0	0	4	0	1	0	1	0	0	0	0	1	1	0	2	2	0	0	14	0	1766.81	gi|47523756|ref|NP_999514.1|;F1RUV6	gi|47523756|ref|NP_999514.1|	206	219	yes	no	2;3	5.1474e-180	239.61	By MS/MS	By MS/MS	By MS/MS	By MS/MS	By MS/MS		By MS/MS
HSQFIGYPITLFVEK	RIKEIVKKHSQFIGYP	PITLFVEKERDKEVSD	K	H	S	E	K	E	0	0	0	0	0	1	1	1	1	2	1	1	0	2	1	1	1	0	1	1	0	0	15	0	1777.94	O02705	O02705	210	224	yes	yes	2;3	0	307.11	By MS/MS	By MS/MS	By MS/MS	By MS/MS	By MS/MS		By MS/MS
SADVDSVVSGTLR	KSFHFVHRSADVDSVV	SVVSGTLRSAFEYGGQ	R	S	A	L	R	S	1	1	0	2	0	0	0	1	0	0	1	0	0	0	0	3	1	0	0	3	0	0	13	0	1304.66	gi|356582295|ref|NP_001239142.1|;I3LNB4	gi|356582295|ref|NP_001239142.1|	326	338	no	no	2;3	1.2417e-24	148.62	By MS/MS	By MS/MS	By MS/MS	By MS/MS	By matching	By MS/MS	By MS/MS
LKDHLLIPVSHSELEK	ESAKVYEKLKDHLLIP	VSHSELEKVDGLLTCC	K	L	K	E	K	V	0	0	0	1	0	0	2	0	2	1	4	2	0	0	1	2	0	0	0	1	0	0	16	1	1857.04	gi|350583681|ref|XP_003125985.3|;F1SEX0	gi|350583681|ref|XP_003125985.3|	149	164	yes	no	2;3;4	1.567e-106	201.9			By MS/MS	By MS/MS	By MS/MS		By MS/MS
GHYTEGAELVDSVLDVVR	GAGNNWAKGHYTEGAE	DSVLDVVRKEAESCDC	K	G	H	V	R	K	1	1	0	2	0	0	2	2	1	0	2	0	0	0	0	1	1	0	1	4	0	0	18	0	1957.97	F2Z571;gi|545805425|ref|XP_005652801.1|;gi|545805422|ref|XP_005652800.1|;gi|545805417|ref|XP_005652799.1|;gi|545805414|ref|XP_005652798.1|;gi|545805428|ref|XP_005652802.1|;P02554;gi|545838336|ref|XP_005665808.1|;Q767L7;gi|545838339|ref|XP_005665809.1|;F2Z5B2;gi|545837045|ref|XP_005665592.1|;gi|545837042|ref|XP_005665591.1|;gi|545837039|ref|XP_005665590.1|;gi|545837059|ref|XP_005665596.1|;F1S6M7	F2Z571	104	121	no	no	2;3;4	0	333.27	By MS/MS	By MS/MS	By MS/MS	By MS/MS	By MS/MS	By MS/MS	By MS/MS
SLQEEFPGVPSPLDAAVECHR	EKEKENPRSLQEEFPG	DAAVECHRGECQDEGV	R	S	L	H	R	G	2	1	0	1	1	1	3	1	1	0	2	0	0	1	3	2	0	0	0	2	0	0	21	0	2337.11	F1RMN7;P50828	F1RMN7	132	152	no	no	2;3;4	5.8978e-91	180.63	By MS/MS	By MS/MS	By MS/MS	By MS/MS	By MS/MS	By MS/MS	By MS/MS
LENYPIPEPGPNEVLLK	VHGPGDLRLENYPIPE	GPNEVLLKMHSVGICG	R	L	E	L	K	M	0	0	2	0	0	0	3	1	0	1	3	1	0	0	4	0	0	0	1	1	0	0	17	0	1921.02	F1SN27	F1SN27	21	37	yes	yes	2;3	3.0234e-07	117.07	By MS/MS	By MS/MS	By MS/MS	By MS/MS	By MS/MS	By MS/MS	By MS/MS
GLAPEQPVTLR	EPVRIAVRGLAPEQPV	PEQPVTLRASLRDEKG	R	G	L	L	R	A	1	1	0	0	0	1	1	1	0	0	2	0	0	0	2	0	1	0	0	1	0	0	11	0	1179.66	F1S3J0;gi|545842272|ref|XP_005656440.1|;gi|545842269|ref|XP_005656439.1|	F1S3J0	25	35	yes	no	2	3.2043e-09	126.71	By MS/MS	By MS/MS	By MS/MS	By MS/MS	By MS/MS	By MS/MS	By MS/MS
VSEQTPLTALYVANLIK	TGNVVVMKVSEQTPLT	LYVANLIKEAGFPPGV	K	V	S	I	K	E	2	0	1	0	0	1	1	0	0	1	3	1	0	0	1	1	2	0	1	2	0	0	17	0	1859.04	Q2XQV4;gi|545869085|ref|XP_005657378.1|	Q2XQV4	214	230	yes	no	2;3	3.3367e-16	133.96	By MS/MS	By MS/MS	By MS/MS	By MS/MS	By MS/MS	By MS/MS	By MS/MS
DPFPDFFSPVLK	RDETSLSRDPFPDFFS	DFFSPVLKEFDGKTHP	R	D	P	L	K	E	0	0	0	2	0	0	0	0	0	0	1	1	0	3	3	1	0	0	0	1	0	0	12	0	1407.71	gi|545845561|ref|XP_005666863.1|	gi|545845561|ref|XP_005666863.1|	24	35	yes	yes	2;3	2.163e-05	105.65	By MS/MS	By MS/MS	By MS/MS	By MS/MS	By MS/MS	By MS/MS	By MS/MS
ALQAAYGTSAPSMTSAALR	KAIALVEKALQAAYGT	SMTSAALRWMYHHSQL	K	A	L	L	R	W	6	1	0	0	0	1	0	1	0	0	2	0	1	0	1	3	2	0	1	0	0	0	19	0	1865.93	F1SUP1	F1SUP1	289	307	yes	yes	2;3	1.2307e-101	193.8	By MS/MS	By MS/MS	By MS/MS	By MS/MS	By MS/MS	By MS/MS	By MS/MS
CGLVPVLAENYK	GYIYIAGKCGLVPVLA	PVLAENYKTEGENCVN	K	C	G	Y	K	T	1	0	1	0	1	0	1	1	0	0	2	1	0	0	1	0	0	0	1	2	0	0	12	0	1361.7	P09571;B3CL06;gi|545864004|ref|XP_005669896.1|;CON__Q29443;CON__Q0IIK2;TRFL_HUMAN	P09571	406	417	no	no	2;3	8.7502e-05	106.67	By MS/MS	By MS/MS	By MS/MS	By MS/MS		By MS/MS	By MS/MS
IVLDNSVFSEHR	ELIELLEKIVLDNSVF	NSVFSEHRNLQNLLIL	K	I	V	H	R	N	0	1	1	1	0	0	1	0	1	1	1	0	0	1	0	2	0	0	0	2	0	0	12	0	1414.72	gi|225735709|ref|NP_001139599.1|;K7GQL8;F6PV15	gi|225735709|ref|NP_001139599.1|	1011	1022	yes	no	2;3	3.7956e-88	202.16	By MS/MS	By MS/MS	By MS/MS	By MS/MS	By MS/MS	By MS/MS	By MS/MS
IGPSEVENALMEHPAVVETAVISSPDPIRGEVVK	IINSSGYRIGPSEVEN	PIRGEVVKAFVVLDPQ	R	I	G	V	K	A	3	1	1	1	0	0	5	2	1	3	1	1	1	0	4	3	1	0	0	6	0	0	34	1	3568.84	F1RPB0	F1RPB0	474	507	yes	yes	3;4	5.7935e-279	237.79	By MS/MS		By MS/MS	By MS/MS		By MS/MS	By MS/MS
IAHAEAQVGFPEVTLGILPGAR	LALGCHYRIAHAEAQV	LGILPGARGTQLLPRL	R	I	A	A	R	G	4	1	0	0	0	1	2	3	1	2	2	0	0	1	2	0	1	0	0	2	0	0	22	0	2245.22	gi|350591788|ref|XP_003358782.2|;I3LJ48	gi|350591788|ref|XP_003358782.2|	113	134	yes	no	2;3	7.4019e-113	191.73	By MS/MS	By MS/MS	By MS/MS	By MS/MS	By MS/MS	By MS/MS	By MS/MS
TLATLNPESSLFIIASK	IDGTHIAKTLATLNPE	SLFIIASKTFTTQETI	K	T	L	S	K	T	2	0	1	0	0	0	1	0	0	2	3	1	0	1	1	3	2	0	0	0	0	0	17	0	1804	P08059;F1RNU9;CON__Q3ZBD7	P08059	195	211	yes	no	2;3	8.5355e-42	156.67	By MS/MS	By MS/MS	By MS/MS	By MS/MS	By MS/MS	By MS/MS	By MS/MS
GAEEMETVIPVDVMR	RALVILAKGAEEMETV	VIPVDVMRRAGIKVTV	K	G	A	M	R	R	1	1	0	1	0	0	3	1	0	1	0	0	2	0	1	0	1	0	0	3	0	0	15	0	1674.8	gi|118403904|ref|NP_001072131.1|;F1RII4	gi|118403904|ref|NP_001072131.1|	13	27	yes	no	2;3	5.2919e-28	150.05	By MS/MS		By MS/MS	By MS/MS		By MS/MS	By MS/MS
TEISFRPNDPQSYESYVVSIVR	TQIPQSQKTEISFRPN	SYVVSIVRFLEKYKDL	K	T	E	V	R	F	0	2	1	1	0	1	2	0	0	2	0	0	0	1	2	4	1	0	2	3	0	0	22	1	2585.28	P05027;J9JIL3;gi|48374077|ref|NP_001001542.1|	P05027	86	107	yes	no	2;3;4	4.9979e-172	220.88	By MS/MS	By MS/MS	By MS/MS	By MS/MS	By MS/MS	By MS/MS	By MS/MS
LFFLQVK	LIQEITQRLFFLQVKE	RLFFLQVKEAILNDEI	R	L	F	V	K	E	0	0	0	0	0	1	0	0	0	0	2	1	0	2	0	0	0	0	0	1	0	0	7	0	893.537	gi|350577999|ref|XP_001928755.4|;F1SV14;P26044;F1RTN3;P26042	F1SV14	101	107	no	no	1;2	0.020224	126.68	By MS/MS		By MS/MS	By MS/MS	By MS/MS	By MS/MS	By MS/MS
AAPTVNLFPPSSEELGTNK	VTVLGQPKAAPTVNLF	SEELGTNKATLVCLIS	K	A	A	N	K	A	2	0	2	0	0	0	2	1	0	0	2	1	0	1	3	2	2	0	0	1	0	0	19	0	1970.99	gi|343183368|ref|NP_001230248.1|;P01846	gi|343183368|ref|NP_001230248.1|	133	151	yes	no	2;3	1.3811e-59	171.29	By MS/MS	By MS/MS	By MS/MS	By MS/MS	By MS/MS	By MS/MS	By MS/MS
TINEVENQILTR	QLLTTIARTINEVENQ	VENQILTRDAKGISQE	R	T	I	T	R	D	0	1	2	0	0	1	2	0	0	2	1	0	0	0	0	0	2	0	0	1	0	0	12	0	1428.76	F1RI39;gi|545830727|ref|XP_003355931.2|;gi|335289612|ref|XP_003127168.2|;gi|545830724|ref|XP_005664653.1|;gi|335289610|ref|XP_003355932.1|;gi|335289614|ref|XP_003355933.1|;gi|340007404|ref|NP_001229990.1|;I3LS04	F1RI39	715	726	no	no	2;3	5.2064e-50	172.76	By MS/MS	By MS/MS	By MS/MS	By MS/MS	By MS/MS	By MS/MS	By MS/MS
IQDSVSTVIEALSK	DNATKPQRIQDSVSTV	TVIEALSKIDSSDGGI	R	I	Q	S	K	I	1	0	0	1	0	1	1	0	0	2	1	1	0	0	0	3	1	0	0	2	0	0	14	0	1488.8	gi|47523670|ref|NP_999471.1|;I3LEF8	gi|47523670|ref|NP_999471.1|	288	301	no	no	2;3	3.4378e-18	143.46	By MS/MS	By MS/MS	By MS/MS	By MS/MS	By MS/MS	By MS/MS	By MS/MS
EPACDDVETEQAALAAVDYINK	HGPILGYREPACDDVE	AAVDYINKHLPRGYKH	R	E	P	N	K	H	5	0	1	3	1	1	3	0	0	1	1	1	0	0	1	0	1	0	1	2	0	0	22	0	2421.1	F1SFI7;gi|545865183|ref|XP_005652426.1|;P29700	F1SFI7	26	47	yes	no	2;3;4	1.0962e-274	250.81	By MS/MS	By MS/MS	By MS/MS	By MS/MS	By MS/MS	By MS/MS	By MS/MS
VLDFEHFLPMLQTVAK	KSDEMNVKVLDFEHFL	PMLQTVAKNKDQGTYE	K	V	L	A	K	N	1	0	0	1	0	1	1	0	1	0	3	1	1	2	1	0	1	0	0	2	0	0	16	0	1887	P60662-2;gi|545825788|ref|XP_005655647.1|;gi|545825952|ref|XP_005655687.1|;gi|545825779|ref|XP_005655644.1|;P60662;gi|545825782|ref|XP_005655645.1|;gi|545825949|ref|XP_005655686.1|	P60662-2	64	79	no	no	2;3	8.5388e-91	193.54	By MS/MS	By MS/MS	By MS/MS	By MS/MS	By MS/MS	By MS/MS	By MS/MS
IFSSEHDIFR	LTDIGIRRIFSSEHDI	SSEHDIFRESVRKFFQ	R	I	F	F	R	E	0	1	0	1	0	0	1	0	1	2	0	0	0	2	0	2	0	0	0	0	0	0	10	0	1249.61	P79274	P79274	52	61	yes	no	2;3	2.7653e-20	155.06	By MS/MS	By MS/MS	By MS/MS	By MS/MS	By MS/MS		By MS/MS
VTCVAEELLK	AVVARDDKVTCVAEEL	CVAEELLKQQAQFGRH	K	V	T	L	K	Q	1	0	0	0	1	0	2	0	0	0	2	1	0	0	0	0	1	0	0	2	0	0	10	0	1160.61	P09571;B3CL06;gi|350591529|ref|XP_003483289.1|;gi|545864004|ref|XP_005669896.1|	P09571	603	612	yes	no	1;2	9.6502e-05	110.38	By MS/MS	By MS/MS	By MS/MS	By MS/MS	By MS/MS	By MS/MS	By MS/MS
KVDLTKPLIATCR	LRAMFEAKKVDLTKPL	KPLIATCRKGVTACHI	K	K	V	C	R	K	1	1	0	1	1	0	0	0	0	1	2	2	0	0	1	0	2	0	0	1	0	0	13	2	1513.87	F1SKL2;gi|545824786|ref|XP_005663866.1|	F1SKL2	237	249	yes	no	2;3	7.8868e-127	216.88	By MS/MS	By matching	By MS/MS	By MS/MS	By MS/MS		By MS/MS
IIKPCNHVLSLSFPIR	NRVRGILRIIKPCNHV	LSLSFPIRRDDGSWEV	R	I	I	I	R	R	0	1	1	0	1	0	0	0	1	3	2	1	0	1	2	2	0	0	0	1	0	0	16	1	1893.07	F1SEN2	F1SEN2	108	123	yes	yes	2;3;4	1.8685e-61	174.35		By MS/MS	By MS/MS	By MS/MS	By MS/MS		By MS/MS
LGPALATGNVVVMK	PLLMQAWKLGPALATG	TGNVVVMKVSEQTPLT	K	L	G	M	K	V	2	0	1	0	0	0	0	2	0	0	2	1	1	0	1	0	1	0	0	3	0	0	14	0	1368.78	Q2XQV4;gi|545869085|ref|XP_005657378.1|	Q2XQV4	200	213	yes	no	2;3	1.0482e-12	136.24	By MS/MS	By MS/MS	By MS/MS	By MS/MS	By matching	By MS/MS	By MS/MS
KAGIAHLYGIAGSTNVTGDQVK	KAISTAVRKAGIAHLY	NVTGDQVKKLDVLSND	R	K	A	V	K	K	3	0	1	1	0	1	0	4	1	2	1	2	0	0	0	1	2	0	1	2	0	0	22	1	2199.16	F1S4K0;P00636	P00636	51	72	no	no	2;3;4	0	294.91	By MS/MS	By MS/MS	By MS/MS	By MS/MS	By MS/MS		By MS/MS
ALGQNPTNAEVLK	SQCGDVMRALGQNPTN	PTNAEVLKVLGNPKSD	R	A	L	L	K	V	2	0	2	0	0	1	1	1	0	0	2	1	0	0	1	0	1	0	0	1	0	0	13	0	1353.73	P60662-2;gi|545825788|ref|XP_005655647.1|;gi|545825952|ref|XP_005655687.1|;gi|545825779|ref|XP_005655644.1|;P60662;gi|545825782|ref|XP_005655645.1|;gi|545825949|ref|XP_005655686.1|	P60662-2	38	50	no	no	2	1.1673e-11	134.18	By MS/MS	By MS/MS	By MS/MS	By MS/MS	By MS/MS	By MS/MS	By MS/MS
LAALPEKPPAIDWAYYK	WNETLSTRLAALPEKP	AIDWAYYKATVAKAGL	R	L	A	Y	K	A	4	0	0	1	0	0	1	0	0	1	2	2	0	0	3	0	0	1	2	0	0	0	17	1	1945.03	gi|347658971|ref|NP_001231613.1|;I3L7T8	gi|347658971|ref|NP_001231613.1|	42	58	yes	no	2;3	5.7416e-10	123.59	By MS/MS	By MS/MS	By MS/MS	By MS/MS	By MS/MS	By MS/MS	By MS/MS
MPEEILAEKDFNTVPYIVGINK	VDGVLLPKMPEEILAE	PYIVGINKQEFGWLLP	K	M	P	N	K	Q	1	0	2	1	0	0	3	1	0	3	1	2	1	1	2	0	1	0	1	2	0	0	22	1	2519.3	gi|47523572|ref|NP_999411.1|;F1RF16;Q29550;F1RF15;gi|545829766|ref|XP_005653313.1|	Q29550	331	352	no	no	2;3;4	9.5255e-275	256.06	By MS/MS		By MS/MS	By MS/MS		By MS/MS	By MS/MS
NAAIANHCFTCAINR	SLWPIEARNAAIANHC	CFTCAINRVGEERFPN	R	N	A	N	R	V	4	1	3	0	2	0	0	0	1	2	0	0	0	1	0	0	1	0	0	0	0	0	15	0	1731.79	F1RL41	F1RL41	274	288	yes	yes	2;3	0	317.17	By MS/MS	By MS/MS	By MS/MS	By MS/MS	By MS/MS		By MS/MS
EKPYFPIPEEYTFIQNVPLEDR	VEFNFGQKEKPYFPIP	QNVPLEDRVRGPKGPE	K	E	K	D	R	V	0	1	1	1	0	1	4	0	0	2	1	1	0	2	4	0	1	0	2	1	0	0	22	1	2723.35	gi|545852436|ref|XP_005653850.1|;F1S8L9	gi|545852436|ref|XP_005653850.1|	463	484	yes	no	2;3;4	1.5712e-68	164.22	By MS/MS	By MS/MS	By MS/MS	By MS/MS	By MS/MS	By MS/MS	By MS/MS
SWHSYDSLFR	NLIKAHARSWHSYDSL	HSYDSLFRKEQKGKVS	R	S	W	F	R	K	0	1	0	1	0	0	0	0	1	0	1	0	0	1	0	3	0	1	1	0	0	0	10	0	1296.59	gi|350587405|ref|XP_003482406.1|;F1S5A9;F1S5B1	gi|350587405|ref|XP_003482406.1|	184	193	yes	no	2;3	5.0928e-23	162.8		By MS/MS	By MS/MS	By MS/MS	By MS/MS		By MS/MS
GANAVGYTNYPDNVVFK	IPFQMLLRGANAVGYT	YPDNVVFKFCEVAKEN	R	G	A	F	K	F	2	0	3	1	0	0	0	2	0	0	0	1	0	1	1	0	1	0	2	3	0	0	17	0	1827.88	F1RUV5;gi|47523756|ref|NP_999514.1|	gi|47523756|ref|NP_999514.1|	645	661	no	no	2;3	2.5036e-95	194.19	By MS/MS	By MS/MS	By MS/MS	By MS/MS	By MS/MS	By MS/MS	By MS/MS
AVDNQVYVATASPAR	WELLQRGRAVDNQVYV	VATASPARDDKASYVA	R	A	V	A	R	D	4	1	1	1	0	1	0	0	0	0	0	0	0	0	1	1	1	0	1	3	0	0	15	0	1560.79	gi|346716265|ref|NP_001231271.1|	gi|346716265|ref|NP_001231271.1|	203	217	yes	yes	2;3	2.0285e-37	157.68	By MS/MS	By MS/MS	By MS/MS	By MS/MS	By MS/MS	By MS/MS	By MS/MS
VALVYGQMNEPPGAR	NLKDATSKVALVYGQM	MNEPPGARARVALTGL	K	V	A	A	R	A	2	1	1	0	0	1	1	2	0	0	1	0	1	0	2	0	0	0	1	2	0	0	15	0	1600.8	F1SLA0;gi|545826025|ref|XP_001929445.2|	F1SLA0	265	279	yes	no	2;3	2.2161e-37	157.2	By MS/MS		By MS/MS	By MS/MS		By MS/MS	By MS/MS
FLYECPWR	ATFDVAMRFLYECPWR	FLYECPWRRLQELREL	R	F	L	W	R	R	0	1	0	0	1	0	1	0	0	0	1	0	0	1	1	0	0	1	1	0	0	0	8	0	1169.53	F1RUV5;gi|47523756|ref|NP_999514.1|	gi|47523756|ref|NP_999514.1|	618	625	no	no	1;2	2.6487e-08	162.31	By MS/MS	By MS/MS	By MS/MS	By MS/MS	By MS/MS	By MS/MS	By MS/MS
IHFRPELPSER	IPPTLTAKIHFRPELP	RPELPSERNQLIQRLP	K	I	H	E	R	N	0	2	0	0	0	0	2	0	1	1	1	0	0	1	2	1	0	0	0	0	0	0	11	1	1379.73	F1RX00;Q6Q2J0;gi|545884519|ref|XP_005673625.1|	F1RX00	281	291	yes	no	2;3	2.037e-16	141.88		By MS/MS	By MS/MS	By MS/MS	By MS/MS		By MS/MS
LSAADHDAVIFPGGFGAAK	GKIADLARLSAADHDA	PGGFGAAKNLSTFAVD	R	L	S	A	K	N	5	0	0	2	0	0	0	3	1	1	1	1	0	2	1	1	0	0	0	1	0	0	19	0	1842.93	gi|335300836|ref|XP_003359054.1|;I3LJ05;gi|545867591|ref|XP_005657222.1|	gi|335300836|ref|XP_003359054.1|	129	147	yes	no	2;3	2.9362e-203	237.3	By MS/MS	By MS/MS	By MS/MS	By MS/MS	By MS/MS	By MS/MS	By MS/MS
EYGGLNVLVNNAGIAFK	ALRDFLLKEYGGLNVL	NNAGIAFKTVDPTPFH	K	E	Y	F	K	T	2	0	3	0	0	0	1	3	0	1	2	1	0	1	0	0	0	0	1	2	0	0	17	0	1777.94	I3LM03;gi|335310350|ref|XP_003361992.1|;I3L7L5;F1SGX4	I3LM03	80	96	no	no	2;3	3.9951e-80	182.37	By MS/MS	By MS/MS	By MS/MS	By MS/MS	By MS/MS	By MS/MS	By MS/MS
ADFAQACQDAGVR	GYGFLSERADFAQACQ	ACQDAGVRFIGPSPEV	R	A	D	V	R	F	4	1	0	2	1	2	0	1	0	0	0	0	0	1	0	0	0	0	0	1	0	0	13	0	1407.62	gi|47523756|ref|NP_999514.1|;F1RUV6	gi|47523756|ref|NP_999514.1|	125	137	yes	no	2	1.2417e-24	148.62	By MS/MS	By MS/MS	By MS/MS	By MS/MS	By MS/MS	By MS/MS	By MS/MS
VVYGEPIAAGLGTDGTHYWNR	ADARRDGKVVYGEPIA	DGTHYWNRDWHHAAHH	K	V	V	N	R	D	2	1	1	1	0	0	1	4	1	1	1	0	0	0	1	0	2	1	2	2	0	0	21	0	2275.1	gi|311253507|ref|XP_001925286.2|;F1S1E7	gi|311253507|ref|XP_001925286.2|	267	287	yes	no	2;3;4	0	270.55	By MS/MS	By MS/MS	By MS/MS	By MS/MS	By MS/MS	By MS/MS	By MS/MS
HGEEVTPEDVLSAAMYPDVFAHFK	LEKELTERHGEEVTPE	PDVFAHFKDFTATFGP	R	H	G	F	K	D	3	0	0	2	0	0	3	1	2	0	1	1	1	2	2	1	1	0	1	3	0	0	24	0	2688.25	F1RUV5;gi|47523756|ref|NP_999514.1|	gi|47523756|ref|NP_999514.1|	998	1021	no	no	2;3;4	2.5675e-256	244.31	By MS/MS	By matching	By MS/MS	By MS/MS	By MS/MS		By MS/MS
FLQEHLAPQAQEIDQSNEFK	QLRQTMTKFLQEHLAP	IDQSNEFKNLREFWKQ	K	F	L	F	K	N	2	0	1	1	0	4	3	0	1	1	2	1	0	2	1	1	0	0	0	0	0	0	20	0	2371.14	F1SSR4;gi|264681456|ref|NP_001161107.1|	F1SSR4	59	78	yes	no	2;3;4	0	366.3	By MS/MS	By MS/MS	By MS/MS	By MS/MS	By MS/MS	By MS/MS	By MS/MS
LAMQEFMILPVGAETFR	GGSHAGNKLAMQEFMI	PVGAETFREAMRIGAE	K	L	A	F	R	E	2	1	0	0	0	1	2	1	0	1	2	0	2	2	1	0	1	0	0	1	0	0	17	0	1951.99	I3LK59	I3LK59	163	179	yes	yes	2;3	5.865e-74	176.28	By MS/MS		By MS/MS	By MS/MS	By matching	By MS/MS	By MS/MS
VGAFTVVCK	NMGLYGERVGAFTVVC	GAFTVVCKDAEEAKRV	R	V	G	C	K	D	1	0	0	0	1	0	0	1	0	0	0	1	0	1	0	0	1	0	0	3	0	0	9	0	979.516	P00506;F1RFU5	P00506	288	296	yes	no	2	5.5989e-05	128.36	By MS/MS	By MS/MS	By MS/MS	By MS/MS	By MS/MS	By MS/MS	By MS/MS
IITSLLEK	KQLENANKIITSLLEK	IITSLLEKEASKMQQS	K	I	I	E	K	E	0	0	0	0	0	0	1	0	0	2	2	1	0	0	0	1	1	0	0	0	0	0	8	0	915.564	gi|545865129|ref|XP_005670116.1|	gi|545865129|ref|XP_005670116.1|	60	67	yes	yes	1;2	0.0022461	139.97	By MS/MS	By MS/MS	By MS/MS	By MS/MS	By MS/MS	By MS/MS	By MS/MS
IPIFSAAGLPHNEIAAQICR	NSIARGQKIPIFSAAG	EIAAQICRQAGLVKKS	K	I	P	C	R	Q	4	1	1	0	1	1	1	1	1	4	1	0	0	1	2	1	0	0	0	0	0	0	20	0	2177.14	F1SLE5;gi|545816985|ref|XP_005662542.1|;F1RMZ8	F1SLE5	130	149	no	no	2;3	2.0766e-187	226.57	By MS/MS	By matching	By MS/MS	By MS/MS	By MS/MS	By MS/MS	By MS/MS
LVQQPQNVSTFINRPALGILPPENFVEK	YSHPALVKLVQQPQNV	PPENFVEKLRESLLSV	K	L	V	E	K	L	1	1	3	0	0	3	2	1	0	2	3	1	0	2	4	1	1	0	0	3	0	0	28	1	3147.71	J9JIL9;gi|47523600|ref|NP_999428.1|;P80147	J9JIL9	92	119	yes	no	3;4	1.052e-95	169.13	By MS/MS	By MS/MS	By MS/MS	By MS/MS	By MS/MS	By MS/MS	By MS/MS
VAFTGSTEVGHLIQVAAGK	ASHEDVDKVAFTGSTE	LIQVAAGKSNLKRVTL	K	V	A	G	K	S	3	0	0	0	0	1	1	3	1	1	1	1	0	1	0	1	2	0	0	3	0	0	19	0	1884.01	Q2XQV4;gi|545869085|ref|XP_005657378.1|	Q2XQV4	262	280	yes	no	2;3	0	288	By MS/MS	By MS/MS	By MS/MS	By MS/MS	By MS/MS	By MS/MS	By MS/MS
VAPPGLTQIPQSQK	FKPTYQDRVAPPGLTQ	TQIPQSQKTEISFRPN	R	V	A	Q	K	T	1	0	0	0	0	3	0	1	0	1	1	1	0	0	3	1	1	0	0	1	0	0	14	0	1462.81	P05027;J9JIL3;gi|48374077|ref|NP_001001542.1|	P05027	72	85	yes	no	2;3	1.4321e-05	116.63	By MS/MS	By MS/MS	By MS/MS	By MS/MS	By MS/MS	By MS/MS	By MS/MS
LQYALIGEAWR	VDGFALNRLQYALIGE	ALIGEAWRLVEARIVS	R	L	Q	W	R	L	2	1	0	0	0	1	1	1	0	1	2	0	0	0	0	0	0	1	1	0	0	0	11	0	1318.7	F1RVB1;Q8SQ26	Q8SQ26	201	211	no	no	2;3	1.2989e-111	186.87	By MS/MS	By MS/MS	By MS/MS	By MS/MS	By MS/MS	By MS/MS	By MS/MS
ENTLNQLVGAAFGAAGQR	VVMPDANKENTLNQLV	AFGAAGQRCMALSTAI	K	E	N	Q	R	C	4	1	2	0	0	2	1	3	0	0	2	0	0	1	0	0	1	0	0	1	0	0	18	0	1815.92	gi|194038542|ref|XP_001929208.1|;F1S3H1;gi|545842339|ref|XP_005656457.1|;gi|545842342|ref|XP_005656458.1|	gi|194038542|ref|XP_001929208.1|	297	314	yes	no	2;3	3.1988e-228	246.27	By MS/MS	By MS/MS	By MS/MS	By MS/MS	By MS/MS	By MS/MS	By MS/MS
FPGQLNADLR	SGVTTCLRFPGQLNAD	GQLNADLRKLAVNMVP	R	F	P	L	R	K	1	1	1	1	0	1	0	1	0	0	2	0	0	1	1	0	0	0	0	0	0	0	10	0	1129.59	F2Z571;gi|545805425|ref|XP_005652801.1|;gi|545805422|ref|XP_005652800.1|;gi|545805417|ref|XP_005652799.1|;gi|545805414|ref|XP_005652798.1|;gi|545805428|ref|XP_005652802.1|;gi|545805431|ref|XP_005652803.1|;P02554;gi|545838336|ref|XP_005665808.1|;Q767L7;gi|545838339|ref|XP_005665809.1|;F2Z5B2;gi|545837045|ref|XP_005665592.1|;gi|545837042|ref|XP_005665591.1|;gi|545837039|ref|XP_005665590.1|;gi|54583…	F2Z571	242	251	no	no	1;2	1.0138e-13	173.39	By MS/MS	By matching	By MS/MS	By MS/MS	By MS/MS	By MS/MS	By MS/MS
TIGGGDDSFNTFFSETGAGK	DGQMPSDKTIGGGDDS	FSETGAGKHVPRAVFV	K	T	I	G	K	H	1	0	1	2	0	0	1	5	0	1	0	1	0	3	0	2	3	0	0	0	0	0	20	0	2006.89	F1SR80;gi|545824987|ref|XP_005655602.1|;F1SHC1;gi|545824995|ref|XP_005655606.1|;F2Z5T5;gi|545824991|ref|XP_005655604.1|;F1RK98;gi|545869907|ref|XP_005654160.1|;P02550	F1SR80	41	60	no	no	2;3	6.5656e-144	210.47	By MS/MS	By MS/MS	By MS/MS	By MS/MS	By MS/MS	By MS/MS	By MS/MS
LSILYPATTGR	FGPDKKLKLSILYPAT	LYPATTGRNFDEILRV	K	L	S	G	R	N	1	1	0	0	0	0	0	1	0	1	2	0	0	0	1	1	2	0	1	0	0	0	11	0	1190.67	Q9TSX9	Q9TSX9	145	155	yes	yes	2	1.9526e-06	111.86		By MS/MS	By MS/MS	By MS/MS	By MS/MS	By MS/MS	By MS/MS
LTLSALLDGK	QTLKPGIKLTLSALLD	LSALLDGKNVNAGGHK	K	L	T	G	K	N	1	0	0	1	0	0	0	1	0	0	4	1	0	0	0	1	1	0	0	0	0	0	10	0	1029.61	Q9MZ16	Q9MZ16	257	266	yes	yes	1;2	8.2993e-07	117.52	By MS/MS	By MS/MS	By MS/MS	By MS/MS	By MS/MS	By MS/MS	By MS/MS
VLGILGLGR	MGTELNGKVLGILGLG	LGILGLGRIGREVATR	K	V	L	G	R	I	0	1	0	0	0	0	0	3	0	1	3	0	0	0	0	0	0	0	0	1	0	0	9	0	896.581	A5GFY8	A5GFY8	147	155	yes	yes	2	0.00011937	122.18	By MS/MS	By MS/MS	By MS/MS	By MS/MS	By MS/MS	By MS/MS	By MS/MS
LLFAVDHPYYPYSEEY	NQNLRYFKLLFAVDHP	YYPYSEEY________	K	L	L	E	Y	-	1	0	0	1	0	0	2	0	1	0	2	0	0	1	2	1	0	0	4	1	0	0	16	0	2004.91	Q2TJA5;gi|178056496|ref|NP_001116547.1|;gi|103472127|ref|NP_001033715.2|	Q2TJA5	307	322	yes	no	2;3	9.6766e-76	181.67	By MS/MS	By MS/MS	By MS/MS	By MS/MS	By MS/MS	By MS/MS	By MS/MS
ELIDLVLDR	RGHYTIGKELIDLVLD	LIDLVLDRIRKLADQC	K	E	L	D	R	I	0	1	0	2	0	0	1	0	0	1	3	0	0	0	0	0	0	0	0	1	0	0	9	0	1084.61	F1SR80	F1SR80	113	121	yes	yes	2	3.0535e-11	148.52	By MS/MS	By MS/MS	By MS/MS	By MS/MS	By MS/MS	By MS/MS	By matching
VVVQQESGETAEHPFTVEEFVLPK	EPFQGSYKVVVQQESG	VEEFVLPKFEVQVRTP	K	V	V	P	K	F	1	0	0	0	0	2	5	1	1	0	1	1	0	2	2	1	2	0	0	5	0	0	24	0	2698.35	gi|335288480|ref|XP_001925235.3|;F1SLX2;K7GMU4;K7GQ48	gi|335288480|ref|XP_001925235.3|	205	228	no	no	2;3;4	4.6367e-204	227.6	By MS/MS	By MS/MS	By MS/MS	By MS/MS		By MS/MS	By MS/MS
NLSLDYGVLKEDEGIAYR	PLLADVTRNLSLDYGV	EDEGIAYRGLFIIDGK	R	N	L	Y	R	G	1	1	1	2	0	0	2	2	0	1	3	1	0	0	0	1	0	0	2	1	0	0	18	1	2054.03	F1SDX9;gi|545809057|ref|XP_005652916.1|;P52552	F1SDX9	110	127	yes	no	2;3	0	357.96	By MS/MS	By MS/MS	By MS/MS	By MS/MS	By MS/MS	By MS/MS	By MS/MS
EIIDPVLDR	RGHYTIGKEIIDPVLD	IIDPVLDRIRKLSDQC	K	E	I	D	R	I	0	1	0	2	0	0	1	0	0	2	1	0	0	0	1	0	0	0	0	1	0	0	9	0	1068.58	F2Z5S8;gi|545875706|ref|XP_005672289.1|	F2Z5S8	113	121	yes	no	2	0.0025023	103.55	By MS/MS	By MS/MS	By MS/MS	By matching	By MS/MS	By MS/MS	By MS/MS
DILFPGYTHLQR	VDRAEAERDILFPGYT	PGYTHLQRAQPIRWSH	R	D	I	Q	R	A	0	1	0	1	0	1	0	1	1	1	2	0	0	1	1	0	1	0	1	0	0	0	12	0	1458.76	F1RJH8	F1RJH8	152	163	yes	yes	2;3	1.453e-05	113.61	By MS/MS		By MS/MS	By MS/MS	By matching		By MS/MS
YIALLPSNLPHATVR	AVLHEIQRYIALLPSN	NLPHATVRDTKFREYI	R	Y	I	V	R	D	2	1	1	0	0	0	0	0	1	1	3	0	0	0	2	1	1	0	1	1	0	0	15	0	1663.94	gi|47523878|ref|NP_999579.1|;gi|545871581|ref|XP_005671441.1|;F1S8V3;gi|545871583|ref|XP_003483586.2|;F1S8V6;gi|545871562|ref|XP_005671436.1|;gi|545871560|ref|XP_005671435.1|	F1S8V6	362	376	no	no	2;3;4	1.1908e-09	125.97	By MS/MS	By MS/MS	By MS/MS	By MS/MS	By MS/MS	By MS/MS	By MS/MS
ILLNACCPGWVR	SEQRAGDKILLNACCP	ACCPGWVRTDMAGPKA	K	I	L	V	R	T	1	1	1	0	2	0	0	1	0	1	2	0	0	0	1	0	0	1	0	1	0	0	12	0	1457.73	I3LM03;Q28960	I3LM03	221	232	no	no	2;3	7.9619e-88	198.25	By MS/MS	By MS/MS	By MS/MS	By MS/MS	By MS/MS	By MS/MS	By MS/MS
LASDLLEWIR	HLMEDYERLASDLLEW	SDLLEWIRRTIPWLED	R	L	A	I	R	R	1	1	0	1	0	0	1	0	0	1	3	0	0	0	0	1	0	1	0	0	0	0	10	0	1214.67	F1RI39;gi|545830727|ref|XP_003355931.2|;gi|335289612|ref|XP_003127168.2|;gi|545830724|ref|XP_005664653.1|;gi|335289610|ref|XP_003355932.1|;gi|335289614|ref|XP_003355933.1|;gi|340007404|ref|NP_001229990.1|;gi|545842030|ref|XP_005656410.1|;I3LIK6	F1RI39	270	279	no	no	2;3	2.515e-74	202.05	By MS/MS	By MS/MS	By MS/MS	By MS/MS	By MS/MS	By MS/MS	By MS/MS
KIEFVLDLPK	TAPYKYPRKIEFVLDL	EFVLDLPKTVTGKIQR	R	K	I	P	K	T	0	0	0	1	0	0	1	0	0	1	2	2	0	1	1	0	0	0	0	1	0	0	10	1	1200.71	F1RPB0	F1RPB0	544	553	yes	yes	2;3	2.707e-08	134.75	By MS/MS	By MS/MS	By MS/MS	By MS/MS	By MS/MS		By MS/MS
LLQDSGAPDGTLNVIHGQHEAVNFICDHPDIK	GATMLLAKLLQDSGAP	ICDHPDIKAISFVGSN	K	L	L	I	K	A	2	0	2	4	1	2	1	3	3	3	3	1	0	1	2	1	1	0	0	2	0	0	32	0	3509.7	gi|194038542|ref|XP_001929208.1|;F1S3H1;gi|545842339|ref|XP_005656457.1|;gi|545842342|ref|XP_005656458.1|	gi|194038542|ref|XP_001929208.1|	222	253	yes	no	3;4	7.7218e-265	237.32	By MS/MS	By MS/MS	By MS/MS	By MS/MS	By MS/MS		By MS/MS
LLCGLLAER	AQNRSYSKLLCGLLAE	LCGLLAERLRISPDRI	K	L	L	E	R	L	1	1	0	0	1	0	1	1	0	0	4	0	0	0	0	0	0	0	0	0	0	0	9	0	1043.58	P80928	P80928	79	87	yes	yes	2	7.9492e-05	126.07		By MS/MS	By MS/MS	By MS/MS		By MS/MS
ENVLTGEGAGFK	FEDVRVPKENVLTGEG	TGEGAGFKIAMGTFDK	K	E	N	F	K	I	1	0	1	0	0	0	2	3	0	0	1	1	0	1	0	0	1	0	0	1	0	0	12	0	1220.6	P41367;gi|47522898|ref|NP_999204.1|	P41367	260	271	yes	no	2	0.00022602	88.803	By MS/MS	By MS/MS	By MS/MS	By MS/MS	By MS/MS	By MS/MS	By MS/MS
DVAPQAPVHFLVIPK	DQQCLVFRDVAPQAPV	VHFLVIPKKPIPRISQ	R	D	V	P	K	K	2	0	0	1	0	1	0	0	1	1	1	1	0	1	3	0	0	0	0	3	0	0	15	0	1629.92	gi|545803612|ref|XP_005660263.1|;F1STB2	gi|545803612|ref|XP_005660263.1|	54	68	yes	no	2;3	2.9263e-09	122.12	By MS/MS	By matching	By MS/MS	By MS/MS	By matching	By MS/MS	By MS/MS
LSVEDVDAPGSPNSHVVYR	PPGTMVARLSVEDVDA	PNSHVVYRLLSPEPEE	R	L	S	Y	R	L	1	1	1	2	0	0	1	1	1	0	1	0	0	0	2	3	0	0	1	4	0	0	19	0	2039.99	gi|545895129|ref|XP_005659103.1|;I3LSX8	gi|545895129|ref|XP_005659103.1|	347	365	yes	no	2;3	0	291	By MS/MS	By matching	By MS/MS	By MS/MS	By MS/MS	By MS/MS	By MS/MS
TVIIEQSWGSPK	VTMGPKGRTVIIEQSW	EQSWGSPKVTKDGVTV	R	T	V	P	K	V	0	0	0	0	0	1	1	1	0	2	0	1	0	0	1	2	1	1	0	1	0	0	12	0	1343.71	F1SMZ7;I3L9N6;gi|359811347|ref|NP_001241645.1|	gi|359811347|ref|NP_001241645.1|	61	72	no	no	2	1.8609e-25	153.34	By MS/MS	By MS/MS	By MS/MS	By MS/MS	By MS/MS	By MS/MS	By MS/MS
DSGMPSGAAAIAVLPVTLDTPLNR	LCQSLAGKDSGMPSGA	TLDTPLNRKSMPHADF	K	D	S	N	R	K	4	1	1	2	0	0	0	2	0	1	3	0	1	0	3	2	2	0	0	2	0	0	24	0	2365.23	I3LKS6;Q8MJ30	I3LKS6	167	190	yes	no	2;3;4	2.5938e-104	184.95	By MS/MS	By MS/MS	By MS/MS	By MS/MS	By MS/MS	By MS/MS	By MS/MS
ITPSYVAFTPEGER	IANDQGNRITPSYVAF	AFTPEGERLIGDAAKN	R	I	T	E	R	L	1	1	0	0	0	0	2	1	0	1	0	0	0	1	2	1	2	0	1	1	0	0	14	0	1565.77	F1RS36;gi|350579657|ref|XP_001927830.3|	F1RS36	61	74	yes	no	2;3	1.5384e-08	122.66	By MS/MS	By MS/MS	By matching	By MS/MS	By MS/MS	By MS/MS	By MS/MS
AFTGFIVEADTPGVQIGR	DPKAPASKAFTGFIVE	TPGVQIGRKEINMGQR	K	A	F	G	R	K	2	1	0	1	0	1	1	3	0	2	0	0	0	2	1	0	2	0	0	2	0	0	18	0	1876.97	P41367;gi|47522898|ref|NP_999204.1|	P41367	218	235	yes	no	2;3	1.4318e-203	239.58	By MS/MS	By MS/MS	By MS/MS	By MS/MS	By MS/MS	By MS/MS	By MS/MS
LIGIDDVPDAR	DGVKYKAKLIGIDDVP	IDDVPDARGDKMSQDS	K	L	I	A	R	G	1	1	0	3	0	0	0	1	0	2	1	0	0	0	1	0	0	0	0	1	0	0	11	0	1182.62	gi|545877091|ref|XP_005672491.1|;F1SMJ4	gi|545877091|ref|XP_005672491.1|	54	64	yes	no	2	0.00069163	84.507	By MS/MS	By MS/MS	By MS/MS	By MS/MS	By MS/MS	By MS/MS	By MS/MS
KYTPEQVAMATVTALYR	TAGHACTKKYTPEQVA	ATVTALYRTVPAAVPG	K	K	Y	Y	R	T	3	1	0	0	0	1	1	0	0	0	1	1	1	0	1	0	3	0	2	2	0	0	17	1	1941	F1SSB5;gi|545803903|ref|XP_003122094.4|	F1SSB5	136	152	yes	no	2;3;4	9.7172e-172	228.26	By MS/MS	By MS/MS	By MS/MS	By MS/MS	By MS/MS		By MS/MS
SVVEFLQGYIGTPHGGFPEPLR	AEELSFPRSVVEFLQG	GGFPEPLRSKVLKDLP	R	S	V	L	R	S	0	1	0	0	0	1	2	4	1	1	2	0	0	2	3	1	1	0	1	2	0	0	22	0	2399.23	F1RUV5;gi|47523756|ref|NP_999514.1|	gi|47523756|ref|NP_999514.1|	943	964	no	no	2;3;4	0	302.04	By MS/MS	By MS/MS	By MS/MS	By MS/MS	By MS/MS	By MS/MS	By MS/MS
LPLQDVYK	RPTDKPLRLPLQDVYK	LPLQDVYKIGGIGTVP	R	L	P	Y	K	I	0	0	0	1	0	1	0	0	0	0	2	1	0	0	1	0	0	0	1	1	0	0	8	0	974.544	Q0PY11;F1STN7;F1STM4;gi|545834217|ref|XP_005656114.1|	Q0PY11	248	255	yes	no	1;2	0.0078055	111.74	By MS/MS		By MS/MS	By MS/MS		By MS/MS	By MS/MS
LALFNPDVCWDR	GAALYVTRLALFNPDV	NPDVCWDRKNNPEPWN	R	L	A	D	R	K	1	1	1	2	1	0	0	0	0	0	2	0	0	1	1	0	0	1	0	1	0	0	12	0	1504.71	A1XQS3;gi|545850011|ref|XP_005667700.1|	A1XQS3	36	47	yes	no	2;3	1.4357e-12	136.7	By MS/MS	By MS/MS	By MS/MS	By MS/MS	By MS/MS	By MS/MS	By MS/MS
TVLIMELINNVAK	FGGAGVGKTVLIMELI	ELINNVAKAHGGYSVF	K	T	V	A	K	A	1	0	2	0	0	0	1	0	0	2	2	1	1	0	0	0	1	0	0	2	0	0	13	0	1456.83	F1SLA0;gi|545826025|ref|XP_001929445.2|	F1SLA0	213	225	yes	no	2;3	5.0899e-45	167.71	By MS/MS	By MS/MS	By MS/MS	By MS/MS	By MS/MS	By MS/MS	By MS/MS
VLAVNQENEHLMEDYER	TAANRICKVLAVNQEN	HLMEDYERLASDLLEW	K	V	L	E	R	L	1	1	2	1	0	1	4	0	1	0	2	0	1	0	0	0	0	0	1	2	0	0	17	0	2087.96	F1RI39;gi|545830727|ref|XP_003355931.2|;gi|335289612|ref|XP_003127168.2|;gi|545830724|ref|XP_005664653.1|;gi|335289610|ref|XP_003355932.1|;gi|335289614|ref|XP_003355933.1|	F1RI39	253	269	yes	no	2;3	0	318.55	By MS/MS		By MS/MS	By MS/MS		By MS/MS	By MS/MS
LVDSTTSYGLTGAVFAQDKDVVR	DKYKETLRLVDSTTSY	AQDKDVVREATEMLRN	R	L	V	V	R	E	2	1	0	3	0	1	0	2	0	0	2	1	0	1	0	2	3	0	1	4	0	0	23	1	2441.24	gi|356582295|ref|NP_001239142.1|;I3LNB4	gi|356582295|ref|NP_001239142.1|	469	491	no	no	2;3;4	0	314.08	By MS/MS	By MS/MS	By MS/MS	By MS/MS	By matching	By MS/MS	By MS/MS
SVFGDLPSGAGTVEK	________________	SGAGTVEKFQLQSDQL	R	S	V	E	K	F	1	0	0	1	0	0	1	3	0	0	1	1	0	1	1	2	1	0	0	2	0	0	15	0	1462.73	Q9GKX6	Q9GKX6	7	21	yes	no	2;3	5.2365e-06	113.52	By MS/MS	By MS/MS	By MS/MS	By MS/MS	By MS/MS	By MS/MS	By MS/MS
TLSPGDSFSTFDTPYCR	KITFQESKTLSPGDSF	TFDTPYCRVGLGICYD	K	T	L	C	R	V	0	1	0	2	1	0	0	1	0	0	1	0	0	2	2	3	3	0	1	0	0	0	17	0	1949.85	gi|346716265|ref|NP_001231271.1|;F1SKY2	gi|346716265|ref|NP_001231271.1|	138	154	yes	no	2;3	1.9557e-66	174.59	By MS/MS	By MS/MS	By MS/MS	By MS/MS	By MS/MS	By MS/MS	By MS/MS
EGGSIPVTLTFQEATGK	GVEPDLTREGGSIPVT	TFQEATGKNVMLLPMG	R	E	G	G	K	N	1	0	0	0	0	1	2	3	0	1	1	1	0	1	1	1	3	0	0	1	0	0	17	0	1733.88	F1SNL7	F1SNL7	414	430	yes	yes	2;3	3.776e-05	107.7	By MS/MS	By MS/MS	By MS/MS	By MS/MS	By MS/MS	By MS/MS	By MS/MS
SPFYPNVYPGER	LTGEGVIRSPFYPNVY	PNVYPGERICRWTIHQ	R	S	P	E	R	I	0	1	1	0	0	0	1	1	0	0	0	0	0	1	3	1	0	0	2	1	0	0	12	0	1424.67	gi|350589517|ref|XP_003357786.2|;F1RWC3;gi|545853398|ref|XP_005668162.1|	gi|350589517|ref|XP_003357786.2|	425	436	no	no	2	9.6637e-25	149.23	By MS/MS		By MS/MS	By MS/MS	By matching	By MS/MS	By MS/MS
NNLGELINTLNAAK	NWKMNGRKNNLGELIN	INTLNAAKLPADTEVV	K	N	N	A	K	L	2	0	4	0	0	0	1	1	0	1	3	1	0	0	0	0	1	0	0	0	0	0	14	0	1483.8	D0G7F6;gi|545827404|ref|XP_005652645.1|;Q29371	D0G7F6	20	33	yes	no	2;3	1.7439e-72	184.71	By MS/MS	By MS/MS	By MS/MS	By MS/MS	By MS/MS	By MS/MS	By MS/MS
DFSSVFQFLR	CAKGYANKDFSSVFQF	SSVFQFLREEETF___	K	D	F	L	R	E	0	1	0	1	0	1	0	0	0	0	1	0	0	3	0	2	0	0	0	1	0	0	10	0	1244.62	F1SHU0;gi|350595403|ref|XP_003134876.3|	F1SHU0	161	170	yes	no	1;2;3	7.1684e-28	189.38	By MS/MS	By MS/MS	By MS/MS	By MS/MS	By MS/MS	By MS/MS	By MS/MS
IYEATLEDCCAKEDPPACYATVFDK	SLLLRIAKIYEATLED	CYATVFDKFQPLVDEP	K	I	Y	D	K	F	4	0	0	3	3	0	3	0	0	1	1	2	0	1	2	0	2	0	2	1	0	0	25	1	2965.28	F1RUN2;P08835;gi|545845362|ref|XP_005666793.1|;gi|545845360|ref|XP_005666792.1|	F1RUN2	375	399	yes	no	2;3;4	0	311.6	By MS/MS	By MS/MS	By MS/MS	By MS/MS	By MS/MS	By MS/MS	By MS/MS
DSTYSLSSTLSLPTSQYLSHNLYSCEVTHK	SVTEQDSKDSTYSLSS	YSCEVTHKTLASPLVK	K	D	S	H	K	T	0	0	1	1	1	1	1	0	2	0	5	1	0	0	1	8	4	0	3	1	0	0	30	0	3417.6	I3LAQ0	I3LAQ0	194	223	yes	yes	3;4	4.0041e-181	211.62	By MS/MS	By MS/MS	By MS/MS	By matching	By MS/MS	By MS/MS	By MS/MS
YGGHGYSHILTNIVPK	HTKHRLTKYGGHGYSH	ILTNIVPKMLLRGITQ	K	Y	G	P	K	M	0	0	1	0	0	0	0	3	2	2	1	1	0	0	1	1	1	0	2	1	0	0	16	0	1754.91	gi|545853434|ref|XP_005653859.1|;I3LQ57;gi|346644844|ref|NP_001231177.1|	gi|545853434|ref|XP_005653859.1|	261	276	yes	no	2;3;4	4.0328e-125	206.43		By MS/MS	By MS/MS	By MS/MS	By MS/MS		By MS/MS
VVLVTGAGGGLGR	SMLNFYGRVVLVTGAG	GAGGGLGRTYALAFAE	R	V	V	G	R	T	1	1	0	0	0	0	0	5	0	0	2	0	0	0	0	0	1	0	0	3	0	0	13	0	1154.68	gi|47523670|ref|NP_999471.1|;I3LEF8	gi|47523670|ref|NP_999471.1|	11	23	no	no	2	3.686e-17	140.24	By MS/MS	By MS/MS	By MS/MS	By MS/MS	By MS/MS	By MS/MS	By MS/MS
FLHNPAASQGFVGCALGSNIQR	GLIPLEIRFLHNPAAS	ALGSNIQRFYKNEGGT	R	F	L	Q	R	F	3	1	2	0	1	2	0	3	1	1	2	0	0	2	1	2	0	0	0	1	0	0	22	0	2343.15	F1ST01	F1ST01	255	276	yes	yes	2;3;4	2.5172e-304	261.54	By MS/MS	By MS/MS	By MS/MS	By MS/MS	By MS/MS	By matching	By MS/MS
NELESYAYSLK	LKERIDTRNELESYAY	ESYAYSLKNQIGDKEK	R	N	E	L	K	N	1	0	1	0	0	0	2	0	0	0	2	1	0	0	0	2	0	0	2	0	0	0	11	0	1315.63	F1RS36;gi|350579657|ref|XP_001927830.3|	F1RS36	563	573	yes	no	2;3	4.4366e-09	125.97	By MS/MS	By MS/MS	By MS/MS	By MS/MS		By MS/MS	By MS/MS
DQDGYFQFLGR	LTGDRGIKDQDGYFQF	GYFQFLGRADDIINSS	K	D	Q	G	R	A	0	1	0	2	0	2	0	2	0	0	1	0	0	2	0	0	0	0	1	0	0	0	11	0	1344.61	F1RPB0	F1RPB0	452	462	yes	yes	2;3	2.0515e-33	164.64	By MS/MS	By MS/MS	By MS/MS	By MS/MS	By MS/MS	By MS/MS	By MS/MS
TPVDPHAIVPSNTDFAFSLYK	TPNDQHSRTPVDPHAI	DFAFSLYKQLVSLDPS	R	T	P	Y	K	Q	2	0	1	2	0	0	0	0	1	1	1	1	0	2	3	2	2	0	1	2	0	0	21	0	2318.16	F1SCD0;gi|545843036|ref|XP_005666479.1|	F1SCD0	45	65	yes	no	2;3	2.3787e-92	188.27	By MS/MS	By MS/MS	By MS/MS	By MS/MS	By MS/MS	By MS/MS	By MS/MS
VFDKDGNGYISAAELR	EEIREAFRVFDKDGNG	YISAAELRHVMTNLGE	R	V	F	L	R	H	2	1	1	2	0	0	1	2	0	1	1	1	0	1	0	1	0	0	1	1	0	0	16	1	1753.86	F2Z5G3	F2Z5G3	92	107	yes	yes	2;3	6.822e-214	240.66	By MS/MS	By MS/MS	By MS/MS	By MS/MS	By MS/MS	By MS/MS	By MS/MS
GEFITTVQQR	VKDDSWLKGEFITTVQ	FITTVQQRGAAVIKAR	K	G	E	Q	R	G	0	1	0	0	0	2	1	1	0	1	0	0	0	1	0	0	2	0	0	1	0	0	10	0	1177.61	P11708;gi|350596594|ref|XP_003484293.1|;I3LBY9;gi|545890524|ref|XP_005658591.1|;F1SIX2;gi|545817282|ref|XP_005662575.1|	gi|350596594|ref|XP_003484293.1|	176	185	no	no	2	2.3677e-08	131.12		By MS/MS		By MS/MS	By MS/MS	By MS/MS	By MS/MS
NALVSHLDGTTPVCEDIGR	VRGKNILRNALVSHLD	PVCEDIGRSLLTYGRR	R	N	A	G	R	S	1	1	1	2	1	0	1	2	1	1	2	0	0	0	1	1	2	0	0	2	0	0	19	0	2052.99	F1SKM0;gi|545862218|ref|XP_005669579.1|;gi|545862215|ref|XP_005669578.1|;gi|545862212|ref|XP_005669577.1|	F1SKM0	397	415	yes	no	2;3	0	275.23	By MS/MS	By MS/MS	By MS/MS	By MS/MS	By MS/MS	By MS/MS	By MS/MS
EFADSLGIPFLETSAK	VVDYTTAKEFADSLGI	PFLETSAKNATNVEQS	K	E	F	A	K	N	2	0	0	1	0	0	2	1	0	1	2	1	0	2	1	2	1	0	0	0	0	0	16	0	1723.87	F2Z5U4;I3L6D2;gi|545817181|ref|XP_005662567.1|;gi|545817176|ref|XP_005662566.1|;Q52NJ2;Q06AU7	F2Z5U4	138	153	no	no	2;3	2.6888e-10	126.69	By MS/MS	By MS/MS	By MS/MS	By MS/MS	By MS/MS	By MS/MS	By MS/MS
YGSIIYHPSLLPR	MEIISAPRYGSIIYHP	YHPSLLPRHRGASSIN	R	Y	G	P	R	H	0	1	0	0	0	0	0	1	1	2	2	0	0	0	2	2	0	0	2	0	0	0	13	0	1514.82	gi|347582636|ref|NP_001231576.1|	gi|347582636|ref|NP_001231576.1|	100	112	yes	yes	2;3	1.3572e-70	184.96	By MS/MS	By MS/MS	By MS/MS	By MS/MS	By MS/MS		By MS/MS
LSVVSVEDPPQR	LGVDLTSKLSVVSVED	SVEDPPQRVAGVKVET	K	L	S	Q	R	V	0	1	0	1	0	1	1	0	0	0	1	0	0	0	2	2	0	0	0	3	0	0	12	0	1324.7	Q6UAQ8;gi|545832379|ref|XP_005653346.1|;gi|545832382|ref|XP_005653347.1|;K7GSE9	Q6UAQ8	222	233	yes	no	2;3	0.00027981	85.672	By MS/MS	By MS/MS	By MS/MS	By MS/MS	By MS/MS	By MS/MS	By MS/MS
ILQYVLQHAVAGDPESVLDTIDTYSSQK	MGSSKEQRILQYVLQH	IDTYSSQKEWAMHVGR	R	I	L	Q	K	E	2	0	0	3	0	3	1	1	1	2	3	1	0	0	1	3	2	0	2	3	0	0	28	0	3089.56	gi|305855180|ref|NP_001182259.1|;F1RHN3	gi|305855180|ref|NP_001182259.1|	58	85	yes	no	3;4	6.9326e-141	188.69	By MS/MS	By MS/MS	By MS/MS	By MS/MS	By MS/MS	By MS/MS	By MS/MS
TIPMDGNFFTYTR	WADKIHGRTIPMDGNF	GNFFTYTRSEPIGVCG	R	T	I	T	R	S	0	1	1	1	0	0	0	1	0	1	0	0	1	2	1	0	3	0	1	0	0	0	13	0	1561.72	I3LRS5	I3LRS5	123	135	yes	yes	2;3	1.5591e-17	143.42	By MS/MS	By MS/MS	By MS/MS	By MS/MS	By MS/MS	By MS/MS	By MS/MS
EQGYDVIAYLANIGQK	SCILVWLKEQGYDVIA	YLANIGQKEDFEEARK	K	E	Q	Q	K	E	2	0	1	1	0	2	1	2	0	2	1	1	0	0	0	0	0	0	2	1	0	0	16	0	1780.9	F1S0X9	F1S0X9	26	41	yes	yes	2;3	5.925e-29	152.34	By MS/MS	By MS/MS	By MS/MS	By MS/MS	By MS/MS	By MS/MS	By MS/MS
LAINNGPNSLHGGVR	TLDGKEYKLAINNGPN	NSLHGGVRGFDKVLWT	K	L	A	V	R	G	1	1	3	0	0	0	0	3	1	1	2	0	0	0	1	1	0	0	0	1	0	0	15	0	1517.81	Q9GKX6	Q9GKX6	97	111	yes	yes	2;3	1.1772e-48	166.03	By MS/MS	By MS/MS	By MS/MS	By MS/MS	By MS/MS	By matching	By MS/MS
LAELEAALR	AVKDAQAKLAELEAAL	AELEAALRTAKQDMAR	K	L	A	L	R	T	3	1	0	0	0	0	2	0	0	0	3	0	0	0	0	0	0	0	0	0	0	0	9	0	984.56	F1SGG2;gi|545825150|ref|XP_005652571.1|;gi|545825152|ref|XP_005652572.1|	F1SGG2	361	369	yes	no	2	1.948e-05	131.41	By MS/MS	By MS/MS	By MS/MS	By MS/MS	By MS/MS	By MS/MS	By MS/MS
GVPVSEAECTALGLR	LYPVKSCKGVPVSEAE	ECTALGLRCGHVRDRF	K	G	V	L	R	C	2	1	0	0	1	0	2	2	0	0	2	0	0	0	1	1	1	0	0	2	0	0	15	0	1557.78	F1S9I9;gi|350589269|ref|XP_003357681.2|;F1S9I6	F1S9I9	70	84	no	no	2;3	5.2242e-05	109.07	By MS/MS	By MS/MS	By MS/MS	By MS/MS	By MS/MS	By MS/MS	By MS/MS
ALMLQGVDLLADAVAVTMGPK	VKFGADARALMLQGVD	VAVTMGPKGRTVIIEQ	R	A	L	P	K	G	4	0	0	2	0	1	0	2	0	0	4	1	2	0	1	0	1	0	0	3	0	0	21	0	2112.13	F1SMZ7;I3L9N6;gi|359811347|ref|NP_001241645.1|	gi|359811347|ref|NP_001241645.1|	38	58	no	no	2;3	9.6184e-166	219.22	By MS/MS		By MS/MS	By MS/MS	By matching	By MS/MS	By MS/MS
ESYSVYVYK	KKRKRSRKESYSVYVY	SYSVYVYKVLKQVHPD	K	E	S	Y	K	V	0	0	0	0	0	0	1	0	0	0	0	1	0	0	0	2	0	0	3	2	0	0	9	0	1136.54	F2Z584;F2Z581;F2Z580;F2Z579;gi|335287031|ref|XP_003355257.1|;I3LAQ1;F2Z578;gi|545837902|ref|XP_005665720.1|	F2Z584	36	44	yes	no	2	0.022877	62.463	By MS/MS			By matching	By matching		By MS/MS
IGANFLQR	ISGTGALRIGANFLQR	IGANFLQRFFKFSRDV	R	I	G	Q	R	F	1	1	1	0	0	1	0	1	0	1	1	0	0	1	0	0	0	0	0	0	0	0	8	0	917.508	P00506;F1RFU5	P00506	140	147	yes	no	2	2.334e-08	148.33	By MS/MS	By MS/MS		By MS/MS	By MS/MS	By MS/MS	By MS/MS
TCPKPEELPFAVVVPLK	CHAAIAGRTCPKPEEL	FAVVVPLKSSYAPGEE	R	T	C	L	K	S	1	0	0	0	1	0	2	0	0	0	2	2	0	1	4	0	1	0	0	3	0	0	17	1	1923.05	gi|311266924|ref|XP_003131314.1|;I3LGN5;gi|545887872|ref|XP_005674134.1|;gi|545857085|ref|XP_005668719.1|	gi|311266924|ref|XP_003131314.1|	22	38	no	no	2;3;4	8.0201e-34	154.31	By MS/MS	By MS/MS	By MS/MS	By MS/MS	By MS/MS	By MS/MS	By MS/MS
FRPAEPHFTSDGNSFYK	STTGWVGRFRPAEPHF	SDGNSFYKIISNEEGY	R	F	R	Y	K	I	1	1	1	1	0	0	1	1	1	0	0	1	0	3	2	2	1	0	1	0	0	0	17	1	1998.92	P22411	P22411	357	373	yes	yes	2;3;4	5.2307e-220	241.79		By MS/MS	By MS/MS	By MS/MS	By MS/MS		By MS/MS
FWANFAR	SLSKTVMKFWANFARS	KFWANFARSGNPNGEG	K	F	W	A	R	S	2	1	1	0	0	0	0	0	0	0	0	0	0	2	0	0	0	1	0	0	0	0	7	0	910.445	gi|47523572|ref|NP_999411.1|;F1RF16;Q29550;F1RF15;gi|545829766|ref|XP_005653313.1|;gi|335289358|ref|XP_003127023.2|	Q29550	498	504	no	no	1;2	1.9841e-124	256.59	By MS/MS	By MS/MS	By MS/MS	By MS/MS	By matching		By MS/MS
LIDDMVAQVLK	YKIWYEHRLIDDMVAQ	DMVAQVLKSSGGFVWA	R	L	I	L	K	S	1	0	0	2	0	1	0	0	0	1	2	1	1	0	0	0	0	0	0	2	0	0	11	0	1243.68	F1SK00;gi|255683404|ref|NP_001157479.1|;P33198	F1SK00	250	260	yes	no	2;3	1.0737e-06	115.57	By MS/MS	By MS/MS	By MS/MS	By MS/MS	By MS/MS	By MS/MS	By MS/MS
LELQGIQGAVDHAAAFGR	GYADNQCKLELQGIQG	DHAAAFGRIAFSCPQK	K	L	E	G	R	I	4	1	0	1	0	2	1	3	1	1	2	0	0	1	0	0	0	0	0	1	0	0	18	0	1851.96	gi|335298275|ref|XP_003131863.2|;F1RHJ9	gi|335298275|ref|XP_003131863.2|	184	201	yes	no	2;3	0	280.19	By MS/MS		By MS/MS	By MS/MS	By matching	By MS/MS	By MS/MS
VFTHEADLSGVTGDNK	LKQLGIQKVFTHEADL	SGVTGDNKLGVSKVIH	K	V	F	N	K	L	1	0	1	2	0	0	1	2	1	0	1	1	0	1	0	1	2	0	0	2	0	0	16	0	1688.8	F1SCD0;gi|545843036|ref|XP_005666479.1|;F1SCC9	F1SCD0	339	354	no	no	2;3	0	329.65	By MS/MS	By MS/MS	By MS/MS	By MS/MS	By MS/MS	By MS/MS	By MS/MS
SSFFVNGLTLGGQK	GVLVGKDRSSFFVNGL	GLTLGGQKCSVIRDSL	R	S	S	Q	K	C	0	0	1	0	0	1	0	3	0	0	2	1	0	2	0	2	1	0	0	1	0	0	14	0	1453.76	F1RFY1;CON__P02584	F1RFY1	57	70	yes	no	2;3	3.2659e-46	168.76	By MS/MS	By MS/MS	By MS/MS	By MS/MS	By matching	By MS/MS	By MS/MS
NIIELLR	KDSSTLSRNIIELLRG	RNIIELLRGDFSNANN	R	N	I	L	R	G	0	1	1	0	0	0	1	0	0	2	2	0	0	0	0	0	0	0	0	0	0	0	7	0	869.533	F1RX36;gi|545845555|ref|XP_005666860.1|;gi|350596467|ref|XP_003129178.3|;I3LQR9	F1RX36	109	115	yes	no	2	0.0094993	116.54	By MS/MS			By MS/MS		By MS/MS	By MS/MS
GTVLLADNVICPGAPDFLAHVR	EECGLLRKGTVLLADN	PDFLAHVRGCGRFECT	K	G	T	V	R	G	3	1	1	2	1	0	0	2	1	1	3	0	0	1	2	0	1	0	0	3	0	0	22	0	2334.22	gi|305855180|ref|NP_001182259.1|;F1RHN3;Q99028	gi|305855180|ref|NP_001182259.1|	212	233	yes	no	2;3;4	3.3972e-304	260.08	By MS/MS	By MS/MS	By MS/MS	By MS/MS	By MS/MS	By MS/MS	By MS/MS
HVFGESDELIGQK	VLGHSERRHVFGESDE	SDELIGQKVAHALAEG	R	H	V	Q	K	V	0	0	0	1	0	1	2	2	1	1	1	1	0	1	0	1	0	0	0	1	0	0	13	0	1457.72	D0G7F6;gi|545827404|ref|XP_005652645.1|;Q29371	D0G7F6	101	113	yes	no	2;3	5.6221e-129	218.02	By MS/MS	By MS/MS	By MS/MS	By MS/MS	By MS/MS		By MS/MS
FTDEEVDELYR	LLTTMGDRFTDEEVDE	EEVDELYREAPIDKKG	R	F	T	Y	R	E	0	1	0	2	0	0	3	0	0	0	1	0	0	1	0	0	1	0	1	1	0	0	11	0	1414.63	F2Z5V6;F1SM78;I3LBF7;gi|346716320|ref|NP_001038037.2|	F2Z5V6	134	144	yes	no	2	2.3055e-95	212.28	By MS/MS	By MS/MS	By MS/MS	By MS/MS	By MS/MS	By MS/MS	By MS/MS
TITAAFGYPFR	PSKVPDNKTITAAFGY	AAFGYPFRLNEASFQA	K	T	I	F	R	L	2	1	0	0	0	0	0	1	0	1	0	0	0	2	1	0	2	0	1	0	0	0	11	0	1242.64	F1SB33	F1SB33	73	83	yes	yes	1;2;3	7.4184e-26	157.66	By MS/MS		By MS/MS	By MS/MS	By MS/MS	By MS/MS	By MS/MS
IVGDLAQFMVQNGLSR	IKVTPSSKIVGDLAQF	MVQNGLSRAEAEAQAE	K	I	V	S	R	A	1	1	1	1	0	2	0	2	0	1	2	0	1	1	0	1	0	0	0	2	0	0	16	0	1746.91	F1RUV5;gi|47523756|ref|NP_999514.1|	gi|47523756|ref|NP_999514.1|	913	928	no	no	2;3	1.2182e-204	233.14	By MS/MS		By MS/MS	By MS/MS	By MS/MS	By MS/MS	By MS/MS
GQAAVQQLQAEGLSPR	LTARDVARGQAAVQQL	QAEGLSPRFHQLDIDD	R	G	Q	P	R	F	3	1	0	0	0	4	1	2	0	0	2	0	0	0	1	1	0	0	0	1	0	0	16	0	1651.86	I3LM03	I3LM03	43	58	yes	yes	2;3	6.6644e-215	244.56	By MS/MS	By MS/MS	By MS/MS	By MS/MS	By MS/MS	By MS/MS	By MS/MS
EFFVGLSK	GDVLFTGREFFVGLSK	EFFVGLSKRTNQRGAE	R	E	F	S	K	R	0	0	0	0	0	0	1	1	0	0	1	1	0	2	0	1	0	0	0	1	0	0	8	0	925.491	gi|350583681|ref|XP_003125985.3|;F1SEX0	gi|350583681|ref|XP_003125985.3|	34	41	yes	no	1;2	0.003835	148.99	By MS/MS		By MS/MS	By MS/MS		By MS/MS	By MS/MS
YNLGLDLR	QIMRTAMKYNLGLDLR	YNLGLDLRTAAYVNAI	K	Y	N	L	R	T	0	1	1	1	0	0	0	1	0	0	3	0	0	0	0	0	0	0	1	0	0	0	8	0	962.519	F1SEN2	F1SEN2	528	535	yes	yes	2	0.0055706	104.44	By MS/MS		By MS/MS	By MS/MS	By MS/MS	By MS/MS	By MS/MS
SPLIIFSDCDMGNAVK	VTLELGGKSPLIIFSD	CDMGNAVKGALMANFL	K	S	P	V	K	G	1	0	1	2	1	0	0	1	0	2	1	1	1	1	1	2	0	0	0	1	0	0	16	0	1765.84	gi|545822151|ref|XP_005663205.1|;F1S232	gi|545822151|ref|XP_005663205.1|	361	376	yes	no	2;3	6.3955e-76	184.02	By MS/MS		By MS/MS	By MS/MS		By MS/MS	By MS/MS
VLSSYPINSMVGAPIVYR	FDPLVILKVLSSYPIN	VGAPIVYRMLLLQDLS	K	V	L	Y	R	M	1	1	1	0	0	0	0	1	0	2	1	0	1	0	2	3	0	0	2	3	0	0	18	0	1965.04	F1RPB0	F1RPB0	300	317	yes	yes	2;3	1.0066e-57	167.69	By MS/MS	By MS/MS	By MS/MS	By MS/MS	By matching	By MS/MS	By MS/MS
SLVPLMGEVR	LAEDCWLKSLVPLMGE	VPLMGEVRQQMGGKPI	K	S	L	V	R	Q	0	1	0	0	0	0	1	1	0	0	2	0	1	0	1	1	0	0	0	2	0	0	10	0	1099.61	F1SUU6;gi|545833745|ref|XP_005665089.1|	F1SUU6	263	272	yes	no	2	0.00049654	101.38	By MS/MS		By MS/MS	By MS/MS	By matching	By MS/MS	By MS/MS
VQPYLDDFQNK	DLEEVKKKVQPYLDDF	YLDDFQNKWQEEMETY	K	V	Q	N	K	W	0	0	1	2	0	2	0	0	0	0	1	1	0	1	1	0	0	0	1	1	0	0	11	0	1365.66	P18648;gi|47523850|ref|NP_999563.1|	P18648	120	130	yes	no	2	2.5468e-05	104.82	By MS/MS	By matching	By MS/MS	By MS/MS	By MS/MS	By MS/MS	By MS/MS
ISPLPDITPADFK	RQYLPLIKISPLPDIT	DITPADFKTQARETPP	K	I	S	F	K	T	1	0	0	2	0	0	0	0	0	2	1	1	0	1	3	1	1	0	0	0	0	0	13	0	1412.76	F1RX36;gi|545845555|ref|XP_005666860.1|;gi|350596467|ref|XP_003129178.3|	F1RX36	227	239	yes	no	2;3	1.3969e-05	107.99	By MS/MS	By MS/MS	By MS/MS	By MS/MS	By MS/MS	By MS/MS	By MS/MS
GNLANVIR	QGVLSFWRGNLANVIR	GNLANVIRYFPTQALN	R	G	N	I	R	Y	1	1	2	0	0	0	0	1	0	1	1	0	0	0	0	0	0	0	0	1	0	0	8	0	855.493	F1RZQ6;gi|350587818|ref|XP_003129255.3|;F1RRA6;F2Z565;Q6QRN9	F2Z565	73	80	no	no	2	0.0065261	101.64	By MS/MS	By MS/MS	By MS/MS	By MS/MS	By MS/MS	By MS/MS	By MS/MS
NVFDALIR	PDQRRGYKNVFDALIR	NVFDALIRIVREEGVP	K	N	V	I	R	I	1	1	1	1	0	0	0	0	0	1	1	0	0	1	0	0	0	0	0	1	0	0	8	0	946.524	F1RFX9;gi|545859949|ref|XP_005669223.1|	F1RFX9	163	170	yes	no	2	5.2146e-06	144.38	By MS/MS	By matching	By MS/MS	By MS/MS	By MS/MS	By MS/MS	By MS/MS
SQEQLATELAEYTAK	RQAVDQIKSQEQLATE	ELAEYTAKIALLEEAR	K	S	Q	A	K	I	3	0	0	0	0	2	3	0	0	0	2	1	0	0	0	1	2	0	1	0	0	0	15	0	1680.82	F1SB42;gi|545797521|ref|XP_005659178.1|	F1SB42	181	195	yes	no	2;3	4.7457e-90	192.32	By MS/MS	By MS/MS	By MS/MS	By MS/MS	By MS/MS	By MS/MS	By MS/MS
NVPDDVLQLVK	YSLCPHRRNVPDDVLQ	DDVLQLVKETGSLVMV	R	N	V	V	K	E	0	0	1	2	0	1	0	0	0	0	2	1	0	0	1	0	0	0	0	3	0	0	11	0	1238.69	I3L719;P22412	I3L719	247	257	no	no	2;3	4.7682e-05	96.229	By MS/MS	By matching	By MS/MS	By MS/MS	By MS/MS	By MS/MS	By MS/MS
DVIATDKEEIAFK	QCNHIILKDVIATDKE	DKEEIAFKDLDVAILV	K	D	V	F	K	D	2	0	0	2	0	0	2	0	0	2	0	2	0	1	0	0	1	0	0	1	0	0	13	1	1477.77	P11708;F1SIX1;gi|350596594|ref|XP_003484293.1|	gi|350596594|ref|XP_003484293.1|	22	34	no	no	2;3	5.6365e-24	149.32	By MS/MS	By MS/MS	By MS/MS	By MS/MS	By MS/MS	By MS/MS	By MS/MS
ILLANFLAQTEALMK	IRKGLHHKILLANFLA	AQTEALMKGKSTEEAR	K	I	L	M	K	G	3	0	1	0	0	1	1	0	0	1	4	1	1	1	0	0	1	0	0	0	0	0	15	0	1674.94	P08059;F1RNU9	P08059	424	438	yes	no	2;3	1.1631e-144	218.11	By MS/MS	By matching	By MS/MS	By MS/MS	By matching	By MS/MS	By MS/MS
YLTVAAVFR	ACDPRHGRYLTVAAVF	LTVAAVFRGRMSMKEV	R	Y	L	F	R	G	2	1	0	0	0	0	0	0	0	0	1	0	0	1	0	0	1	0	1	2	0	0	9	0	1038.59	F2Z571;gi|545805425|ref|XP_005652801.1|;gi|545805422|ref|XP_005652800.1|;gi|545805417|ref|XP_005652799.1|;gi|545805414|ref|XP_005652798.1|;gi|545805428|ref|XP_005652802.1|;gi|545805431|ref|XP_005652803.1|;P02554;gi|545838336|ref|XP_005665808.1|;Q767L7;gi|545838339|ref|XP_005665809.1|;F2Z5K5;gi|545810132|ref|XP_005661334.1|	F2Z571	310	318	no	no	1;2	3.7579e-11	164.24	By MS/MS	By MS/MS	By MS/MS	By MS/MS	By MS/MS	By MS/MS	By MS/MS
NANSLGGGFHCWTCDVR	STIKISIRNANSLGGG	HCWTCDVRRRGTLQSY	R	N	A	V	R	R	1	1	2	1	2	0	0	3	1	0	1	0	0	1	0	1	1	1	0	1	0	0	17	0	1949.83	P50441	P50441	397	413	yes	yes	2;3	0	277.32	By MS/MS	By MS/MS	By MS/MS	By MS/MS	By MS/MS		By MS/MS
NHQGLLLMDTTFR	EGFARAVRNHQGLLLM	LLMDTTFRDAHQSLLA	R	N	H	F	R	D	0	1	1	1	0	1	0	1	1	0	3	0	1	1	0	0	2	0	0	0	0	0	13	0	1544.78	F1RUV5;gi|47523756|ref|NP_999514.1|	gi|47523756|ref|NP_999514.1|	559	571	no	no	2;3	7.7924e-84	194.12	By MS/MS	By matching	By MS/MS	By MS/MS	By matching		By MS/MS
NPWSMDENLMHISYEAGILENPK	IPIPVTPKNPWSMDEN	AGILENPKNQAPPGLY	K	N	P	P	K	N	1	0	3	1	0	0	3	1	1	2	2	1	2	0	2	2	0	1	1	0	0	0	23	0	2687.24	F1S0X9	F1S0X9	177	199	yes	yes	2;3;4	0	321.15	By MS/MS	By matching	By MS/MS	By MS/MS	By matching	By MS/MS	By MS/MS
NPSAPFQIIR	PVIIHPGRNPSAPFQI	SAPFQIIRVLQEAGAD	R	N	P	I	R	V	1	1	1	0	0	1	0	0	0	2	0	0	0	1	2	1	0	0	0	0	0	0	10	0	1141.62	gi|545853434|ref|XP_005653859.1|;I3LQ57;gi|346644844|ref|NP_001231177.1|	gi|545853434|ref|XP_005653859.1|	205	214	yes	no	2	6.5218e-09	135.55	By MS/MS		By MS/MS	By MS/MS		By MS/MS	By MS/MS
GIVFEDVR	GQRCSDTRGIVFEDVR	GIVFEDVRVPKENVLT	R	G	I	V	R	V	0	1	0	1	0	0	1	1	0	1	0	0	0	1	0	0	0	0	0	2	0	0	8	0	933.492	P41367;gi|47522898|ref|NP_999204.1|	P41367	249	256	yes	no	1;2	0.014785	110.9	By MS/MS	By matching	By matching	By MS/MS	By matching	By MS/MS	By MS/MS
IIPLLTDPK	GCFYEFYKIIPLLTDP	IPLLTDPKNHGLSDEH	K	I	I	P	K	N	0	0	0	1	0	0	0	0	0	2	2	1	0	0	2	0	1	0	0	0	0	0	9	0	1008.62	P79381	P79381	160	168	yes	yes	1;2	4.9939e-05	110.22	By MS/MS	By MS/MS	By MS/MS	By MS/MS	By matching	By MS/MS	By MS/MS
YAVDDVHYADEIASVLTSR	SKEHFKEKYAVDDVHY	IASVLTSRSPSVLLTL	K	Y	A	S	R	S	3	1	0	3	0	0	1	0	1	1	1	0	0	0	0	2	1	0	2	3	0	0	19	0	2123.02	gi|545830111|ref|XP_005653330.1|;gi|350585077|ref|XP_003481871.1|;I3LR43	gi|545830111|ref|XP_005653330.1|	121	139	yes	no	2;3;4	0	280.65	By MS/MS	By MS/MS	By MS/MS	By MS/MS	By matching	By MS/MS	By MS/MS
NSTFSELFK	IALDGDTKNSTFSELF	STFSELFKKEHPDRFI	K	N	S	F	K	K	0	0	1	0	0	0	1	0	0	0	1	1	0	2	0	2	1	0	0	0	0	0	9	0	1071.52	A8U4R4	A8U4R4	344	352	yes	yes	1;2	0.0037797	120.22	By MS/MS	By MS/MS	By matching	By MS/MS	By MS/MS	By MS/MS	By MS/MS
LGTFPFR	KLEENLHKLGTFPFRG	KLGTFPFRGFVVQGSN	K	L	G	F	R	G	0	1	0	0	0	0	0	1	0	0	1	0	0	2	1	0	1	0	0	0	0	0	7	0	836.454	gi|297747348|ref|NP_001177098.1|;F1S8X9	gi|297747348|ref|NP_001177098.1|	64	70	yes	no	2	0.0059001	122.79	By MS/MS	By matching	By MS/MS	By MS/MS	By MS/MS	By MS/MS	By MS/MS
TYALAFAER	GAGGGLGRTYALAFAE	YALAFAERGASVVVND	R	T	Y	E	R	G	3	1	0	0	0	0	1	0	0	0	1	0	0	1	0	0	1	0	1	0	0	0	9	0	1040.53	gi|47523670|ref|NP_999471.1|;I3LEF8	gi|47523670|ref|NP_999471.1|	24	32	no	no	1;2	0.0037797	123.69	By MS/MS	By matching	By MS/MS	By matching	By MS/MS	By MS/MS	By matching
PGASLPPLDLQALEK	DLPRVEGRPGASLPPL	LDLQALEKELTERHGE	R	P	G	E	K	E	2	0	0	1	0	1	1	1	0	0	4	1	0	0	3	1	0	0	0	0	0	0	15	0	1547.86	F1RUV5;gi|47523756|ref|NP_999514.1|	gi|47523756|ref|NP_999514.1|	978	992	no	no	2;3	2.3718e-20	142.54	By MS/MS	By matching	By MS/MS	By MS/MS	By matching	By MS/MS	By MS/MS
INFDDNAEFR	QVVCFDAKINFDDNAE	FDDNAEFRQKDIFAMD	K	I	N	F	R	Q	1	1	2	2	0	0	1	0	0	1	0	0	0	2	0	0	0	0	0	0	0	0	10	0	1239.55	F1SFR6;P53590;gi|350591336|ref|XP_003132357.3|	F1SFR6	260	269	yes	no	2	1.2093e-14	148.32	By MS/MS	By MS/MS	By MS/MS	By MS/MS	By MS/MS	By MS/MS	By matching
DMVLGFR	AVPDPYWKDMVLGFRK	KDMVLGFRKLTPRELD	K	D	M	F	R	K	0	1	0	1	0	0	0	1	0	0	1	0	1	1	0	0	0	0	0	1	0	0	7	0	836.421	P00371	P00371	109	115	yes	yes	1;2	8.8338e-26	189.97	By MS/MS	By matching	By MS/MS	By MS/MS		By MS/MS	By MS/MS
SILFVPTSAPR	AEGEVTFKSILFVPTS	FVPTSAPRGLFDEYGS	K	S	I	P	R	G	1	1	0	0	0	0	0	0	0	1	1	0	0	1	2	2	1	0	0	1	0	0	11	0	1186.67	Q29092;F1SRK6;gi|47523016|ref|NP_999268.1|	Q29092	385	395	no	no	2	4.6967e-05	102.53	By MS/MS		By MS/MS	By MS/MS	By MS/MS	By MS/MS	By MS/MS
VEGRPGASLPPLDLQALEK	KVLKDLPRVEGRPGAS	LDLQALEKELTERHGE	R	V	E	E	K	E	2	1	0	1	0	1	2	2	0	0	4	1	0	0	3	1	0	0	0	1	0	0	19	1	1989.09	F1RUV5;gi|47523756|ref|NP_999514.1|	gi|47523756|ref|NP_999514.1|	974	992	no	no	2;3	4.4836e-71	176.67	By MS/MS	By MS/MS	By MS/MS	By MS/MS	By MS/MS	By MS/MS	By MS/MS
EAALVDMVNDGVEDLR	GLYGKDQKEAALVDMV	NDGVEDLRCKYATLIY	K	E	A	L	R	C	2	1	1	3	0	0	2	1	0	0	2	0	1	0	0	0	0	0	0	3	0	0	16	0	1744.83	P80031;gi|545805908|ref|XP_005660679.1|;F1RVN0	P80031	83	98	no	no	2;3	2.9293e-91	194.77	By MS/MS	By matching	By MS/MS	By MS/MS	By MS/MS	By MS/MS	By MS/MS
LFVGGIKEDTEEHHLR	GAHVTVKKLFVGGIKE	DTEEHHLRDYFEEYGK	K	L	F	L	R	D	0	1	0	1	0	0	3	2	2	1	2	1	0	1	0	0	1	0	0	1	0	0	16	1	1878.96	gi|545883566|ref|XP_005673365.1|;gi|545883571|ref|XP_005673366.1|;gi|350595419|ref|XP_003484106.1|;F1RX74;gi|335302749|ref|XP_003133427.2|;F1SA35;gi|545809840|ref|XP_005654845.1|	gi|545883566|ref|XP_005673365.1|	114	129	yes	no	2;3;4	2.5982e-215	248.25		By MS/MS	By MS/MS	By MS/MS	By MS/MS		By MS/MS
ELSEIAQR	ALTPEQRKELSEIAQR	ELSEIAQRIVANGKGI	K	E	L	Q	R	I	1	1	0	0	0	1	2	0	0	1	1	0	0	0	0	1	0	0	0	0	0	0	8	0	944.493	F1SSB4;gi|545803892|ref|XP_005652761.1|	F1SSB4	15	22	yes	no	2	8.0861e-06	143.61	By MS/MS	By MS/MS	By MS/MS	By MS/MS	By MS/MS	By MS/MS	By MS/MS
GSEEPPVFLEIHYK	GSFLSVAKGSEEPPVF	VFLEIHYKGSPDASDP	K	G	S	Y	K	G	0	0	0	0	0	0	3	1	1	1	1	1	0	1	2	1	0	0	1	1	0	0	14	0	1643.82	gi|545844182|ref|XP_005666606.1|	gi|545844182|ref|XP_005666606.1|	189	202	yes	yes	2;3	7.8224e-18	140.53	By MS/MS	By MS/MS	By MS/MS	By MS/MS	By MS/MS	By MS/MS	By MS/MS
LGQSDPAPLQHQMDVYQK	VAILDINRLGQSDPAP	HQMDVYQKRCEAFGWH	R	L	G	Q	K	R	1	0	0	2	0	4	0	1	1	0	2	1	1	0	2	1	0	0	1	1	0	0	18	0	2053.99	A8U4R4	A8U4R4	187	204	yes	yes	2;3	1.6203e-255	255.24	By MS/MS	By matching	By MS/MS	By MS/MS	By matching	By MS/MS	By MS/MS
PPNLTGYYR	________________	PNLTGYYRFVSQKNLE	M	P	P	Y	R	F	0	1	1	0	0	0	0	1	0	0	1	0	0	0	2	0	1	0	2	0	0	0	9	0	1079.54	B9P3U4;gi|545827398|ref|XP_005655752.1|;K7GQX8	B9P3U4	2	10	yes	no	2	0.0025893	101.46	By MS/MS		By matching	By MS/MS		By MS/MS	By MS/MS
SIAGFFAEPIQGVSGVVQYPK	TLSTSVAKSIAGFFAE	SGVVQYPKGFLKEAFE	K	S	I	P	K	G	2	0	0	0	0	2	1	3	0	2	0	1	0	2	2	2	0	0	1	3	0	0	21	0	2193.15	F1SND2;gi|349585168|ref|NP_001231813.1|	gi|349585168|ref|NP_001231813.1|	279	299	no	no	2;3	1.5059e-76	173.21	By MS/MS	By MS/MS	By MS/MS	By MS/MS	By MS/MS	By MS/MS	By MS/MS
LWHLDPDTEYEIR	AVNAPTYKLWHLDPDT	PDTEYEIRVLLTRPGE	K	L	W	I	R	V	0	1	0	2	0	0	2	0	1	1	2	0	0	0	1	0	1	1	1	0	0	0	13	0	1685.8	gi|335279059|ref|XP_003353263.1|;gi|335279061|ref|XP_001926663.3|;F1S2Z2;gi|545797965|ref|XP_005652735.1|;gi|545797961|ref|XP_005652734.1|	gi|335279059|ref|XP_003353263.1|	349	361	yes	no	2;3	8.6047e-05	83.182	By MS/MS	By MS/MS
VTIEYYSQLK	GFGRENGRVTIEYYSQ	IEYYSQLKTVCVEMGD	R	V	T	L	K	T	0	0	0	0	0	1	1	0	0	1	1	1	0	0	0	1	1	0	2	1	0	0	10	0	1242.65	gi|545822151|ref|XP_005663205.1|;F1S232	gi|545822151|ref|XP_005663205.1|	574	583	yes	no	2	0.002974	78.488		By MS/MS	By MS/MS	By MS/MS	By MS/MS	By MS/MS	By MS/MS
KLHLFDIDVPGK	GTLLAKYRKLHLFDID	FDIDVPGKITFQESKT	R	K	L	G	K	I	0	0	0	2	0	0	0	1	1	1	2	2	0	1	1	0	0	0	0	1	0	0	12	1	1380.78	gi|346716265|ref|NP_001231271.1|;F1SKY2	gi|346716265|ref|NP_001231271.1|	119	130	yes	no	2;3	2.1171e-07	126.09		By MS/MS	By MS/MS	By MS/MS	By MS/MS		By MS/MS
DADGYIYGR	HDPFEGFKDADGYIYG	ADGYIYGRGAQDMKCV	K	D	A	G	R	G	1	1	0	2	0	0	0	2	0	1	0	0	0	0	0	0	0	0	2	0	0	0	9	0	1028.46	P37111	P37111	101	109	yes	yes	2	0.00091197	109.71	By MS/MS	By MS/MS	By MS/MS	By MS/MS	By MS/MS	By MS/MS	By MS/MS
VHKECCHGDLLECADDRADLAK	KIVTDLAKVHKECCHG	DDRADLAKYICENQDT	K	V	H	A	K	Y	3	1	0	4	3	0	2	1	2	0	3	2	0	0	0	0	0	0	0	1	0	0	22	2	2611.16	F1RUN2;P08835;gi|545845362|ref|XP_005666793.1|;gi|545845360|ref|XP_005666792.1|;CON__P02769;ALBU_BOVIN	F1RUN2	264	285	no	no	2;3;4;5	1.7112e-195	228.6			By MS/MS	By MS/MS	By MS/MS		By MS/MS
LGADAVGMSTVPEVIVAR	AECRLLQKLGADAVGM	VPEVIVARHCGLRVFG	K	L	G	A	R	H	3	1	0	1	0	0	1	2	0	1	1	0	1	0	1	1	1	0	0	4	0	0	18	0	1783.95	gi|194038973|ref|XP_001929258.1|;gi|545841461|ref|XP_005656368.1|;F1S8H8	gi|194038973|ref|XP_001929258.1|	212	229	yes	no	2;3	9.2382e-58	164.82	By MS/MS	By MS/MS	By MS/MS	By MS/MS	By MS/MS	By MS/MS	By MS/MS
DYVAQFEASALGK	DAIKDSGRDYVAQFEA	FEASALGKHLNLKLLD	R	D	Y	G	K	H	3	0	0	1	0	1	1	1	0	0	1	1	0	1	0	1	0	0	1	1	0	0	13	0	1397.68	P18648;gi|47523850|ref|NP_999563.1|;CON__P15497	P18648	51	63	no	no	2;3	2.7311e-11	130.15	By MS/MS	By MS/MS	By MS/MS	By MS/MS	By MS/MS	By MS/MS	By MS/MS
DTPGFIVNR	GKHPVSCKDTPGFIVN	TPGFIVNRLLVPYLIE	K	D	T	N	R	L	0	1	1	1	0	0	0	1	0	1	0	0	0	1	1	0	1	0	0	1	0	0	9	0	1017.52	P00348	P00348	213	221	yes	yes	2	6.9719e-05	127.02	By MS/MS	By MS/MS	By MS/MS	By MS/MS	By MS/MS	By MS/MS	By MS/MS
DGLAFNALIHR	QNFHISWKDGLAFNAL	AFNALIHRHRPELIEY	K	D	G	H	R	H	2	1	1	1	0	0	0	1	1	1	2	0	0	1	0	0	0	0	0	0	0	0	11	0	1225.66	F1RI39;gi|545830727|ref|XP_003355931.2|;gi|335289612|ref|XP_003127168.2|;gi|545830724|ref|XP_005664653.1|;gi|335289610|ref|XP_003355932.1|;gi|335289614|ref|XP_003355933.1|	F1RI39	163	173	no	no	2;3	7.3003e-21	153.66	By MS/MS	By MS/MS	By MS/MS	By MS/MS	By MS/MS	By MS/MS	By MS/MS
KGLDPYNILAPK	REVMMAARKGLDPYNI	PYNILAPKAASGTKED	R	K	G	P	K	A	1	0	1	1	0	0	0	1	0	1	2	2	0	0	2	0	0	0	1	0	0	0	12	1	1327.75	Q5S3G4	Q5S3G4	57	68	yes	no	2;3	7.2991e-33	161.25	By MS/MS	By MS/MS	By MS/MS	By MS/MS	By MS/MS		By MS/MS
LLDAVDTYIPVPTR	LGLKSVQKLLDAVDTY	TYIPVPTRDLEKPFLL	K	L	L	T	R	D	1	1	0	2	0	0	0	0	0	1	2	0	0	0	2	0	2	0	1	2	0	0	14	0	1571.86	F1RFI1;gi|545814353|ref|XP_003124563.2|	F1RFI1	239	252	yes	no	2;3	6.576e-46	166.03	By MS/MS	By MS/MS	By MS/MS	By MS/MS	By MS/MS	By MS/MS	By MS/MS
DEAGHFLWPGFGENAR	FHVNWFRRDEAGHFLW	PGFGENARVLDWICRR	R	D	E	A	R	V	2	1	1	1	0	0	2	3	1	0	1	0	0	2	1	0	0	1	0	0	0	0	16	0	1801.82	C5I4T6	C5I4T6	538	553	yes	yes	2;3	8.9226e-21	140.77	By MS/MS	By MS/MS	By MS/MS	By MS/MS	By MS/MS		By MS/MS
VIGHPDIVINNAAGNFISPTER	NTVSELIKVIGHPDIV	NFISPTERLSPNAWKT	K	V	I	E	R	L	2	1	3	1	0	0	1	2	1	4	0	0	0	1	2	1	1	0	0	2	0	0	22	0	2333.21	F1RXF3	F1RXF3	127	148	yes	yes	2;3;4	3.7683e-220	233.5	By MS/MS	By MS/MS	By MS/MS	By MS/MS	By MS/MS	By MS/MS	By MS/MS
IIYGGSVTGATCK	EAVAQSTRIIYGGSVT	SVTGATCKELASQPDV	R	I	I	C	K	E	1	0	0	0	1	0	0	3	0	2	0	1	0	0	0	1	2	0	1	1	0	0	13	0	1325.66	D0G7F6;gi|545827404|ref|XP_005652645.1|;Q29371	D0G7F6	207	219	yes	no	2;3	0.00010175	109	By MS/MS	By MS/MS	By MS/MS	By MS/MS	By MS/MS	By MS/MS	By MS/MS
IMNTFSVVPSPK	IREEYPDRIMNTFSVV	FSVVPSPKVSDTVVEP	R	I	M	P	K	V	0	0	1	0	0	0	0	0	0	1	0	1	1	1	2	2	1	0	0	2	0	0	12	0	1318.7	F2Z571;gi|545805425|ref|XP_005652801.1|;gi|545805422|ref|XP_005652800.1|;gi|545805417|ref|XP_005652799.1|;gi|545805414|ref|XP_005652798.1|;gi|545805428|ref|XP_005652802.1|;gi|545805431|ref|XP_005652803.1|;P02554;gi|545838336|ref|XP_005665808.1|;Q767L7;gi|545838339|ref|XP_005665809.1|;F2Z5K5;gi|545810132|ref|XP_005661334.1|;F1S6M7	F2Z571	163	174	no	no	2;3	7.5711e-05	102.87	By MS/MS		By MS/MS	By MS/MS	By MS/MS	By MS/MS	By MS/MS
VLAEHGVAALFTAPTAIR	PDAGAYFRVLAEHGVA	FTAPTAIRAIRQQDPG	R	V	L	I	R	A	5	1	0	0	0	0	1	1	1	1	2	0	0	1	1	0	2	0	0	2	0	0	18	0	1836.03	F1RYM4;gi|350584722|ref|XP_003481811.1|	F1RYM4	379	396	yes	no	2;3;4	4.6009e-137	212.72	By MS/MS		By MS/MS	By MS/MS	By MS/MS	By MS/MS	By MS/MS
LQAASPGLTQGAVLEK	ARTKVVRRLQAASPGL	TQGAVLEKLVAYASDQ	R	L	Q	E	K	L	3	0	0	0	0	2	1	2	0	0	3	1	0	0	1	1	1	0	0	1	0	0	16	0	1581.87	P80041	P80041	167	182	yes	yes	2;3	3.2772e-38	159.4	By MS/MS		By MS/MS	By MS/MS		By MS/MS	By MS/MS
IQTQPGYANTLR	PMEAAKVRIQTQPGYA	PGYANTLRDAAPKMYQ	R	I	Q	L	R	D	1	1	1	0	0	2	0	1	0	1	1	0	0	0	1	0	2	0	1	0	0	0	12	0	1360.71	F1SQT3;gi|256838109|ref|NP_001157984.1|	F1SQT3	188	199	yes	no	2	1.5728e-17	142.83	By MS/MS	By MS/MS	By MS/MS	By MS/MS	By MS/MS	By MS/MS	By MS/MS
LAAAFAVSR	TMGHSADRLAAAFAVS	AAAFAVSRSEQDEYAL	R	L	A	S	R	S	4	1	0	0	0	0	0	0	0	0	1	0	0	1	0	1	0	0	0	1	0	0	9	0	904.513	F1SDN2;gi|47522760|ref|NP_999131.1|	F1SDN2	231	239	yes	no	1;2	0.00043162	112.11	By MS/MS		By MS/MS	By MS/MS	By matching	By MS/MS	By MS/MS
LKGEEVAFWNDLLSK	VNTQAAKRLKGEEVAF	FWNDLLSKEAAKKPPK	R	L	K	S	K	E	1	0	1	1	0	0	2	1	0	0	3	2	0	1	0	1	0	1	0	1	0	0	15	1	1747.91	gi|47523572|ref|NP_999411.1|;F1RF16;Q29550;F1RF15;gi|545829766|ref|XP_005653313.1|;gi|335289358|ref|XP_003127023.2|	Q29550	538	552	no	no	2;3	1.2066e-61	179.14	By MS/MS	By MS/MS	By MS/MS	By MS/MS	By MS/MS	By matching	By MS/MS
LLADPTGAFGK	HNTEGKVRLLADPTGA	DPTGAFGKETDLLLDD	R	L	L	G	K	E	2	0	0	1	0	0	0	2	0	0	2	1	0	1	1	0	1	0	0	0	0	0	11	0	1088.59	F1RQP0;gi|47523086|ref|NP_999309.1|	F1RQP0	97	107	yes	no	2	0.00048596	87.184	By MS/MS	By MS/MS	By MS/MS	By MS/MS	By MS/MS	By MS/MS	By MS/MS
DYTGEDVTPQNFLAVLR	DVYKGVLKDYTGEDVT	QNFLAVLRGDAEAVKG	K	D	Y	L	R	G	1	1	1	2	0	1	1	1	0	0	2	0	0	1	1	0	2	0	1	2	0	0	17	0	1936.95	gi|545842911|ref|XP_005656508.1|;F1SD70	gi|545842911|ref|XP_005656508.1|	102	118	yes	no	2;3	6.2793e-248	252.43	By MS/MS	By MS/MS	By MS/MS	By MS/MS	By MS/MS	By MS/MS	By MS/MS
GLFIIDDK	ADEGISFRGLFIIDDK	GLFIIDDKGILRQITI	R	G	L	D	K	G	0	0	0	2	0	0	0	1	0	2	1	1	0	1	0	0	0	0	0	0	0	0	8	0	919.501	F1S3U9;gi|545836492|ref|XP_005665529.1|;F1SQ01;gi|545884303|ref|XP_005673553.1|;gi|545884305|ref|XP_005673554.1|	F1S3U9	127	134	no	no	1;2	0.0035592	142.64	By MS/MS	By MS/MS	By MS/MS	By MS/MS	By MS/MS	By MS/MS	By MS/MS
LLYDLADQLHAAVGASR	LKSGENFKLLYDLADQ	HAAVGASRAAVDAGFV	K	L	L	S	R	A	4	1	0	2	0	1	0	1	1	0	4	0	0	0	0	1	0	0	1	1	0	0	17	0	1811.95	F1SJX1	F1SJX1	233	249	yes	yes	2;3	8.4758e-172	223.65	By MS/MS	By MS/MS	By MS/MS	By MS/MS	By MS/MS	By MS/MS	By MS/MS
DVAKPVIELYK	AARLRQYKDVAKPVIE	KPVIELYKGRGVLHQF	K	D	V	Y	K	G	1	0	0	1	0	0	1	0	0	1	1	2	0	0	1	0	0	0	1	2	0	0	11	1	1273.73	B1NI70;gi|335308443|ref|XP_003361231.1|;I3LBK8	B1NI70	176	186	yes	no	2;3	3.72e-05	109.72	By MS/MS	By MS/MS	By MS/MS	By MS/MS	By MS/MS	By MS/MS	By MS/MS
LAPITSDPTEAAAVGAVEASFK	QLFEELRRLAPITSDP	GAVEASFKCCSGAIIV	R	L	A	F	K	C	6	0	0	1	0	0	2	1	0	1	1	1	0	1	2	2	2	0	0	2	0	0	22	0	2144.1	gi|194038728|ref|XP_001929104.1|;F1SHL9;gi|545840985|ref|XP_005666236.1|	gi|194038728|ref|XP_001929104.1|	401	422	yes	no	2;3;4	4.6728e-82	177.32	By MS/MS	By MS/MS	By MS/MS	By MS/MS	By MS/MS	By MS/MS	By MS/MS
DFLLKPELLR	SIHSSGFRDFLLKPEL	LLKPELLRAIVDCGFE	R	D	F	L	R	A	0	1	0	1	0	0	1	0	0	0	4	1	0	1	1	0	0	0	0	0	0	0	10	1	1242.73	Q29024;K7GT57;gi|545808998|ref|XP_005661287.1|;gi|545808996|ref|XP_005661286.1|;F1SCH3;gi|545808992|ref|XP_005661285.1|;gi|545838484|ref|XP_005665849.1|	Q29024	49	58	no	no	2;3	5.5923e-06	116.52	By MS/MS	By MS/MS	By MS/MS	By MS/MS	By MS/MS	By MS/MS	By MS/MS
TSRPENAIIYNNNEDFQIGQAK	TKGICFIRTSRPENAI	DFQIGQAKVVLKSKDD	R	T	S	A	K	V	2	1	4	1	0	2	2	1	0	3	0	1	0	1	1	1	1	0	1	0	0	0	22	1	2521.22	A8U4R4	A8U4R4	472	493	yes	yes	2;3	1.7695e-303	260.06	By MS/MS	By MS/MS	By MS/MS	By MS/MS	By MS/MS	By MS/MS	By MS/MS
AQFEGIVTDLIK	HLNMKLTRAQFEGIVT	GIVTDLIKRTIAPCQK	R	A	Q	I	K	R	1	0	0	1	0	1	1	1	0	2	1	1	0	1	0	0	1	0	0	1	0	0	12	0	1332.73	F1RGJ3	F1RGJ3	349	360	yes	yes	1;2;3	0.00014535	100.22	By MS/MS	By MS/MS	By MS/MS	By MS/MS	By MS/MS	By MS/MS	By MS/MS
VQETGDTVISNAYVDLVPTSDTLAK	NRIHFQTKVQETGDTV	PTSDTLAKIPSEGGDL	K	V	Q	A	K	I	2	0	1	3	0	1	1	1	0	1	2	1	0	0	1	2	4	0	1	4	0	0	25	0	2635.32	gi|47523670|ref|NP_999471.1|	gi|47523670|ref|NP_999471.1|	591	615	yes	yes	2;3;4	4.8268e-139	197.47	By MS/MS	By MS/MS	By MS/MS	By MS/MS	By MS/MS	By MS/MS	By MS/MS
LGVTVLSR	SSAYGVSKLGVTVLSR	LGVTVLSRILAQRLDE	K	L	G	S	R	I	0	1	0	0	0	0	0	1	0	0	2	0	0	0	0	1	1	0	0	2	0	0	8	0	843.518	F1SGX4	F1SGX4	199	206	yes	yes	2	1.9236e-48	190.52	By MS/MS	By MS/MS			By MS/MS	By MS/MS	By MS/MS
FNFASDVLDHWADMEK	GHQEVPAKFNFASDVL	DHWADMEKAGKRHPGP	K	F	N	E	K	A	2	0	1	3	0	0	1	0	1	0	1	1	1	2	0	1	0	1	0	1	0	0	16	0	1923.85	F1RPB0	F1RPB0	44	59	yes	yes	2;3	1.375e-145	218.39	By MS/MS	By MS/MS	By MS/MS	By MS/MS	By matching	By MS/MS	By MS/MS
VIAPGFNALEQILQSTAGK	NQLTWAQRVIAPGFNA	ILQSTAGKYCMGDEVS	R	V	I	G	K	Y	3	0	1	0	0	2	1	2	0	2	2	1	0	1	1	1	1	0	0	1	0	0	19	0	1956.07	K7GQV5;K7GM50;K7GQA9;K7GR50;gi|545842592|ref|XP_005656489.1|;F1S2N0;gi|545842589|ref|XP_005656488.1|;K7GN85;K7GSN3	K7GQV5	135	153	no	no	2;3	1.9386e-19	132.79	By MS/MS	By MS/MS	By MS/MS	By MS/MS	By MS/MS	By MS/MS	By MS/MS
GEVPCSVTTASPLDEATLTELK	STMMSVHRGEVPCSVT	EATLTELKTVLKSFLS	R	G	E	L	K	T	2	0	0	1	1	0	3	1	0	0	3	1	0	0	2	2	4	0	0	2	0	0	22	0	2317.14	Q2EN81	Q2EN81	137	158	yes	yes	2;3	4.4731e-131	201.61	By MS/MS	By MS/MS	By MS/MS	By MS/MS	By MS/MS	By MS/MS	By MS/MS
TLFDPLTK	VKTDGTNRTLFDPLTK	TLFDPLTKVGSTTTLA	R	T	L	T	K	V	0	0	0	1	0	0	0	0	0	0	2	1	0	1	1	0	2	0	0	0	0	0	8	0	933.517	gi|545874576|ref|XP_005654236.1|	gi|545874576|ref|XP_005654236.1|	383	390	yes	yes	2	0.0048529	106.42	By MS/MS	By MS/MS	By MS/MS	By matching	By MS/MS	By MS/MS	By MS/MS
DQTNDQVTIDSALATQK	FDLGLPNRDQTNDQVT	DSALATQKYSVAVKCA	R	D	Q	Q	K	Y	2	0	1	3	0	3	0	0	0	1	1	1	0	0	0	1	3	0	0	1	0	0	17	0	1846.89	F1SK00;gi|255683404|ref|NP_001157479.1|;P33198	F1SK00	51	67	yes	no	2;3	0	276.12	By MS/MS	By MS/MS	By MS/MS	By MS/MS	By MS/MS	By MS/MS	By MS/MS
MGPLINRPHLER	DPLLEDTRMGPLINRP	INRPHLERILGFVKVA	R	M	G	E	R	I	0	2	1	0	0	0	1	1	1	1	2	0	1	0	2	0	0	0	0	0	0	0	12	1	1431.78	gi|545822151|ref|XP_005663205.1|;F1S232	gi|545822151|ref|XP_005663205.1|	429	440	yes	no	2;3	6.335e-05	89.301		By matching	By MS/MS	By MS/MS	By matching		By MS/MS
YQLDPTASISAK	TRFGIAAKYQLDPTAS	PTASISAKVNNSSLIG	K	Y	Q	A	K	V	2	0	0	1	0	1	0	0	0	1	1	1	0	0	1	2	1	0	1	0	0	0	12	0	1292.66	Q9MZ15;F1S2F6	Q9MZ15	236	247	no	no	2	0.00038028	84.365	By MS/MS	By MS/MS	By MS/MS	By matching	By MS/MS	By MS/MS	By matching
LALIQLHVSSVK	DKAMATFRLALIQLHV	QLHVSSVKSDNLTRAC	R	L	A	V	K	S	1	0	0	0	0	1	0	0	1	1	3	1	0	0	0	2	0	0	0	2	0	0	12	0	1306.8	gi|346716265|ref|NP_001231271.1|;F1SKY2	gi|346716265|ref|NP_001231271.1|	13	24	yes	no	1;2;3	1.6259e-05	117.03	By MS/MS	By MS/MS	By MS/MS	By MS/MS	By MS/MS	By MS/MS	By MS/MS
VIFDTVDLR	LPKDASGKVIFDTVDL	IFDTVDLRDTWAALEK	K	V	I	L	R	D	0	1	0	2	0	0	0	0	0	1	1	0	0	1	0	0	1	0	0	2	0	0	9	0	1076.59	Q2TJA5;gi|178056496|ref|NP_001116547.1|;gi|103472127|ref|NP_001033715.2|	Q2TJA5	136	144	yes	no	1;2	0.00029978	115.71		By MS/MS	By MS/MS	By MS/MS	By MS/MS	By MS/MS	By MS/MS
VHLSAEEK	________________	VHLSAEEKEAVLGLWG	M	V	H	E	K	E	1	0	0	0	0	0	2	0	1	0	1	1	0	0	0	1	0	0	0	1	0	0	8	0	911.471	F1RII7;P02067	F1RII7	2	9	yes	no	2	1.6059e-06	131.22	By MS/MS	By MS/MS	By MS/MS	By MS/MS	By MS/MS	By matching	By MS/MS
APVLVNAAVTYSKPR	FVRNLAEKAPVLVNAA	AVTYSKPRLATFWHYA	K	A	P	P	R	L	3	1	1	0	0	0	0	0	0	0	1	1	0	0	2	1	1	0	1	3	0	0	15	1	1584.9	F1SAK6	F1SAK6	12	26	yes	yes	2;3	1.917e-124	212.55	By MS/MS	By matching	By MS/MS	By MS/MS	By MS/MS	By MS/MS	By MS/MS
VVNDDSSQVADVLVEDGVVR	RLLIRGGRVVNDDSSQ	LVEDGVVRALGRDLLP	R	V	V	V	R	A	1	1	1	4	0	1	1	1	0	0	1	0	0	0	0	2	0	0	0	7	0	0	20	0	2114.05	gi|311253507|ref|XP_001925286.2|;F1S1E7	gi|311253507|ref|XP_001925286.2|	14	33	yes	no	2;3;4	3.0905e-264	252.55	By MS/MS	By matching	By MS/MS	By MS/MS	By MS/MS	By MS/MS	By MS/MS
VLTPELYAELR	GHNNHMAKVLTPELYA	PELYAELRAKSTPSGF	K	V	L	L	R	A	1	1	0	0	0	0	2	0	0	0	3	0	0	0	1	0	1	0	1	1	0	0	11	0	1302.72	gi|343790893|ref|NP_001230504.1|	gi|343790893|ref|NP_001230504.1|	33	43	yes	yes	2;3	1.2679e-15	138.76	By MS/MS	By MS/MS	By MS/MS	By MS/MS	By MS/MS	By MS/MS	By MS/MS
LNFSHGTHEYHAETIK	KSGMNVARLNFSHGTH	EYHAETIKNVRAATES	R	L	N	I	K	N	1	0	1	0	0	0	2	1	3	1	1	1	0	1	0	1	2	0	1	0	0	0	16	0	1882.9	gi|194038728|ref|XP_001929104.1|;F1SHL9;gi|545840985|ref|XP_005666236.1|;gi|545841009|ref|XP_005666244.1|;gi|545841006|ref|XP_005666243.1|;gi|545841003|ref|XP_005666242.1|;gi|545841000|ref|XP_005666241.1|;gi|545840997|ref|XP_005666240.1|;gi|545840994|ref|XP_005666239.1|;gi|545840991|ref|XP_005666238.1|;gi|545840988|ref|XP_005666237.1|;gi|545840976|ref|XP_005666233.1|	gi|194038728|ref|XP_001929104.1|	74	89	no	no	2;3;4	3.1899e-264	260.12		By MS/MS	By MS/MS	By MS/MS	By MS/MS		By matching
DYAVSTVPVADSLHLK	EILADTFKDYAVSTVP	VADSLHLKSFCSMAGP	K	D	Y	L	K	S	2	0	0	2	0	0	0	0	1	0	2	1	0	0	1	2	1	0	1	3	0	0	16	0	1713.89	gi|350583681|ref|XP_003125985.3|;F1SEX0	gi|350583681|ref|XP_003125985.3|	57	72	yes	no	2;3	5.2901e-05	109.14	By MS/MS	By MS/MS	By MS/MS	By MS/MS	By MS/MS	By MS/MS	By MS/MS
FIIDGWHEMDSQNPLFQPSPAMNK	YVGLDTTKFIIDGWHE	QPSPAMNKLVAENKFG	K	F	I	N	K	L	1	0	2	2	0	2	1	1	1	2	1	1	2	2	3	2	0	1	0	0	0	0	24	0	2801.29	P00348	P00348	272	295	yes	yes	2;3;4	6.906e-139	200.23	By MS/MS		By MS/MS	By MS/MS		By MS/MS	By MS/MS
IVEIPFNSTNK	EMRERYTKIVEIPFNS	IPFNSTNKYQLSIHKN	K	I	V	N	K	Y	0	0	2	0	0	0	1	0	0	2	0	1	0	1	1	1	1	0	0	1	0	0	11	0	1260.67	F1SAX3;P05024;I3LT88	F1SAX3	474	484	yes	no	2;3	1.7728e-05	107.03		By matching	By MS/MS	By matching	By MS/MS
VMTIAPGLFGTPLLNTLPDK	DLAPMGIRVMTIAPGL	LLNTLPDKVRNFLANQ	R	V	M	D	K	V	1	0	1	1	0	0	0	2	0	1	4	1	1	1	3	0	3	0	0	1	0	0	20	0	2097.15	F1RUI1;K7GP28;K7GPJ0	F1RUI1	193	212	yes	no	2;3	3.5474e-107	195.96	By MS/MS	By MS/MS	By MS/MS	By MS/MS	By MS/MS	By MS/MS	By MS/MS
GEDGYGFHLNAIR	PKLCRLVKGEDGYGFH	GFHLNAIRGQPGSFVK	K	G	E	I	R	G	1	1	1	1	0	0	1	3	1	1	1	0	0	1	0	0	0	0	1	0	0	0	13	0	1447.68	gi|545823364|ref|XP_005663591.1|;F1SDD5	gi|545823364|ref|XP_005663591.1|	381	393	yes	no	2;3	3.0227e-71	187.78	By MS/MS	By MS/MS	By MS/MS	By MS/MS	By MS/MS	By matching	By MS/MS
LCQPEGIHICDGTEAENTATLALLEQQGLIR	DFVERSARLCQPEGIH	LEQQGLIRKLPKYNNC	R	L	C	I	R	K	3	1	1	1	2	3	4	3	1	3	5	0	0	0	1	0	3	0	0	0	0	0	31	0	3449.69	C5I4T6	C5I4T6	54	84	yes	yes	3;4	4.1494e-173	204.25	By MS/MS	By MS/MS	By MS/MS	By MS/MS	By MS/MS	By MS/MS	By MS/MS
ISFTGSVPTGSK	CQHRDVAKISFTGSVP	GSVPTGSKIMEMSAKG	K	I	S	S	K	I	0	0	0	0	0	0	0	2	0	1	0	1	0	1	1	3	2	0	0	1	0	0	12	0	1179.61	gi|545822151|ref|XP_005663205.1|;F1S232	gi|545822151|ref|XP_005663205.1|	330	341	yes	no	2	0.00012237	105.65	By MS/MS	By MS/MS		By MS/MS	By MS/MS	By MS/MS	By MS/MS
VAIEVGYR	SKAGEATRVAIEVGYR	VAIEVGYRHIDAAYVY	R	V	A	Y	R	H	1	1	0	0	0	0	1	1	0	1	0	0	0	0	0	0	0	0	1	2	0	0	8	0	905.497	Q2TJA5;gi|178056496|ref|NP_001116547.1|;gi|103472127|ref|NP_001033715.2|	Q2TJA5	39	46	yes	no	2	1.9161e-08	149.4	By MS/MS		By MS/MS	By MS/MS	By MS/MS	By MS/MS	By MS/MS
PAVLQVECHPYLAQNELIAHCQAR	VLSVASVRPAVLQVEC	LIAHCQARGLEVTAYS	R	P	A	A	R	G	4	1	1	0	2	3	2	0	2	1	3	0	0	0	2	0	0	0	1	2	0	0	24	0	2816.39	P50578;I3L929	I3L929	181	204	no	no	3;4	6.6217e-230	234.64	By MS/MS		By MS/MS	By MS/MS			By MS/MS
DFWEQEVR	TQLFSIPKDFWEQEVR	DFWEQEVRDIRSYLTE	K	D	F	V	R	D	0	1	0	1	0	1	2	0	0	0	0	0	0	1	0	0	0	1	0	1	0	0	8	0	1107.5	C5I4T6	C5I4T6	601	608	yes	yes	2	0.0012196	130.27	By MS/MS		By MS/MS	By MS/MS	By MS/MS	By MS/MS	By MS/MS
LEGTNVHEAQNILTNSGLPITSAVDLEDAAK	LKVPLVVRLEGTNVHE	VDLEDAAKKAVASVTK	R	L	E	A	K	K	4	0	3	2	0	1	3	2	1	2	4	1	0	0	1	2	3	0	0	2	0	0	31	0	3219.63	F1SFR6;P53590	F1SFR6	393	423	yes	no	3;4	3.0344e-83	149.54	By MS/MS	By MS/MS	By MS/MS	By MS/MS	By MS/MS	By MS/MS	By MS/MS
VVDLMVHMASK	NEFGYSNRVVDLMVHM	LMVHMASKEXVKVGVN	R	V	V	S	K	E	1	0	0	1	0	0	0	0	1	0	1	1	2	0	0	1	0	0	0	3	0	0	11	0	1228.63	F1SLR8;P00355	P00355	322	332	no	no	2;3	4.7723e-05	101.35	By MS/MS		By MS/MS	By MS/MS		By MS/MS	By MS/MS
ITSHLVHELR	PLGGSGARITSHLVHE	SHLVHELRRRGKKYAV	R	I	T	L	R	R	0	1	0	0	0	0	1	0	2	1	2	0	0	0	0	1	1	0	0	1	0	0	10	0	1203.67	D0G0B3	D0G0B3	361	370	yes	yes	2;3	1.4149e-10	138.76		By MS/MS	By MS/MS	By MS/MS	By MS/MS		By MS/MS
TSATWLALSR	QSGVSFDKTSATWLAL	ATWLALSRIAGLCNRA	K	T	S	S	R	I	2	1	0	0	0	0	0	0	0	0	2	0	0	0	0	2	2	1	0	0	0	0	10	0	1104.59	F1SAX3;P05024	F1SAX3	411	420	yes	no	2	1.0664e-10	140.49	By MS/MS	By matching	By matching	By matching	By MS/MS	By matching	By MS/MS
GISEETTTGVHNLYK	PELLSGIRGISEETTT	TGVHNLYKMKANGILK	R	G	I	Y	K	M	0	0	1	0	0	0	2	2	1	1	1	1	0	0	0	1	3	0	1	1	0	0	15	0	1647.81	F1S4Y7;Q710C4	Q710C4	143	157	no	no	2;3	0	278.93	By MS/MS	By MS/MS	By MS/MS	By MS/MS	By MS/MS		By MS/MS
SLTNDWEDHLAVK	EEYGEFYKSLTNDWED	WEDHLAVKHFSVEGQL	K	S	L	V	K	H	1	0	1	2	0	0	1	0	1	0	2	1	0	0	0	1	1	1	0	1	0	0	13	0	1526.74	F1RQU2;O02705	O02705	316	328	no	no	2;3	2.7021e-129	220.53	By MS/MS	By matching	By MS/MS	By MS/MS	By matching		By MS/MS
LIVPSEFKPTSPNR	LVGVDTPKLIVPSEFK	FKPTSPNRGWFVPPFG	K	L	I	N	R	G	0	1	1	0	0	0	1	0	0	1	1	1	0	1	3	2	1	0	0	1	0	0	14	1	1583.87	F1RUN7;Q4U116-2;Q4U116;gi|545845338|ref|XP_005656579.1|	F1RUN7	709	722	no	no	2;3	1.794e-05	119.25	By MS/MS	By MS/MS	By MS/MS	By MS/MS	By matching	By MS/MS	By MS/MS
IPSAVGYQPTLATDMGTMQER	EVSALLGRIPSAVGYQ	DMGTMQERITTTKKGS	R	I	P	E	R	I	2	1	0	1	0	2	1	2	0	1	1	0	2	0	2	1	3	0	1	1	0	0	21	0	2265.08	F1SLA0;gi|545826025|ref|XP_001929445.2|;K7GLT8	F1SLA0	325	345	yes	no	2;3	2.542e-91	185.16	By MS/MS		By MS/MS	By MS/MS		By MS/MS	By MS/MS
TSIAIDTIINQK	IGDRQTGKTSIAIDTI	IDTIINQKRFNDGTDE	K	T	S	Q	K	R	1	0	1	1	0	1	0	0	0	4	0	1	0	0	0	1	2	0	0	0	0	0	12	0	1315.73	F1RPS8;P80021	F1RPS8	199	210	yes	no	2;3	3.7645e-50	174.77	By MS/MS	By MS/MS	By MS/MS	By MS/MS	By MS/MS	By MS/MS	By MS/MS
GDFCIQVGR	DSKPGTIRGDFCIQVG	DFCIQVGRNIIHGSDS	R	G	D	G	R	N	0	1	0	1	1	1	0	2	0	1	0	0	0	1	0	0	0	0	0	1	0	0	9	0	1050.49	F6PVJ7;gi|545858763|ref|XP_005668989.1|;Q2EN76	gi|545858763|ref|XP_005668989.1|	220	228	no	no	2	0.00011603	121.58	By MS/MS		By MS/MS	By MS/MS	By MS/MS	By MS/MS	By MS/MS
LSALLPEPLK	PIHEYAEKLSALLPEP	ALLPEPLKVIFLVNSG	K	L	S	L	K	V	1	0	0	0	0	0	1	0	0	0	4	1	0	0	2	1	0	0	0	0	0	0	10	0	1079.66	F1SND2;gi|349585168|ref|NP_001231813.1|	gi|349585168|ref|NP_001231813.1|	152	161	no	no	2	1.6555e-14	146.11	By MS/MS	By MS/MS	By MS/MS	By MS/MS	By MS/MS	By MS/MS	By MS/MS
TLGTMIASDTSGDYRR	MFSQMYQKTLGTMIAS	DTSGDYRRLLLAIVGQ	K	T	L	R	R	L	1	2	0	2	0	0	0	2	0	1	1	0	1	0	0	2	3	0	1	0	0	0	16	1	1742.83	gi|545870612|ref|XP_005671160.1|;gi|545870614|ref|XP_005671161.1|;gi|545870617|ref|XP_005671162.1|;F1SU59;I3LEY2;gi|545870606|ref|XP_005671157.1|	gi|545870612|ref|XP_005671160.1|	465	480	yes	no	2;3	1.0414e-106	201.06	By MS/MS						By MS/MS
FSGSGSGTDFTLK	KASGVPDRFSGSGSGT	SGTDFTLKISRVEAED	R	F	S	L	K	I	0	0	0	1	0	0	0	3	0	0	1	1	0	2	0	3	2	0	0	0	0	0	13	0	1302.61	I3LAQ0;F1STC5;I3L6U3;I3L728;F1STC2	I3LAQ0	86	98	no	no	1;2	6.7922e-08	150.46		By MS/MS	By MS/MS	By MS/MS	By MS/MS		By MS/MS
LQDPFSLYR	FTEERLAKLQDPFSLY	QDPFSLYRCHTIMNCT	K	L	Q	Y	R	C	0	1	0	1	0	1	0	0	0	0	2	0	0	1	1	1	0	0	1	0	0	0	9	0	1137.58	I3LDC1;Q007T0	I3LDC1	234	242	yes	no	2	6.3975e-17	158.76	By MS/MS	By matching	By MS/MS	By MS/MS	By matching		By MS/MS
HSTVLENLPDKADRDQYELLCR	AGDVAFVKHSTVLENL	DQYELLCRDNTRRPVD	K	H	S	C	R	D	1	2	1	3	1	1	2	0	1	0	4	1	0	0	1	1	1	0	1	1	0	0	22	2	2671.3	P09571;B3CL06;gi|350591529|ref|XP_003483289.1|;gi|545864004|ref|XP_005669896.1|	P09571	211	232	yes	no	2;3;4;5	0	284.88		By MS/MS	By MS/MS	By MS/MS	By matching		By MS/MS
ILYSQCGDVMR	FDRTGDGKILYSQCGD	SQCGDVMRALGQNPTN	K	I	L	M	R	A	0	1	0	1	1	1	0	1	0	1	1	0	1	0	0	1	0	0	1	1	0	0	11	0	1340.62	P60662-2;gi|545825788|ref|XP_005655647.1|;gi|545825952|ref|XP_005655687.1|;gi|545825779|ref|XP_005655644.1|;P60662;gi|545825782|ref|XP_005655645.1|;gi|545825949|ref|XP_005655686.1|	P60662-2	27	37	no	no	2	3.252e-13	136.02	By MS/MS	By MS/MS	By MS/MS	By MS/MS	By matching	By MS/MS	By MS/MS
MLSNFLTEDLFK	SKGASVIRMLSNFLTE	FLTEDLFKEGLASYLH	R	M	L	F	K	E	0	0	1	1	0	0	1	0	0	0	3	1	1	2	0	1	1	0	0	0	0	0	12	0	1456.73	F1SK03;gi|47523628|ref|NP_999442.1|;P15145	F1SK03	481	492	yes	no	2;3	5.5686e-33	156.14	By MS/MS	By matching	By MS/MS	By MS/MS	By MS/MS	By MS/MS	By MS/MS
LLGEYTQLAR	LSEPLGGKLLGEYTQL	GEYTQLARECGLWLSL	K	L	L	A	R	E	1	1	0	0	0	1	1	1	0	0	3	0	0	0	0	0	1	0	1	0	0	0	10	0	1162.63	F1S193;gi|545822321|ref|XP_005663227.1|;F1S194;gi|545822331|ref|XP_005663232.1|;gi|545822325|ref|XP_005663229.1|	gi|545822325|ref|XP_005663229.1|	73	82	no	no	2	2.2385e-11	144.65	By MS/MS	By MS/MS	By MS/MS	By MS/MS	By MS/MS	By MS/MS	By MS/MS
IVYADIDLK	AKAGTEEKIVYADIDL	VYADIDLKKLAEIRQQ	K	I	V	L	K	K	1	0	0	2	0	0	0	0	0	2	1	1	0	0	0	0	0	0	1	1	0	0	9	0	1048.58	gi|346716265|ref|NP_001231271.1|;F1SKY2	gi|346716265|ref|NP_001231271.1|	248	256	yes	no	1;2	0.0058866	108.74	By MS/MS	By MS/MS	By MS/MS	By MS/MS	By MS/MS	By MS/MS	By MS/MS
AILVDLEPGTMDSVR	AGNKYVPRAILVDLEP	PGTMDSVRSGPFGQIF	R	A	I	V	R	S	1	1	0	2	0	0	1	1	0	1	2	0	1	0	1	1	1	0	0	2	0	0	15	0	1614.83	P02554;gi|545838336|ref|XP_005665808.1|;Q767L7;gi|545838339|ref|XP_005665809.1|;F2Z5B2;gi|545837045|ref|XP_005665592.1|;gi|545837042|ref|XP_005665591.1|;gi|545837039|ref|XP_005665590.1|;F1S6M7	P02554	63	77	no	no	2;3	1.3502e-20	143.93	By MS/MS	By MS/MS	By MS/MS	By MS/MS		By MS/MS	By MS/MS
IPDWFLNR	MQNPRQYKIPDWFLNR	IPDWFLNRQKDVKDGK	K	I	P	N	R	Q	0	1	1	1	0	0	0	0	0	1	1	0	0	1	1	0	0	1	0	0	0	0	8	0	1059.55	P62272;F1S4M2;gi|350587429|ref|XP_003482411.1|	P62272	79	86	yes	no	2	1.0051e-13	161.68	By MS/MS		By MS/MS	By MS/MS	By MS/MS	By MS/MS	By MS/MS
ISVYYNEATGGK	DSDLQLDRISVYYNEA	YNEATGGKYVPRAILV	R	I	S	G	K	Y	1	0	1	0	0	0	1	2	0	1	0	1	0	0	0	1	1	0	2	1	0	0	12	0	1300.63	gi|545838336|ref|XP_005665808.1|;Q767L7	gi|545838336|ref|XP_005665808.1|	47	58	yes	no	2	1.3678e-61	184.44		By MS/MS	By MS/MS	By MS/MS	By MS/MS	By MS/MS	By MS/MS
IVPNVLLEQGK	KLVAQLYKIVPNVLLE	NVLLEQGKAKNPWPNV	K	I	V	G	K	A	0	0	1	0	0	1	1	1	0	1	2	1	0	0	1	0	0	0	0	2	0	0	11	0	1208.71	P00889;F1SLZ4;gi|545826003|ref|XP_005655698.1|;I3LBB3	P00889	383	393	yes	no	2	6.6127e-09	124.67	By MS/MS	By MS/MS	By MS/MS	By MS/MS	By MS/MS	By MS/MS	By MS/MS
LGELPSWILMR	DRRLLEVKLGELPSWI	LPSWILMRDFTPSGIA	K	L	G	M	R	D	0	1	0	0	0	0	1	1	0	1	3	0	1	0	1	1	0	1	0	0	0	0	11	0	1313.72	Q95339;gi|545813226|ref|XP_005661915.1|;F1REX4;gi|148226851|ref|NP_001090933.1|;gi|545813224|ref|XP_005661914.1|	Q95339	17	27	yes	no	2;3	4.3298e-06	110.84	By MS/MS	By MS/MS	By MS/MS	By MS/MS	By MS/MS	By MS/MS	By MS/MS
LILADALCYAHTFNPK	DNTDAEGRLILADALC	YAHTFNPKVIINAATL	R	L	I	P	K	V	3	0	1	1	1	0	0	0	1	1	3	1	0	1	1	0	1	0	1	0	0	0	16	0	1845.94	gi|545844182|ref|XP_005666606.1|	gi|545844182|ref|XP_005666606.1|	304	319	yes	yes	2;3;4	5.2917e-167	226.62	By MS/MS	By MS/MS	By MS/MS	By MS/MS	By MS/MS	By MS/MS	By MS/MS
TLNEADCATVPPAIR	EYRPVIDKTLNEADCA	ATVPPAIRSYXSGVRA	K	T	L	I	R	S	3	1	1	1	1	0	1	0	0	1	1	0	0	0	2	0	2	0	0	1	0	0	15	0	1626.8	Q0QF01	Q0QF01	648	662	yes	yes	2;3	2.6692e-75	184	By MS/MS	By MS/MS	By MS/MS	By MS/MS	By MS/MS	By MS/MS	By MS/MS
ASDVVLGFAELK	EVKDRQGRASDVVLGF	VLGFAELKEYLQKHPY	R	A	S	L	K	E	2	0	0	1	0	0	1	1	0	0	2	1	0	1	0	1	0	0	0	2	0	0	12	0	1247.68	Q9GKX6	Q9GKX6	52	63	yes	yes	1;2;3	3.7203e-05	113.07	By MS/MS	By MS/MS	By MS/MS	By MS/MS	By MS/MS	By MS/MS	By MS/MS
NPDDITNEEYGEFYK	KTKPIWTRNPDDITNE	EEYGEFYKSLTNDWED	R	N	P	Y	K	S	0	0	2	2	0	0	3	1	0	1	0	1	0	1	1	0	1	0	2	0	0	0	15	0	1832.77	O02705	O02705	301	315	yes	yes	2;3	0	281.93	By MS/MS	By MS/MS	By MS/MS	By MS/MS	By MS/MS	By MS/MS	By MS/MS
CLYSLINEAFR	SRDEILDRCLYSLINE	SLINEAFRILEDGIAA	R	C	L	F	R	I	1	1	1	0	1	0	1	0	0	1	2	0	0	1	0	1	0	0	1	0	0	0	11	0	1384.68	gi|545865129|ref|XP_005670116.1|	gi|545865129|ref|XP_005670116.1|	344	354	yes	yes	2;3	2.0515e-33	164.64	By MS/MS	By MS/MS	By MS/MS	By MS/MS	By MS/MS	By MS/MS	By MS/MS
LLYFADGNLDHIHFCK	LAIDYPTRLLYFADGN	LDHIHFCKYDGSNRKQ	R	L	L	C	K	Y	1	0	1	2	1	0	0	1	2	1	3	1	0	2	0	0	0	0	1	0	0	0	16	0	1961.95	gi|545874576|ref|XP_005654236.1|	gi|545874576|ref|XP_005654236.1|	185	200	yes	yes	2;3;4	2.697e-107	202.32	By MS/MS	By matching	By MS/MS	By MS/MS	By MS/MS		By MS/MS
GVGIISEGNETVEDIAAR	ITAKAIAKGVGIISEG	TVEDIAARLNIPVSQV	K	G	V	A	R	L	2	1	1	1	0	0	3	3	0	3	0	0	0	0	0	1	1	0	0	2	0	0	18	0	1828.92	F1SAX3;P05024;I3LT88;F1RGF9;gi|284795272|ref|NP_001165224.1|;D2WKD8	F1SAX3	627	644	no	no	2;3	3.5316e-118	202.33	By MS/MS	By MS/MS	By MS/MS	By MS/MS	By MS/MS	By MS/MS	By MS/MS
TGEYPVPLLK	PVAAEYDRTGEYPVPL	EYPVPLLKRAWELGLM	R	T	G	L	K	R	0	0	0	0	0	0	1	1	0	0	2	1	0	0	2	0	1	0	1	1	0	0	10	0	1115.62	P41367;gi|47522898|ref|NP_999204.1|	P41367	70	79	yes	no	1;2	0.0018738	83.869	By MS/MS	By matching	By MS/MS	By MS/MS	By MS/MS	By MS/MS	By MS/MS
SPYLYPLYGLGELPQGFAR	ESLARYGKSPYLYPLY	ELPQGFARLSAIYGGT	K	S	P	A	R	L	1	1	0	0	0	1	1	3	0	0	4	0	0	1	3	1	0	0	3	0	0	0	19	0	2140.1	F1RUK8;Q6Q7J2;I3L893;gi|335306785|ref|XP_003360571.1|	F1RUK8	222	240	no	no	2;3;4	1.2415e-137	212.92	By MS/MS	By MS/MS	By MS/MS	By MS/MS	By MS/MS	By MS/MS	By MS/MS
FAELVYTGFWHSPECEFVR	IKQGLGLKFAELVYTG	SPECEFVRHCIAKSQE	K	F	A	V	R	H	1	1	0	0	1	0	3	1	1	0	1	0	0	3	1	1	1	1	1	2	0	0	19	0	2373.09	F1S0X9	F1S0X9	317	335	yes	yes	2;3;4	0	287.01	By MS/MS	By MS/MS	By MS/MS	By MS/MS	By MS/MS		By MS/MS
NLGIPATIVLPESTSLQVVR	IATAYAARNLGIPATI	STSLQVVRRLQGEGAE	R	N	L	V	R	R	1	1	1	0	0	1	1	1	0	2	3	0	0	0	2	2	2	0	0	3	0	0	20	0	2106.2	gi|194043017|ref|XP_001928354.1|;F1RKC9	gi|194043017|ref|XP_001928354.1|	91	110	yes	no	2;3;4	1.5002e-63	169.43	By MS/MS	By MS/MS	By MS/MS	By MS/MS	By MS/MS	By MS/MS	By MS/MS
NSADTLWGIQK	DDEVAQLKNSADTLWG	DTLWGIQKDLKDLXAT	K	N	S	Q	K	D	1	0	1	1	0	1	0	1	0	1	1	1	0	0	0	1	1	1	0	0	0	0	11	0	1231.62	P00336;I3LL80	P00336	319	329	yes	no	2;3	1.4392e-10	124.6	By MS/MS	By MS/MS	By MS/MS	By MS/MS	By MS/MS	By MS/MS	By MS/MS
NLSLDYGVLK	PLLADVTRNLSLDYGV	SLDYGVLKEDEGIAYR	R	N	L	L	K	E	0	0	1	1	0	0	0	1	0	0	3	1	0	0	0	1	0	0	1	1	0	0	10	0	1120.61	F1SDX9;gi|545809057|ref|XP_005652916.1|;P52552	F1SDX9	110	119	yes	no	2	0.0025205	80.706	By MS/MS	By MS/MS	By MS/MS	By MS/MS		By MS/MS	By matching
VECVGDDIAWMR	RPALPGWKVECVGDDI	GDDIAWMRFDSDGQLR	K	V	E	M	R	F	1	1	0	2	1	0	1	1	0	1	0	0	1	0	0	0	0	1	0	2	0	0	12	0	1449.64	C5I4T6	C5I4T6	323	334	yes	yes	2;3	1.1733e-32	155.48	By MS/MS	By MS/MS	By MS/MS	By MS/MS	By matching	By MS/MS	By MS/MS
ALIQDGSHIVAVDFDSVR	TKSMDHMRALIQDGSH	AVDFDSVRGRIFWSDK	R	A	L	V	R	G	2	1	0	3	0	1	0	1	1	2	1	0	0	1	0	2	0	0	0	3	0	0	18	0	1941	gi|545874576|ref|XP_005654236.1|	gi|545874576|ref|XP_005654236.1|	34	51	yes	yes	2;3	9.8262e-285	264.66	By MS/MS	By MS/MS	By MS/MS	By MS/MS	By MS/MS	By MS/MS	By MS/MS
KHEAFESDLAAHQDR	SDIKALIRKHEAFESD	DLAAHQDRVEQIAAIA	R	K	H	D	R	V	3	1	0	2	0	1	2	0	2	0	1	1	0	1	0	1	0	0	0	0	0	0	15	1	1752.82	F1RI39;gi|545830727|ref|XP_003355931.2|;gi|335289612|ref|XP_003127168.2|;gi|545830724|ref|XP_005664653.1|;gi|335289610|ref|XP_003355932.1|;gi|335289614|ref|XP_003355933.1|;gi|340007404|ref|NP_001229990.1|;I3LS04;gi|545870028|ref|XP_005654181.1|;F1RHL9;gi|545870030|ref|XP_005654182.1|	F1RI39	424	438	no	no	2;3;4	5.0005e-106	200.33		By MS/MS	By MS/MS	By MS/MS	By MS/MS		By MS/MS
NAAGNFYINDK	REATEMLRNAAGNFYI	GNFYINDKSTGSVVGQ	R	N	A	D	K	S	2	0	3	1	0	0	0	1	0	1	0	1	0	1	0	0	0	0	1	0	0	0	11	0	1225.57	gi|356582295|ref|NP_001239142.1|;I3LNB4	gi|356582295|ref|NP_001239142.1|	499	509	no	no	2	1.2323e-05	108.56	By MS/MS	By MS/MS	By MS/MS	By MS/MS	By MS/MS	By MS/MS	By matching
LGLLGLSNSLAVEGK	QANYSAAKLGLLGLSN	NSLAVEGKKNNIHCNT	K	L	G	G	K	K	1	0	1	0	0	0	1	3	0	0	5	1	0	0	0	2	0	0	0	1	0	0	15	0	1469.85	gi|47523670|ref|NP_999471.1|;I3LEF8	gi|47523670|ref|NP_999471.1|	169	183	no	no	2;3	1.024e-17	127.3	By MS/MS	By MS/MS	By MS/MS	By MS/MS	By MS/MS	By MS/MS	By MS/MS
IPFLQSGTSYK	IVVVDGVRIPFLQSGT	LQSGTSYKELMPHDLA	R	I	P	Y	K	E	0	0	0	0	0	1	0	1	0	1	1	1	0	1	1	2	1	0	1	0	0	0	11	0	1239.65	F1SDN2;gi|47522760|ref|NP_999131.1|	F1SDN2	63	73	yes	no	2	9.2461e-20	145.99	By MS/MS		By MS/MS	By MS/MS	By MS/MS	By MS/MS	By MS/MS
SVEFTGFDPR	DSIKTKGKSVEFTGFD	EFTGFDPRDLLPGSLD	K	S	V	P	R	D	0	1	0	1	0	0	1	1	0	0	0	0	0	2	1	1	1	0	0	1	0	0	10	0	1153.54	gi|194037097|ref|XP_001927840.1|;F1RXC2	gi|194037097|ref|XP_001927840.1|	172	181	yes	no	1;2	0.002974	93.429	By MS/MS		By MS/MS	By MS/MS		By MS/MS	By MS/MS
HVLQQYADRDVLR	CTFGFSARHVLQQYAD	YADRDVLRFKAIKVRF	R	H	V	L	R	F	1	2	0	2	0	2	0	0	1	0	2	0	0	0	0	0	0	0	1	2	0	0	13	1	1611.85	gi|47523670|ref|NP_999471.1|	gi|47523670|ref|NP_999471.1|	544	556	yes	yes	2;3;4	1.5327e-128	220.31		By matching	By MS/MS	By MS/MS	By matching		By MS/MS
QLSELSQQAANVLSK	DEVKWNFRQLSELSQQ	QAANVLSKVCSLQRGD	R	Q	L	S	K	V	2	0	1	0	0	3	1	0	0	0	3	1	0	0	0	3	0	0	0	1	0	0	15	0	1614.86	F1RPB0	F1RPB0	85	99	yes	yes	2;3	1.0022e-166	229.23	By MS/MS	By MS/MS	By MS/MS	By MS/MS	By matching	By MS/MS	By MS/MS
VAEQTPLSALYLASLIK	TGNTVVMKVAEQTPLS	LYLASLIKEVGFPPGV	K	V	A	I	K	E	3	0	0	0	0	1	1	0	0	1	4	1	0	0	1	2	1	0	1	1	0	0	17	0	1816.03	F1ST54	F1ST54	210	226	yes	yes	2;3	4.7009e-16	132.64	By MS/MS	By MS/MS	By MS/MS	By MS/MS	By MS/MS	By MS/MS	By MS/MS
QEPGDNSEILSTLR	FPCNQFGKQEPGDNSE	SEILSTLRYVRPGGGF	K	Q	E	L	R	Y	0	1	1	1	0	1	2	1	0	1	2	0	0	0	1	2	1	0	0	0	0	0	14	0	1557.76	gi|169646366|ref|NP_001108627.1|	gi|169646366|ref|NP_001108627.1|	107	120	yes	yes	2;3	6.1238e-12	131.66	By MS/MS	By MS/MS	By MS/MS	By MS/MS	By MS/MS	By MS/MS	By MS/MS
SQETDCPYFSTPLLLGK	VVECSFVKSQETDCPY	STPLLLGKKGIEKNLG	K	S	Q	G	K	K	0	0	0	1	1	1	1	1	0	0	3	1	0	1	2	2	2	0	1	0	0	0	17	0	1954.93	I3LP41;P00346;gi|346421415|ref|NP_001231082.1|;gi|545813580|ref|XP_005662012.1|	I3LP41	280	296	yes	no	2;3	1.0728e-95	195.89	By MS/MS	By MS/MS	By MS/MS	By MS/MS	By MS/MS	By MS/MS	By MS/MS
SINPDEAVAYGAAVQAAILSGDK	FNGKELNKSINPDEAV	AAILSGDKSENVQDLL	K	S	I	D	K	S	6	0	1	2	0	1	1	2	0	2	1	1	0	0	1	2	0	0	1	2	0	0	23	0	2259.14	gi|345441750|ref|NP_001230836.1|;F1S9Q3;F1S9Q1;gi|545848996|ref|XP_005667500.1|	gi|345441750|ref|NP_001230836.1|	362	384	yes	no	2;3	4.0139e-56	158.35	By MS/MS	By MS/MS	By MS/MS	By MS/MS	By MS/MS	By MS/MS	By MS/MS
LQAVEVVITHLAPGTK	SIPPKNEKLQAVEVVI	THLAPGTKHETWSGHV	K	L	Q	T	K	H	2	0	0	0	0	1	1	1	1	1	2	1	0	0	1	0	2	0	0	3	0	0	16	0	1674.97	gi|350581735|ref|XP_003481097.1|;I3LCU9;gi|545815004|ref|XP_005662205.1|	gi|350581735|ref|XP_003481097.1|	120	135	yes	no	2;3	2.3587e-28	146.42	By MS/MS	By MS/MS	By MS/MS	By MS/MS	By MS/MS	By MS/MS	By MS/MS
LTLSALVDGK	QTLRPGVKLTLSALVD	LSALVDGKSINAGGHK	K	L	T	G	K	S	1	0	0	1	0	0	0	1	0	0	3	1	0	0	0	1	1	0	0	1	0	0	10	0	1015.59	Q9MZ15;F1S2F6	Q9MZ15	268	277	no	no	2	0.00073429	95.483	By MS/MS	By MS/MS	By MS/MS	By MS/MS	By MS/MS	By MS/MS	By MS/MS
VTLELGGK	AGDSNLKRVTLELGGK	VTLELGGKSPSIVLAD	R	V	T	G	K	S	0	0	0	0	0	0	1	2	0	0	2	1	0	0	0	0	1	0	0	1	0	0	8	0	815.475	Q2XQV4;gi|545869085|ref|XP_005657378.1|;F1ST54;gi|545800253|ref|XP_005659618.1|;I3LK62;I3LTV1;gi|545892105|ref|XP_005658921.1|;F1SR94;gi|545801578|ref|XP_005659850.1|	F1ST54	282	289	no	no	2	0.033726	69.825		By matching	By matching	By matching		By MS/MS	By MS/MS
VWFVSNIDGTHIAK	PYSAEGPRVWFVSNID	IDGTHIAKTLATLNPE	R	V	W	A	K	T	1	0	1	1	0	0	0	1	1	2	0	1	0	1	0	1	1	1	0	2	0	0	14	0	1585.83	P08059;F1RNU9;CON__Q3ZBD7	P08059	181	194	yes	no	2;3	4.0453e-26	153.18	By MS/MS		By MS/MS	By MS/MS	By MS/MS		By MS/MS
SSGPDLNWNNLK	LAVAVVKKSSGPDLNW	DLNWNNLKGKKSCHTA	K	S	S	L	K	G	0	0	3	1	0	0	0	1	0	0	2	1	0	0	1	2	0	1	0	0	0	0	12	0	1343.65	P09571;B3CL06;gi|350591529|ref|XP_003483289.1|;gi|545864004|ref|XP_005669896.1|	P09571	440	451	yes	no	2	1.4839e-17	143		By MS/MS	By MS/MS	By MS/MS	By MS/MS	By MS/MS	By MS/MS
AAGCDFTNVVK	TNMGEILKAAGCDFTN	CDFTNVVKTTVLLADI	K	A	A	V	K	T	2	0	1	1	1	0	0	1	0	0	0	1	0	1	0	0	1	0	0	2	0	0	11	0	1180.55	F1S0M2	F1S0M2	68	78	yes	yes	2	0.00038286	92.866		By MS/MS	By MS/MS	By MS/MS	By MS/MS		By MS/MS
TCGFDFTGALEDISK	SYRYYDPKTCGFDFTG	GALEDISKIPAQSVIL	K	T	C	S	K	I	1	0	0	2	1	0	1	2	0	1	1	1	0	2	0	1	2	0	0	0	0	0	15	0	1659.74	P00506;F1RFU5	P00506	186	200	yes	no	2;3	2.8652e-05	110.84	By MS/MS	By MS/MS	By MS/MS	By MS/MS	By MS/MS	By MS/MS	By MS/MS
NLQNLLILTAIK	NSVFSEHRNLQNLLIL	LLILTAIKADRTRVME	R	N	L	I	K	A	1	0	2	0	0	1	0	0	0	2	4	1	0	0	0	0	1	0	0	0	0	0	12	0	1352.84	gi|225735709|ref|NP_001139599.1|;K7GQL8;F6PV15	gi|225735709|ref|NP_001139599.1|	1023	1034	yes	no	1;2;3	1.9672e-17	142.1	By MS/MS	By MS/MS	By MS/MS	By MS/MS	By MS/MS	By MS/MS	By MS/MS
AIQISYNPEDLSKPDR	SEARELIKAIQISYNP	EDLSKPDRIQSATKES	K	A	I	D	R	I	1	1	1	2	0	1	1	0	0	2	1	1	0	0	2	2	0	0	1	0	0	0	16	1	1844.93	F1RX35;gi|545845530|ref|XP_005666850.1|	F1RX35	90	105	yes	no	2;3	2.9073e-214	245.19	By MS/MS	By MS/MS	By MS/MS	By MS/MS	By MS/MS	By MS/MS	By MS/MS
IHKPDPWFSK	LYDKPLGRIHKPDPWF	KPDPWFSKFLTQYRET	R	I	H	S	K	F	0	0	0	1	0	0	0	0	1	1	0	2	0	1	2	1	0	1	0	0	0	0	10	1	1253.66	gi|545865129|ref|XP_005670116.1|	gi|545865129|ref|XP_005670116.1|	310	319	yes	yes	2;3	1.4719e-08	136.5		By matching	By MS/MS	By MS/MS	By matching
YCFTGGETLLPDTLENWR	SYKFPHLKYCFTGGET	PDTLENWRAQTGLDLR	K	Y	C	W	R	A	0	1	1	1	1	0	2	2	0	0	3	0	0	1	1	0	3	1	1	0	0	0	18	0	2171	F1RPB0	F1RPB0	334	351	yes	yes	2;3	1.6508e-255	255.21	By MS/MS	By MS/MS	By MS/MS	By MS/MS	By MS/MS	By MS/MS	By MS/MS
LQELENYPGIQTR	ATDINESKLQELENYP	NYPGIQTRVLDVTKKK	K	L	Q	T	R	V	0	1	1	0	0	2	2	1	0	1	2	0	0	0	1	0	1	0	1	0	0	0	13	0	1559.79	I3LHC8	I3LHC8	43	55	yes	yes	2;3	2.4413e-57	172.85	By MS/MS	By MS/MS	By MS/MS	By MS/MS	By MS/MS	By MS/MS	By MS/MS
DICNDVLSLLEK	EKIETELRDICNDVLS	DVLSLLEKFLIPNASQ	R	D	I	E	K	F	0	0	1	2	1	0	1	0	0	1	3	1	0	0	0	1	0	0	0	1	0	0	12	0	1417.71	gi|350583022|ref|XP_001927263.3|;F2Z558	gi|350583022|ref|XP_001927263.3|	92	103	yes	no	2;3	3.3827e-17	139.46	By MS/MS	By MS/MS	By MS/MS	By MS/MS	By MS/MS	By MS/MS	By MS/MS
YFAAAFPSACGK	TNPEGQKKYFAAAFPS	AFPSACGKTNLAMMNP	K	Y	F	G	K	T	4	0	0	0	1	0	0	1	0	0	0	1	0	2	1	1	0	0	1	0	0	0	12	0	1288.59	A5GFS4	A5GFS4	279	290	yes	yes	2	0.00015235	99.5	By MS/MS	By MS/MS	By MS/MS	By MS/MS	By MS/MS	By MS/MS	By MS/MS
LVNHFVEEFK	GGEDFDNRLVNHFVEE	NHFVEEFKRKHKKDIS	R	L	V	F	K	R	0	0	1	0	0	0	2	0	1	0	1	1	0	2	0	0	0	0	0	2	0	0	10	0	1260.65	Q6S4N2;I3L7U0;P34930	Q6S4N2	237	246	yes	no	2;3	1.2924e-14	147.91	By MS/MS	By MS/MS	By MS/MS	By MS/MS	By MS/MS		By MS/MS
YALYDATYETK	MLPDKDCRYALYDATY	YDATYETKESKKEDLV	R	Y	A	T	K	E	2	0	0	1	0	0	1	0	0	0	1	1	0	0	0	0	2	0	3	0	0	0	11	0	1336.62	P10668;K7GQY9;gi|545841138|ref|XP_005656357.1|	P10668	82	92	no	no	1;2	1.4143e-32	190.96	By MS/MS	By MS/MS	By MS/MS	By MS/MS	By MS/MS	By MS/MS	By MS/MS
IAALQSFADQLIAAGHYAK	AINVQEEKIAALQSFA	IAAGHYAKGDISSRRN	K	I	A	A	K	G	6	0	0	1	0	2	0	1	1	2	2	1	0	1	0	1	0	0	1	0	0	0	19	0	1987.05	gi|545804642|ref|XP_005660548.1|;gi|545804646|ref|XP_005660550.1|;gi|545804648|ref|XP_005660551.1|;F1RR78;gi|545804650|ref|XP_005660552.1|	F1RR78	1493	1511	no	no	2;3;4	4.4994e-157	214.5	By MS/MS	By MS/MS	By MS/MS	By MS/MS	By MS/MS	By MS/MS	By MS/MS
TTTSAVFVHCLR	IAVLAGCKTTTSAVFV	AVFVHCLRQKSEDELL	K	T	T	L	R	Q	1	1	0	0	1	0	0	0	1	0	1	0	0	1	0	1	3	0	0	2	0	0	12	0	1390.7	gi|47523572|ref|NP_999411.1|;Q29550;F1RF15;gi|545829766|ref|XP_005653313.1|;gi|545829743|ref|XP_005653310.1|;F1RF14	Q29550	276	287	no	no	2;3	2.778e-103	212.82	By MS/MS	By matching	By MS/MS	By MS/MS	By MS/MS		By MS/MS
MLDLYSQISSIPIGYSHPALVK	LVDVDGNRMLDLYSQI	YSHPALVKLVQQPQNV	R	M	L	V	K	L	1	0	0	1	0	1	0	1	1	3	3	1	1	0	2	4	0	0	2	1	0	0	22	0	2431.28	J9JIL9;gi|47523600|ref|NP_999428.1|;P80147	J9JIL9	70	91	yes	no	2;3;4	2.6877e-98	188.44	By MS/MS		By MS/MS	By MS/MS		By MS/MS	By MS/MS
LELAQYR	KQVAGTMKLELAQYRE	KLELAQYREVAAFAQF	K	L	E	Y	R	E	1	1	0	0	0	1	1	0	0	0	2	0	0	0	0	0	0	0	1	0	0	0	7	0	891.481	F1RPS8;P80021	F1RPS8	415	421	yes	no	2	0.0039546	128.38	By MS/MS	By matching		By matching	By MS/MS	By matching	By MS/MS
TFSHELSDFGLESTAGEIPVVAIR	NFAVASRKTFSHELSD	EIPVVAIRTAKGEKFV	K	T	F	I	R	T	2	1	0	1	0	0	3	2	1	2	2	0	0	2	1	3	2	0	0	2	0	0	24	0	2574.3	E1CAJ5	E1CAJ5	306	329	yes	yes	2;3;4	0	314.74	By MS/MS	By MS/MS	By MS/MS	By MS/MS	By MS/MS	By MS/MS	By MS/MS
YCGTLLPNPIFSQSR	STSPLLGKYCGTLLPN	NPIFSQSRDLYLRFKS	K	Y	C	S	R	D	0	1	1	0	1	1	0	1	0	1	2	0	0	1	2	2	1	0	1	0	0	0	15	0	1751.87	gi|350589517|ref|XP_003357786.2|	gi|350589517|ref|XP_003357786.2|	2494	2508	yes	yes	2;3	1.5733e-48	164.2	By MS/MS	By MS/MS	By MS/MS	By MS/MS	By MS/MS	By MS/MS	By MS/MS
RDEAGHFLWPGFGENAR	IFHVNWFRRDEAGHFL	PGFGENARVLDWICRR	R	R	D	A	R	V	2	2	1	1	0	0	2	3	1	0	1	0	0	2	1	0	0	1	0	0	0	0	17	1	1957.92	C5I4T6	C5I4T6	537	553	yes	yes	2;3;4	2.0308e-80	187.47		By MS/MS	By MS/MS	By MS/MS	By MS/MS		By MS/MS
SPSVLLTLR	IASVLTSRSPSVLLTL	PSVLLTLRGVNTDSGS	R	S	P	L	R	G	0	1	0	0	0	0	0	0	0	0	3	0	0	0	1	2	1	0	0	1	0	0	9	0	984.597	gi|545830111|ref|XP_005653330.1|;gi|350585077|ref|XP_003481871.1|;I3LR43	gi|545830111|ref|XP_005653330.1|	140	148	yes	no	2	5.0191e-56	190.02	By MS/MS	By matching	By MS/MS	By MS/MS	By MS/MS	By MS/MS	By MS/MS
GMSLNLEPDNVGVVVFGNDK	VEFSSGLKGMSLNLEP	VVVFGNDKLIKEGDIV	K	G	M	D	K	L	0	0	3	2	0	0	1	3	0	0	2	1	1	1	1	1	0	0	0	4	0	0	20	0	2103.03	F1RPS8;P80021;Q29596	F1RPS8	84	103	yes	no	2;3	5.0837e-91	186.01	By MS/MS		By MS/MS	By MS/MS	By matching	By MS/MS	By MS/MS
DFLAGGVAAAISK	DAAVSFAKDFLAGGVA	GVAAAISKTAVAPIER	K	D	F	S	K	T	4	0	0	1	0	0	0	2	0	1	1	1	0	1	0	1	0	0	0	1	0	0	13	0	1218.66	F1RZQ6;F2Z565	F2Z565	11	23	no	no	2;3	0.00012184	79.614	By MS/MS	By MS/MS	By MS/MS	By MS/MS	By MS/MS	By MS/MS	By MS/MS
QEGQSYGFFLR	PRECNLSKQEGQSYGF	QSYGFFLRIEKDTDGH	K	Q	E	L	R	I	0	1	0	0	0	2	1	2	0	0	1	0	0	2	0	1	0	0	1	0	0	0	11	0	1330.63	gi|545823364|ref|XP_005663591.1|;F1SDD5;I3LJJ8;gi|350583453|ref|XP_003481522.1|	gi|545823364|ref|XP_005663591.1|	15	25	yes	no	2;3	2.0484e-33	164.65	By MS/MS		By MS/MS	By MS/MS	By matching	By MS/MS	By MS/MS
LLEQSGALK	DTIRKEMKLLEQSGAL	LEQSGALKGSLGAEEQ	K	L	L	L	K	G	1	0	0	0	0	1	1	1	0	0	3	1	0	0	0	1	0	0	0	0	0	0	9	0	957.549	F1RVB1;Q8SQ26	Q8SQ26	58	66	no	no	2	0.0014637	107.57	By MS/MS	By MS/MS	By MS/MS	By MS/MS	By MS/MS	By MS/MS	By MS/MS
ETLPFPIIDDK	AYNGEEPKETLPFPII	PFPIIDDKSRDLAIQL	K	E	T	D	K	S	0	0	0	2	0	0	1	0	0	2	1	1	0	1	2	0	1	0	0	0	0	0	11	0	1286.68	Q9TSX9	Q9TSX9	96	106	yes	yes	1;2	0.00041104	91.313	By MS/MS	By MS/MS	By matching	By MS/MS	By MS/MS	By MS/MS	By MS/MS
NLDYVATSIHEAVTK	NMCGLTTKNLDYVATS	SIHEAVTKIQXAPPSV	K	N	L	T	K	I	2	0	1	1	0	0	1	0	1	1	1	1	0	0	0	1	2	0	1	2	0	0	15	0	1659.85	P00503	P00503	397	411	yes	yes	2;3	5.3433e-62	178	By MS/MS	By MS/MS	By MS/MS	By MS/MS		By MS/MS	By MS/MS
VKDFATVYVDAIK	DPQSPWDRVKDFATVY	TVYVDAIKDSGRDYVA	R	V	K	I	K	D	2	0	0	2	0	0	0	0	0	1	0	2	0	1	0	0	1	0	1	3	0	0	13	1	1467.8	P18648;gi|47523850|ref|NP_999563.1|	P18648	34	46	yes	no	2;3	1.3021e-10	130.72	By MS/MS	By MS/MS	By MS/MS	By MS/MS	By matching		By MS/MS
HFHALGGWGELQNSVK	RLFGEKFRHFHALGGW	GELQNSVKTFGETHPF	R	H	F	V	K	T	1	0	1	0	0	1	1	3	2	0	2	1	0	1	0	1	0	1	0	1	0	0	16	0	1778.89	F1SQR8;gi|297591965|ref|NP_001172061.1|;gi|545828230|ref|XP_005664290.1|;gi|545828239|ref|XP_005664291.1|	F1SQR8	340	355	yes	no	2;3;4	1.8641e-239	256.35		By MS/MS	By MS/MS	By MS/MS	By MS/MS		By MS/MS
LYGPSSVSFAEDFVR	VTWRLGSRLYGPSSVS	SFAEDFVRSSKQHYNC	R	L	Y	V	R	S	1	1	0	1	0	0	1	1	0	0	1	0	0	2	1	3	0	0	1	2	0	0	15	0	1672.81	gi|346421378|ref|NP_001231061.1|	gi|346421378|ref|NP_001231061.1|	135	149	yes	yes	2;3	5.2919e-28	150.05	By MS/MS	By MS/MS	By MS/MS	By MS/MS	By MS/MS	By MS/MS	By MS/MS
FAGGNLDVLK	LGKIFGERFAGGNLDV	GGNLDVLKQMISKGFL	R	F	A	L	K	Q	1	0	1	1	0	0	0	2	0	0	2	1	0	1	0	0	0	0	0	1	0	0	10	0	1032.56	Q29554	Q29554	611	620	yes	yes	1;2	0.0044649	109.88		By matching	By matching	By MS/MS		By MS/MS	By matching
MIAEAIPELK	KISPFEEKMIAEAIPE	AEAIPELKASIKKGEE	K	M	I	L	K	A	2	0	0	0	0	0	2	0	0	2	1	1	1	0	1	0	0	0	0	0	0	0	10	0	1113.61	I3LP41;P00346;gi|346421415|ref|NP_001231082.1|;gi|545813580|ref|XP_005662012.1|;I3LB44;gi|545890324|ref|XP_005658532.1|	I3LP41	315	324	yes	no	1;2	0.00036926	96.113	By MS/MS		By MS/MS	By MS/MS		By MS/MS	By MS/MS
LYVEAAFPGDSK	NMENAVGRLYVEAAFP	AAFPGDSKHVVEDLIA	R	L	Y	S	K	H	2	0	0	1	0	0	1	1	0	0	1	1	0	1	1	1	0	0	1	1	0	0	12	0	1295.64	K7GMJ2;F1SJM4;K7GN87	K7GMJ2	426	437	yes	no	2;3	0.00014084	104.24	By MS/MS	By MS/MS	By MS/MS	By MS/MS	By MS/MS	By MS/MS	By MS/MS
AVDPDSPAEASGLR	SKPGQFIRAVDPDSPA	PAEASGLRAQDRIVEV	R	A	V	L	R	A	3	1	0	2	0	0	1	1	0	0	1	0	0	0	2	2	0	0	0	1	0	0	14	0	1383.66	B8XH67	B8XH67	188	201	yes	yes	2;3	7.5355e-05	101.43	By MS/MS	By MS/MS	By MS/MS	By MS/MS	By MS/MS	By MS/MS	By MS/MS
IGYPDDIISNDNK	KALAIKERIGYPDDII	DIISNDNKLNNEYLEL	R	I	G	N	K	L	0	0	2	3	0	0	0	1	0	3	0	1	0	0	1	1	0	0	1	0	0	0	13	0	1462.69	K7GMJ2;F1SJM4;K7GN87	K7GMJ2	480	492	yes	no	2;3	1.8737e-34	161.48	By MS/MS	By MS/MS	By MS/MS	By MS/MS	By MS/MS	By MS/MS	By MS/MS
LFLQGPK	PLDSLSTRLFLQGPKI	RLFLQGPKIAEEFEVE	R	L	F	P	K	I	0	0	0	0	0	1	0	1	0	0	2	1	0	1	1	0	0	0	0	0	0	0	7	0	801.475	F1RUV5;gi|47523756|ref|NP_999514.1|	gi|47523756|ref|NP_999514.1|	1037	1043	no	no	2	0.019308	102.98	By MS/MS		By matching	By MS/MS		By MS/MS	By MS/MS
THTQDAVPLTLGQEFSGYVQQVK	AQIIKIGRTHTQDAVP	SGYVQQVKYAITRIKA	R	T	H	V	K	Y	1	0	0	1	0	4	1	2	1	0	2	1	0	1	1	1	3	0	1	3	0	0	23	0	2545.28	P10173;gi|343790920|ref|NP_001230517.1|;I3LPP1	gi|343790920|ref|NP_001230517.1|	236	258	no	no	2;3;4	0	270.82	By MS/MS	By MS/MS	By MS/MS	By MS/MS	By MS/MS	By MS/MS	By MS/MS
LSPAQLGDICVGNVLQPGAGAVMAR	TAVLQDVKLSPAQLGD	GAGAVMARIAQFLSDI	K	L	S	A	R	I	4	1	1	1	1	2	0	4	0	1	3	0	1	0	2	1	0	0	0	3	0	0	25	0	2493.28	F1RRB7;I3LPY7;gi|545892288|ref|XP_005659032.1|;gi|311268665|ref|XP_003132152.1|	F1RRB7	80	104	yes	no	2;3;4	4.0914e-285	252.18	By MS/MS		By MS/MS	By MS/MS		By MS/MS	By MS/MS
DGVADILHVLNSPLEGPDQK	PSRIKATKDGVADILH	PLEGPDQKSFIPVERA	K	D	G	Q	K	S	1	0	1	3	0	1	1	2	1	1	3	1	0	0	2	1	0	0	0	2	0	0	20	0	2116.08	gi|335309772|ref|XP_003361762.1|	gi|335309772|ref|XP_003361762.1|	39	58	yes	yes	2;3;4	0	285.76	By MS/MS	By MS/MS	By MS/MS	By MS/MS	By MS/MS	By MS/MS	By MS/MS
LEVDPNIQAVR	QSLLSPLKLEVDPNIQ	DPNIQAVRTQEKEQIK	K	L	E	V	R	T	1	1	1	1	0	1	1	0	0	1	1	0	0	0	1	0	0	0	0	2	0	0	11	0	1252.68	F1SGG2;gi|545825150|ref|XP_005652571.1|;gi|545825152|ref|XP_005652572.1|	F1SGG2	86	96	yes	no	2;3	3.2559e-16	143.96	By MS/MS	By MS/MS	By MS/MS	By MS/MS	By MS/MS	By MS/MS	By MS/MS
GIKDQDGYFQFLGR	DFWLTGDRGIKDQDGY	GYFQFLGRADDIINSS	R	G	I	G	R	A	0	1	0	2	0	2	0	3	0	1	1	1	0	2	0	0	0	0	1	0	0	0	14	1	1642.81	F1RPB0	F1RPB0	449	462	yes	yes	2;3	1.9885e-178	237.21	By MS/MS	By MS/MS	By MS/MS	By MS/MS	By MS/MS		By MS/MS
QMSLLLR	SKQAVAYRQMSLLLRR	RQMSLLLRRPPGREAY	R	Q	M	L	R	R	0	1	0	0	0	1	0	0	0	0	3	0	1	0	0	1	0	0	0	0	0	0	7	0	859.495	F1RPS8;P80021	F1RPS8	303	309	yes	no	2	0.019281	103.02	By MS/MS		By MS/MS	By matching	By matching	By MS/MS	By MS/MS
VSHVSTGGGASLELLEGK	AKWNTEDKVSHVSTGG	SLELLEGKVLPGVDAL	K	V	S	G	K	V	1	0	0	0	0	0	2	4	1	0	3	1	0	0	0	3	1	0	0	2	0	0	18	0	1739.91	K7GKJ8;F1RPH0;Q7SIB7	Q7SIB7	389	406	no	no	2;3	2.1976e-255	254.58	By MS/MS	By MS/MS	By MS/MS	By MS/MS	By matching	By MS/MS	By MS/MS
VQQTVQDLFGR	GGMTRMPKVQQTVQDL	TVQDLFGRAPSKAVNP	K	V	Q	G	R	A	0	1	0	1	0	3	0	1	0	0	1	0	0	1	0	0	1	0	0	2	0	0	11	0	1289.67	F1RGJ3	F1RGJ3	395	405	yes	yes	2	1.1426e-66	189.58	By MS/MS	By MS/MS	By MS/MS	By MS/MS	By MS/MS	By MS/MS	By MS/MS
DFLAGGIAAAISK	EQAISFAKDFLAGGIA	GIAAAISKTAVAPIER	K	D	F	S	K	T	4	0	0	1	0	0	0	2	0	2	1	1	0	1	0	1	0	0	0	0	0	0	13	0	1232.68	Q6QRN9	Q6QRN9	11	23	yes	no	1;2;3	9.6523e-05	106.38	By MS/MS	By MS/MS	By MS/MS	By MS/MS	By MS/MS	By MS/MS	By MS/MS
VELVPPTPAEIPTAIQSLK	ATFWHYAKVELVPPTP	PTAIQSLKKIVNSAQT	K	V	E	L	K	K	2	0	0	0	0	1	2	0	0	2	2	1	0	0	4	1	2	0	0	2	0	0	19	0	2002.13	F1SAK6;gi|545848769|ref|XP_005653761.1|	F1SAK6	36	54	yes	no	2;3	7.3936e-13	122.97	By MS/MS	By MS/MS	By MS/MS	By MS/MS	By MS/MS	By MS/MS	By MS/MS
LTAVPTLLK	NDFRKKLKLTAVPTLL	TAVPTLLKYGTPQKLV	K	L	T	L	K	Y	1	0	0	0	0	0	0	0	0	0	3	1	0	0	1	0	2	0	0	1	0	0	9	0	954.611	F1RGM3	F1RGM3	90	98	yes	yes	2	2.01e-05	133.99	By MS/MS	By MS/MS	By MS/MS	By MS/MS	By MS/MS	By MS/MS	By MS/MS
GTFCSFDTPDESIR	FISRVRGRGTFCSFDT	DTPDESIRNKLISIAR	R	G	T	I	R	N	0	1	0	2	1	0	1	1	0	1	0	0	0	2	1	2	2	0	0	0	0	0	14	0	1630.69	J9JIL9;gi|47523600|ref|NP_999428.1|;P80147	J9JIL9	414	427	yes	no	2	6.3119e-26	152.55	By MS/MS	By MS/MS	By MS/MS	By MS/MS	By MS/MS	By MS/MS	By MS/MS
HVTDCSSSFCMFK	KQQAQFGRHVTDCSSS	SSSFCMFKSNTKDLLF	R	H	V	F	K	S	0	0	0	1	2	0	0	0	1	0	0	1	1	2	0	3	1	0	0	1	0	0	13	0	1604.64	P09571;B3CL06;gi|350591529|ref|XP_003483289.1|;gi|545864004|ref|XP_005669896.1|	P09571	620	632	yes	no	2;3	0	284.32	By MS/MS	By matching	By MS/MS	By MS/MS			By MS/MS
ELQNLIQELQQAR	GSGYLEGKELQNLIQE	IQELQQARKKAGLELS	K	E	L	A	R	K	1	1	1	0	0	4	2	0	0	1	3	0	0	0	0	0	0	0	0	0	0	0	13	0	1581.85	B3VFB6	B3VFB6	35	47	yes	yes	2;3	3.0493e-189	242.48	By MS/MS	By MS/MS	By MS/MS	By MS/MS	By MS/MS	By MS/MS	By MS/MS
EAVEGTVHIQECVPENLELK	ISGCSDLREAVEGTVH	VPENLELKQQLFAQLD	R	E	A	L	K	Q	1	0	1	0	1	1	5	1	1	1	2	1	0	0	1	0	1	0	0	3	0	0	20	0	2293.13	F1RVB1;Q8SQ26	Q8SQ26	86	105	no	no	2;3	0	367.05	By MS/MS	By MS/MS	By MS/MS	By MS/MS	By MS/MS	By MS/MS	By MS/MS
GFIGPGIDVPAPDMSTGER	FTMELAKKGFIGPGID	PDMSTGEREMSWIADT	K	G	F	E	R	E	1	1	0	2	0	0	1	4	0	2	0	0	1	1	3	1	1	0	0	1	0	0	19	0	1914.91	F1SEN2	F1SEN2	213	231	yes	yes	2;3	1.0506e-09	118.32	By MS/MS		By MS/MS	By MS/MS		By MS/MS	By MS/MS
YADLTEDQLPSCESLKDTIAR	SNISKDRRYADLTEDQ	SLKDTIARALPFWNEE	R	Y	A	A	R	A	2	1	0	3	1	1	2	0	0	1	3	1	0	0	1	2	2	0	1	0	0	0	21	1	2424.15	gi|350592969|ref|XP_003483583.1|;F1S8Y5	gi|350592969|ref|XP_003483583.1|	142	162	yes	no	2;3	0	297	By MS/MS	By MS/MS	By MS/MS	By MS/MS	By MS/MS	By MS/MS	By MS/MS
TIAQDYGVLK	PLISDPKRTIAQDYGV	AQDYGVLKADEGISFR	R	T	I	L	K	A	1	0	0	1	0	1	0	1	0	1	1	1	0	0	0	0	1	0	1	1	0	0	10	0	1106.6	F1S3U9;gi|545836492|ref|XP_005665529.1|	F1S3U9	109	118	no	no	1;2	1.9536e-06	137.95	By MS/MS	By MS/MS	By MS/MS	By MS/MS	By MS/MS	By MS/MS	By MS/MS
IDATQVEVNPFGETPEGQVVCFDAK	KLYNLFLKIDATQVEV	QVVCFDAKINFDDNAE	K	I	D	A	K	I	2	0	1	2	1	2	3	2	0	1	0	1	0	2	2	0	2	0	0	4	0	0	25	0	2749.29	F1SFR6;P53590;gi|350591336|ref|XP_003132357.3|	F1SFR6	235	259	yes	no	2;3;4	2.9267e-181	219.98	By MS/MS	By MS/MS	By MS/MS	By MS/MS	By MS/MS	By MS/MS	By MS/MS
DSPSVWAAVPGK	DAAIVGYKDSPSVWAA	VWAAVPGKTFVNITPA	K	D	S	G	K	T	2	0	0	1	0	0	0	1	0	0	0	1	0	0	2	2	0	1	0	2	0	0	12	0	1212.61	F1RFY1;CON__P02584	F1RFY1	27	38	yes	no	2;3	0.00011953	80.245	By MS/MS	By MS/MS	By MS/MS	By MS/MS	By MS/MS	By MS/MS	By MS/MS
TVTNAVVTVPAYFNDSQR	IAEAYLGKTVTNAVVT	AYFNDSQRQATKDAGT	K	T	V	Q	R	Q	2	1	2	1	0	1	0	0	0	0	0	0	0	1	1	1	3	0	1	4	0	0	18	0	1980.99	gi|345441750|ref|NP_001230836.1|	gi|345441750|ref|NP_001230836.1|	138	155	yes	yes	2;3	1.1157e-178	225.13	By MS/MS	By MS/MS	By MS/MS	By MS/MS	By MS/MS	By MS/MS	By MS/MS
ELISNASDALDK	KNKEIFLRELISNASD	NASDALDKIRLISLTD	R	E	L	D	K	I	2	0	1	2	0	0	1	0	0	1	2	1	0	0	0	2	0	0	0	0	0	0	12	0	1274.64	F1RQU2;Q29092;F1SRK6;gi|47523016|ref|NP_999268.1|	Q29092	103	114	no	no	1;2;3	8.6317e-16	143.22	By MS/MS	By MS/MS	By MS/MS		By matching
YLPDTLLLEECGLLR	FLDHWKDRYLPDTLLL	LEECGLLRKGTVLLAD	R	Y	L	L	R	K	0	1	0	1	1	0	2	1	0	0	6	0	0	0	1	0	1	0	1	0	0	0	15	0	1803.94	gi|305855180|ref|NP_001182259.1|;F1RHN3;Q99028	gi|305855180|ref|NP_001182259.1|	196	210	yes	no	2;3	3.5982e-76	187.97	By MS/MS	By MS/MS	By MS/MS	By MS/MS	By MS/MS	By MS/MS	By MS/MS
RIVVLCGYDAVK	FTVHLGPRRIVVLCGY	LCGYDAVKEALVDQAE	R	R	I	V	K	E	1	1	0	1	1	0	0	1	0	1	1	1	0	0	0	0	0	0	1	3	0	0	12	1	1391.76	gi|47523886|ref|NP_999582.1|;F1RHC1;gi|545889396|ref|XP_003484254.2|	gi|47523886|ref|NP_999582.1|	77	88	yes	no	2	0.010285	66.393		By matching	By matching	By MS/MS	By matching		By matching
FCFSTFGDR	ESFDNYARFCFSTFGD	CFSTFGDRVKQWITIN	R	F	C	D	R	V	0	1	0	1	1	0	0	1	0	0	0	0	0	3	0	1	1	0	0	0	0	0	9	0	1135.48	gi|350587405|ref|XP_003482406.1|;F1S5A9;F1S5B1	gi|350587405|ref|XP_003482406.1|	128	136	yes	no	2	2.6861e-07	138.98	By MS/MS	By MS/MS	By MS/MS	By MS/MS	By MS/MS	By MS/MS	By MS/MS
LGILDEVVNSDPVEEAIR	ISANEARKLGILDEVV	DPVEEAIRFAQRVLVV	K	L	G	I	R	F	1	1	1	2	0	0	3	1	0	2	2	0	0	0	1	1	0	0	0	3	0	0	18	0	1967.02	gi|350591788|ref|XP_003358782.2|;I3LJ48	gi|350591788|ref|XP_003358782.2|	166	183	yes	no	2;3	0	265.77	By MS/MS	By MS/MS	By MS/MS	By MS/MS	By MS/MS	By MS/MS	By MS/MS
IGGIFAFK	EGEQFVKKIGGIFAFK	IGGIFAFKVKDGPEGR	K	I	G	F	K	V	1	0	0	0	0	0	0	2	0	2	0	1	0	2	0	0	0	0	0	0	0	0	8	0	851.491	gi|350586177|ref|XP_003482126.1|;I3LEB7;gi|270289750|ref|NP_001161887.1|;gi|545888472|ref|XP_005658118.1|	gi|270289750|ref|NP_001161887.1|	449	456	no	no	1;2	0.018504	99.384	By MS/MS	By matching	By MS/MS	By MS/MS	By matching	By MS/MS	By MS/MS
DMAGLLKPAACTMLVSSLR	GTHILCIKDMAGLLKP	TMLVSSLRDRFPDLPL	K	D	M	L	R	D	3	1	0	1	1	0	0	1	0	0	4	1	2	0	1	2	1	0	0	1	0	0	19	1	2033.05	F1RUV5;gi|47523756|ref|NP_999514.1|	gi|47523756|ref|NP_999514.1|	742	760	no	no	2;3;4	2.7858e-57	164.94	By MS/MS		By MS/MS	By MS/MS		By MS/MS	By MS/MS
TRLEQEIATYR	YQHLMDIKTRLEQEIA	EQEIATYRNLLEGQDA	K	T	R	Y	R	N	1	2	0	0	0	1	2	0	0	1	1	0	0	0	0	0	2	0	1	0	0	0	11	1	1378.72	F1S0J8;CON__Q04695;CON__Q9QWL7;gi|350590319|ref|XP_003483032.1|;CON__A2A4G1;gi|350590317|ref|XP_003483031.1|;CON__Q6IFX2;CON__P02533;gi|350590321|ref|XP_003483033.1|;CON__P08779;F1S0L1;gi|545858037|ref|XP_005653960.1|;CON__P08730-1;CON__Q9Z2K1;CON__Q3ZAW8;F1S0J9;CON__Q61782;gi|311267326|ref|XP_003131510.1|;CON__Q9D312;F1RXG4;CON__P19012;F1S0K2;CON__P35900;CON__P13646-1;CON__ENSEMBL:ENSP0000037755…	F1S0J8	375	385	no	no	2;3	3.051e-53	180.47	By MS/MS	By MS/MS	By MS/MS	By MS/MS	By matching		By MS/MS
NVIIWGNHSSTQYPDVNHAK	GVTSDDVKNVIIWGNH	YPDVNHAKVKLQAKEV	K	N	V	A	K	V	1	0	3	1	0	1	0	1	2	2	0	1	0	0	1	2	1	1	1	2	0	0	20	0	2279.11	P11708;I3LSS1;gi|350596594|ref|XP_003484293.1|;I3LBY9;gi|545890524|ref|XP_005658591.1|;F1SIX2;gi|545817282|ref|XP_005662575.1|	gi|350596594|ref|XP_003484293.1|	135	154	no	no	2;3;4	0	351.08	By MS/MS	By matching	By MS/MS	By MS/MS	By matching		By MS/MS
PSWGNHTPIFR	SRDVFLPKPSWGNHTP	GNHTPIFRDAGMQLHS	K	P	S	F	R	D	0	1	1	0	0	0	0	1	1	1	0	0	0	1	2	1	1	1	0	0	0	0	11	0	1310.65	P00506;F1RFU5	P00506	160	170	yes	no	2;3	2.782e-130	230.4		By matching	By MS/MS	By MS/MS	By matching		By MS/MS
ELAEEKETAFEFLSSA	EKMDLTAKELAEEKET	AFEFLSSA________	K	E	L	S	A	-	3	0	0	0	0	0	5	0	0	0	2	1	0	2	0	2	1	0	0	0	0	0	16	1	1799.85	gi|350596594|ref|XP_003484293.1|;I3LBY9;gi|545890524|ref|XP_005658591.1|	gi|350596594|ref|XP_003484293.1|	274	289	yes	no	2;3	3.4283e-28	152.11	By MS/MS	By MS/MS	By MS/MS	By MS/MS	By MS/MS	By MS/MS	By MS/MS
GNFNYIEFTR	REAPIDKKGNFNYIEF	FNYIEFTRILKHGAKD	K	G	N	T	R	I	0	1	2	0	0	0	1	1	0	1	0	0	0	2	0	0	1	0	1	0	0	0	10	0	1259.59	F2Z5V6;F1SM78;I3LBF7;gi|346716320|ref|NP_001038037.2|	F2Z5V6	152	161	yes	no	1;2	2.3536e-14	178.55	By MS/MS	By MS/MS	By MS/MS	By MS/MS	By MS/MS	By MS/MS	By MS/MS
GLPVDENQLSLEMNK	AKLIRQEKGLPVDENQ	QLSLEMNKVMELEKEI	K	G	L	N	K	V	0	0	2	1	0	1	2	1	0	0	3	1	1	0	1	1	0	0	0	1	0	0	15	0	1685.83	K7GMJ2;F1SJM4;K7GN87	K7GMJ2	261	275	yes	no	2;3	1.3475e-49	170.26	By MS/MS	By matching	By MS/MS	By MS/MS		By MS/MS	By MS/MS
VAASIMNPYVK	AQILKEPKVAASIMNP	SIMNPYVKRSVKVKSL	K	V	A	V	K	R	2	0	1	0	0	0	0	0	0	1	0	1	1	0	1	1	0	0	1	2	0	0	11	0	1191.63	Q2EN81	Q2EN81	74	84	yes	yes	2	4.2075e-09	123.79	By MS/MS		By MS/MS	By MS/MS		By MS/MS	By MS/MS
FSPLTSNLINLLAENGR	SDMTAKEKFSPLTSNL	NLLAENGRLSSTPGVI	K	F	S	G	R	L	1	1	3	0	0	0	1	1	0	1	4	0	0	1	1	2	1	0	0	0	0	0	17	0	1857.99	Q2EN81	Q2EN81	101	117	yes	yes	2;3	4.1735e-80	182.1	By MS/MS	By MS/MS	By MS/MS	By MS/MS	By MS/MS	By MS/MS	By MS/MS
FGEVVDCTIK	DLKDYFTKFGEVVDCT	EVVDCTIKMDPNTGRS	K	F	G	I	K	M	0	0	0	1	1	0	1	1	0	1	0	1	0	1	0	0	1	0	0	2	0	0	10	0	1166.56	gi|162951821|ref|NP_001106165.1|;F1S420	gi|162951821|ref|NP_001106165.1|	109	118	yes	no	2	0.0005168	100.88	By MS/MS	By MS/MS	By MS/MS	By MS/MS	By MS/MS	By MS/MS	By MS/MS
FEELNADLFR	YTSITRARFEELNADL	ELNADLFRGTLDPVEK	R	F	E	F	R	G	1	1	1	1	0	0	2	0	0	0	2	0	0	2	0	0	0	0	0	0	0	0	10	0	1252.61	F1SA70;gi|345441750|ref|NP_001230836.1|;F1S9Q3;F1S9Q1;gi|545848996|ref|XP_005667500.1|	gi|345441750|ref|NP_001230836.1|	302	311	no	no	1;2	6.9081e-37	204.34	By MS/MS	By MS/MS	By MS/MS	By MS/MS	By MS/MS	By MS/MS	By MS/MS
YNLSPTIFFCATPPDDGNLCR	DEFCKIGRYNLSPTIF	PDDGNLCRFYKHNSNF	R	Y	N	C	R	F	1	1	2	2	2	0	0	1	0	1	2	0	0	2	3	1	2	0	1	0	0	0	21	0	2457.11	F1SN27	F1SN27	110	130	yes	yes	2;3	4.3827e-266	256.79	By MS/MS	By MS/MS	By MS/MS	By MS/MS	By MS/MS	By MS/MS	By MS/MS
LEEETGQVVGFHQPGSIR	DSIKLYEKLEEETGQV	FHQPGSIRIATTPVRV	K	L	E	I	R	I	0	1	0	0	0	2	3	3	1	1	1	0	0	1	1	1	1	0	0	2	0	0	18	0	1981.99	F1RF50;gi|545811629|ref|XP_005661570.1|	F1RF50	119	136	yes	no	2;3;4	0	274.16	By MS/MS		By MS/MS	By MS/MS	By MS/MS	By MS/MS	By MS/MS
AILPCQDTPSVK	QCQAIHCRAILPCQDT	CQDTPSVKLTYSAEVS	R	A	I	V	K	L	1	0	0	1	1	1	0	0	0	1	1	1	0	0	2	1	1	0	0	1	0	0	12	0	1327.68	F1SQR8;gi|297591965|ref|NP_001172061.1|;gi|545828230|ref|XP_005664290.1|	F1SQR8	143	154	yes	no	2	4.5366e-05	111.52	By MS/MS		By matching	By MS/MS	By MS/MS	By MS/MS	By MS/MS
ESGLYFIKPLK	EIANKGARESGLYFIK	LYFIKPLKAPKKFLVY	R	E	S	L	K	A	0	0	0	0	0	0	1	1	0	1	2	2	0	1	1	1	0	0	1	0	0	0	11	1	1293.73	F1RX35;gi|545845530|ref|XP_005666850.1|	F1RX35	190	200	yes	no	2;3	4.1933e-15	141.29		By MS/MS	By MS/MS	By MS/MS	By MS/MS		By MS/MS
SSYLDCIK	PLVSCVKKSSYLDCIK	SSYLDCIKAIRDKEAD	K	S	S	I	K	A	0	0	0	1	1	0	0	0	0	1	1	1	0	0	0	2	0	0	1	0	0	0	8	0	984.459	P09571;B3CL06;gi|350591529|ref|XP_003483289.1|	P09571	42	49	yes	no	1;2	0.011827	113.7	By MS/MS		By MS/MS	By MS/MS	By matching	By MS/MS	By MS/MS
ESSYACYYDEAR	ATTAANPRESSYACYY	ACYYDEARATYLGDWY	R	E	S	A	R	A	2	1	0	1	1	0	2	0	0	0	0	0	0	0	0	2	0	0	3	0	0	0	12	0	1512.58	gi|545842911|ref|XP_005656508.1|;gi|545888519|ref|XP_005658137.1|;F1SD69;I3LKM9;F1SD70	gi|545842911|ref|XP_005656508.1|	214	225	yes	no	2	1.3831e-07	123.95	By MS/MS	By MS/MS	By MS/MS	By MS/MS	By MS/MS	By MS/MS	By MS/MS
STGSVVGQQPFGGAR	GNFYINDKSTGSVVGQ	QQPFGGARASGTNDKP	K	S	T	A	R	A	1	1	0	0	0	2	0	4	0	0	0	0	0	1	1	2	1	0	0	2	0	0	15	0	1446.72	gi|356582295|ref|NP_001239142.1|;I3LNB4	gi|356582295|ref|NP_001239142.1|	510	524	no	no	2;3	8.5793e-76	187.11	By MS/MS	By MS/MS	By MS/MS	By MS/MS	By MS/MS	By MS/MS	By MS/MS
TLMNLGGLAVAR	KNMACVQRTLMNLGGL	LGGLAVARDDGLFSGD	R	T	L	A	R	D	2	1	1	0	0	0	0	2	0	0	3	0	1	0	0	0	1	0	0	1	0	0	12	0	1214.68	gi|545822445|ref|XP_005663269.1|;F1RJ93	gi|545822445|ref|XP_005663269.1|	128	139	yes	no	2;3	8.9434e-12	134.13	By MS/MS		By MS/MS	By MS/MS	By matching	By MS/MS	By MS/MS
SEDYALPVYVDR	RAHGSVVKSEDYALPV	ALPVYVDRRDYPLPDV	K	S	E	D	R	R	1	1	0	2	0	0	1	0	0	0	1	0	0	0	1	1	0	0	2	2	0	0	12	0	1425.68	I3LER5;Q95283	I3LER5	30	41	yes	no	2	1.588e-07	123.26	By MS/MS	By MS/MS	By MS/MS	By MS/MS	By MS/MS	By MS/MS	By MS/MS
IIPPGSGIIHQVNLEYLAR	SQAFRNMRIIPPGSGI	VNLEYLARVVFDQDGY	R	I	I	A	R	V	1	1	1	0	0	1	1	2	1	4	2	0	0	0	2	1	0	0	1	1	0	0	19	0	2089.17	gi|335296435|ref|XP_003357777.1|;I3LJW4	gi|335296435|ref|XP_003357777.1|	169	187	yes	no	2;3;4	6.0229e-35	148.26	By MS/MS	By MS/MS	By MS/MS	By MS/MS	By MS/MS	By MS/MS	By MS/MS
QVETELFPCLK	GMYNATTRQVETELFP	TELFPCLKHFGLRFYA	R	Q	V	L	K	H	0	0	0	0	1	1	2	0	0	0	2	1	0	1	1	0	1	0	0	1	0	0	11	0	1362.69	F1SUP1	F1SUP1	216	226	yes	yes	1;2;3	0.00023793	106.62	By MS/MS	By matching	By MS/MS	By MS/MS	By MS/MS	By MS/MS	By MS/MS
LQNALALLR	________________	QNALALLRLRNPPVNA	R	L	Q	L	R	L	2	1	1	0	0	1	0	0	0	0	4	0	0	0	0	0	0	0	0	0	0	0	9	0	1010.62	gi|350591788|ref|XP_003358782.2|;I3LHL0	gi|350591788|ref|XP_003358782.2|	7	15	yes	no	2	7.3819e-05	126.62	By MS/MS		By MS/MS		By matching	By MS/MS
FNASIAYDR	AVDPIMEKFNASIAYD	NASIAYDRHLWEVDVQ	K	F	N	D	R	H	2	1	1	1	0	0	0	0	0	1	0	0	0	1	0	1	0	0	1	0	0	0	9	0	1055.5	F1RJH8	F1RJH8	24	32	yes	yes	2	2.0911e-11	150.35	By MS/MS	By MS/MS	By MS/MS	By MS/MS	By MS/MS	By MS/MS	By MS/MS
YENLITTHDSTIR	KMLEEIMKYENLITTH	TTHDSTIRFLQEIYNS	K	Y	E	I	R	F	0	1	1	1	0	0	1	0	1	2	1	0	0	0	0	1	3	0	1	0	0	0	13	0	1561.77	F1RX35;gi|545845530|ref|XP_005666850.1|	F1RX35	123	135	yes	no	2;3	7.3808e-45	166.03	By MS/MS	By MS/MS	By MS/MS	By MS/MS	By MS/MS	By matching	By MS/MS
QYFQGNFPAR	STVNDIYKQYFQGNFP	FQGNFPARAAYQVAAL	K	Q	Y	A	R	A	1	1	1	0	0	2	0	1	0	0	0	0	0	2	1	0	0	0	1	0	0	0	10	0	1226.58	F1S0M2	F1S0M2	98	107	yes	yes	1;2;3	1.3718e-10	138.98	By MS/MS	By MS/MS	By MS/MS	By MS/MS	By MS/MS	By MS/MS	By MS/MS
GGIFSQTFR	CMGLLIGRGGIFSQTF	GIFSQTFRIAPSMCIT	R	G	G	F	R	I	0	1	0	0	0	1	0	2	0	1	0	0	0	2	0	1	1	0	0	0	0	0	9	0	1011.51	F1SND2;gi|349585168|ref|NP_001231813.1|	gi|349585168|ref|NP_001231813.1|	473	481	no	no	1;2	3.0389e-06	136.75	By MS/MS	By matching	By MS/MS	By matching	By MS/MS	By MS/MS	By MS/MS
EFLDAGEQVVSSPADVAEK	DVFPDACKEFLDAGEQ	SPADVAEKADRIITML	K	E	F	E	K	A	3	0	0	2	0	1	3	1	0	0	1	1	0	1	1	2	0	0	0	3	0	0	19	0	1989.95	I3LUZ8;gi|545883448|ref|XP_005673346.1|;gi|545883445|ref|XP_003134875.4|	I3LUZ8	77	95	yes	no	2;3	4.32e-285	264.23	By MS/MS	By MS/MS	By MS/MS	By MS/MS	By MS/MS	By MS/MS	By MS/MS
TLFDQWMSDPENNPIHPNLR	PQCENLAKTLFDQWMS	NPIHPNLRSTIYCNAI	K	T	L	L	R	S	0	1	3	2	0	1	1	0	1	1	2	0	1	1	3	1	1	1	0	0	0	0	20	0	2423.13	F1SK03;gi|47523628|ref|NP_999442.1|;P15145	F1SK03	771	790	yes	no	2;3;4	0	267.6	By MS/MS		By MS/MS	By MS/MS		By MS/MS	By MS/MS
VGSHITGGDIYGIVNENSLIK	FTPSKNLRVGSHITGG	VNENSLIKHRIMLPPR	R	V	G	I	K	H	0	0	2	1	0	0	1	4	1	4	1	1	0	0	0	2	1	0	1	2	0	0	21	0	2185.14	F1SP93;gi|51592133|ref|NP_001004042.1|;Q29048	F1SP93	144	164	yes	no	2;3	0	353.45	By MS/MS	By MS/MS	By MS/MS	By MS/MS	By MS/MS	By MS/MS	By MS/MS
KVESLQEEIAFLK	LARLDLERKVESLQEE	QEEIAFLKKLHDEEIQ	R	K	V	L	K	K	1	0	0	0	0	1	3	0	0	1	2	2	0	1	0	1	0	0	0	1	0	0	13	1	1532.85	P02543;gi|545853404|ref|XP_005668164.1|	P02543	223	235	yes	no	2;3	1.2629e-293	274.45	By MS/MS	By MS/MS	By MS/MS	By MS/MS	By MS/MS		By MS/MS
AIPDLTAPVAAVQAAVSNLVR	EEGEVDGKAIPDLTAP	AAVSNLVRVGKETVQT	K	A	I	V	R	V	6	1	1	1	0	1	0	0	0	1	2	0	0	0	2	1	1	0	0	4	0	0	21	0	2075.17	gi|545870539|ref|XP_005671131.1|;P26234-2;gi|545870537|ref|XP_005671130.1|;P26234	gi|545870539|ref|XP_005671131.1|	36	56	yes	no	2;3	4.7214e-91	182.22	By MS/MS	By matching	By MS/MS	By MS/MS	By MS/MS	By MS/MS	By MS/MS
FFAVNVDYSK	LGPNDQYKFFAVNVDY	AVNVDYSKLKKEGPDF	K	F	F	S	K	L	1	0	1	1	0	0	0	0	0	0	0	1	0	2	0	1	0	0	1	2	0	0	10	0	1188.58	A1XQS3	A1XQS3	65	74	yes	yes	1;2	1.9443e-47	205.09	By MS/MS	By matching	By MS/MS	By MS/MS		By MS/MS	By MS/MS
GYSFVTTAER	LMKILTERGYSFVTTA	SFVTTAEREIVRDIKE	R	G	Y	E	R	E	1	1	0	0	0	0	1	1	0	0	0	0	0	1	0	1	2	0	1	1	0	0	10	0	1129.54	C7AI81;F1SLG5;B6VNT8;P68137;gi|545816803|ref|XP_003125076.4|	B6VNT8	199	208	no	no	2	1.5507e-08	133.23	By MS/MS	By MS/MS	By MS/MS	By MS/MS		By MS/MS	By MS/MS
FFVADTANEALEAAK	DNGVKVQRFFVADTAN	NEALEAAKRLNAKEIV	R	F	F	A	K	R	5	0	1	1	0	0	2	0	0	0	1	1	0	2	0	0	1	0	0	1	0	0	15	0	1595.78	F1SFR6;P53590;gi|350591336|ref|XP_003132357.3|	F1SFR6	59	73	yes	no	2;3	2.4174e-50	170.79	By MS/MS	By MS/MS	By MS/MS	By MS/MS	By MS/MS	By MS/MS	By MS/MS
YATLIYTNYEAGK	GVEDLRCKYATLIYTN	YTNYEAGKEKYVKELP	K	Y	A	G	K	E	2	0	1	0	0	0	1	1	0	1	1	1	0	0	0	0	2	0	3	0	0	0	13	0	1505.74	P80031;gi|545805908|ref|XP_005660679.1|;F1RVN0	P80031	101	113	no	no	2	1.1671e-24	148.96		By MS/MS	By MS/MS	By MS/MS	By MS/MS	By MS/MS	By MS/MS
FLWPGFGENCR	FRKDKDGRFLWPGFGE	PGFGENCRVLAWMFDR	R	F	L	C	R	V	0	1	1	0	1	0	1	2	0	0	1	0	0	2	1	0	0	1	0	0	0	0	11	0	1381.62	A5GFS4	A5GFS4	525	535	yes	yes	2;3	7.2979e-20	147.74	By MS/MS	By MS/MS	By MS/MS	By MS/MS	By MS/MS	By MS/MS	By MS/MS
GQVYILGR	KVQVSVFKGQVYILGR	GQVYILGRESPLSLYN	K	G	Q	G	R	E	0	1	0	0	0	1	0	2	0	1	1	0	0	0	0	0	0	0	1	1	0	0	8	0	904.513	F1S0X9	F1S0X9	356	363	yes	yes	2	0.020772	80.229	By MS/MS	By MS/MS			By MS/MS	By MS/MS	By matching
NRPSSGSLIQVVTTQGK	FHDWIIEKNRPSSGSL	QVVTTQGKTELTPAYF	K	N	R	G	K	T	0	1	1	0	0	2	0	2	0	1	1	1	0	0	1	3	2	0	0	2	0	0	17	1	1770.96	I3LKS6;Q8MJ30	I3LKS6	219	235	yes	no	2;3	5.3239e-172	230.48	By MS/MS	By MS/MS	By MS/MS	By MS/MS	By MS/MS		By MS/MS
AHLMSQPLAYHTPDCGK	GLQAAGLKAHLMSQPL	YHTPDCGKQGFIDLPE	K	A	H	G	K	Q	2	0	0	1	1	1	0	1	2	0	2	1	1	0	2	1	1	0	1	0	0	0	17	0	1924.89	gi|545811619|ref|XP_005661566.1|;gi|545811621|ref|XP_005661567.1|;E7D6R2;Q95332	gi|545811619|ref|XP_005661566.1|	232	248	yes	no	2;3;4	2.491e-277	264.38	By MS/MS	By matching	By MS/MS	By MS/MS			By MS/MS
LVFGILNGR	TVPGHAGRLVFGILNG	VFGILNGRACVMMQGR	R	L	V	G	R	A	0	1	1	0	0	0	0	2	0	1	2	0	0	1	0	0	0	0	0	1	0	0	9	0	987.587	gi|194038973|ref|XP_001929258.1|;gi|545841461|ref|XP_005656368.1|;F1S8H8	gi|194038973|ref|XP_001929258.1|	68	76	yes	no	1;2	4.8095e-05	133.47	By MS/MS		By MS/MS	By MS/MS	By MS/MS	By MS/MS	By MS/MS
LGVEFDETTADDRK	KSTEISFKLGVEFDET	ETTADDRKVKSIVTLD	K	L	G	R	K	V	1	1	0	3	0	0	2	1	0	0	1	1	0	1	0	0	2	0	0	1	0	0	14	1	1594.75	FABPH_HUMAN;O02772	O02772	67	80	no	no	2;3	1.5861e-58	177.21	By MS/MS	By MS/MS	By MS/MS	By MS/MS	By MS/MS	By MS/MS	By MS/MS
GDGPVQGTIYFELK	TKAVCVLKGDGPVQGT	GTIYFELKGEKTVLVT	K	G	D	L	K	G	0	0	0	1	0	1	1	3	0	1	1	1	0	1	1	0	1	0	1	1	0	0	14	0	1522.77	P04178;gi|545867096|ref|XP_005657198.1|	P04178	11	24	no	no	2;3	0.00013483	107.46	By MS/MS	By MS/MS	By MS/MS	By MS/MS	By MS/MS	By MS/MS	By MS/MS
QVEPLFQHFETLTK	PMKKYLRKQVEPLFQH	QHFETLTKNWTERPEN	K	Q	V	T	K	N	0	0	0	0	0	2	2	0	1	0	2	1	0	2	1	0	2	0	0	1	0	0	14	0	1715.89	F1SK03;gi|47523628|ref|NP_999442.1|;P15145	F1SK03	722	735	yes	no	2;3	1.0165e-58	174.94	By MS/MS	By MS/MS	By MS/MS	By MS/MS	By MS/MS	By MS/MS	By MS/MS
GLAPDLPEDLYHLIK	ILRILKSKGLAPDLPE	EDLYHLIKKAVAVRKH	K	G	L	I	K	K	1	0	0	2	0	0	1	1	1	1	4	1	0	0	2	0	0	0	1	0	0	0	15	0	1692.91	gi|348605266|ref|NP_001231758.1|;F6Q5P0;P62279	gi|348605266|ref|NP_001231758.1|	79	93	yes	no	2;3	7.9691e-38	160.84	By MS/MS	By MS/MS	By MS/MS	By MS/MS	By MS/MS	By MS/MS	By MS/MS
SGPFGQIFRPDNFVFGQSGAGNNWAK	PGTMDSVRSGPFGQIF	GAGNNWAKGHYTEGAE	R	S	G	A	K	G	2	1	3	1	0	2	0	5	0	1	0	1	0	4	2	2	0	1	0	1	0	0	26	1	2797.34	F2Z571;gi|545805425|ref|XP_005652801.1|;gi|545805422|ref|XP_005652800.1|;gi|545805417|ref|XP_005652799.1|;gi|545805414|ref|XP_005652798.1|;P02554;gi|545838336|ref|XP_005665808.1|;Q767L7;gi|545838339|ref|XP_005665809.1|;F2Z5B2;gi|545837045|ref|XP_005665592.1|;gi|545837039|ref|XP_005665590.1|;gi|545837059|ref|XP_005665596.1|;F2Z5K5	F2Z571	78	103	no	no	2;3;4	0	292.1	By MS/MS	By MS/MS	By MS/MS	By MS/MS	By MS/MS		By MS/MS
FQLQSDQLR	SGAGTVEKFQLQSDQL	QLQSDQLRVDIISWGC	K	F	Q	L	R	V	0	1	0	1	0	3	0	0	0	0	2	0	0	1	0	1	0	0	0	0	0	0	9	0	1133.58	Q9GKX6	Q9GKX6	22	30	yes	no	2	0.00029978	115.71	By MS/MS	By MS/MS	By MS/MS	By MS/MS	By MS/MS	By MS/MS
NSLESYAFNMK	QRDKVSSKNSLESYAF	ESYAFNMKATVEDEKL	K	N	S	M	K	A	1	0	2	0	0	0	1	0	0	0	1	1	1	1	0	2	0	0	1	0	0	0	11	0	1302.59	gi|345441750|ref|NP_001230836.1|;F1S9Q3;F1S9Q1;gi|545848996|ref|XP_005667500.1|	gi|345441750|ref|NP_001230836.1|	540	550	yes	no	2	2.8297e-17	145.46	By MS/MS	By MS/MS	By MS/MS	By MS/MS		By MS/MS	By MS/MS
DLVPDLSNFYAQYK	LPHMYVIKDLVPDLSN	SNFYAQYKSIEPYLKK	K	D	L	Y	K	S	1	0	1	2	0	1	0	0	0	0	2	1	0	1	1	1	0	0	2	1	0	0	14	0	1671.81	I3LDC1;Q007T0	I3LDC1	138	151	yes	no	2;3	9.4186e-18	139.46	By MS/MS	By MS/MS	By MS/MS	By MS/MS	By MS/MS	By MS/MS	By MS/MS
SQTEEDCTEELFDFLHAR	CDQRVSSRSQTEEDCT	LFDFLHARDHCVAHKL	R	S	Q	A	R	D	1	1	0	2	1	1	4	0	1	0	2	0	0	2	0	1	2	0	0	0	0	0	18	0	2225.95	F1S3W0	F1S3W0	61	78	yes	yes	2;3	0	332.56	By MS/MS	By MS/MS	By MS/MS	By MS/MS	By MS/MS	By MS/MS	By MS/MS
GNDISSGTVLSDYVGSGPPK	HFLVVNMKGNDISSGT	YVGSGPPKGTGLHRYV	K	G	N	P	K	G	0	0	1	2	0	0	0	4	0	1	1	1	0	0	2	4	1	0	1	2	0	0	20	0	1948.94	F1RKG8	F1RKG8	94	113	yes	yes	2;3	1.9255e-106	190.67	By MS/MS	By MS/MS	By MS/MS	By MS/MS	By MS/MS	By MS/MS	By MS/MS
VPPLLIR	MVFELSSKVPPLLIRF	KVPPLLIRFIRRENEA	K	V	P	I	R	F	0	1	0	0	0	0	0	0	0	1	2	0	0	0	2	0	0	0	0	1	0	0	7	0	806.538	Q9N1F5	Q9N1F5	123	129	yes	yes	2	0.0083584	118.06	By MS/MS	By MS/MS	By MS/MS	By MS/MS		By MS/MS	By MS/MS
AINPENGFFGVAPGTSVK	FDQQGNLRAINPENGF	VAPGTSVKTNPNAIKT	R	A	I	V	K	T	2	0	2	0	0	0	1	3	0	1	0	1	0	2	2	1	1	0	0	2	0	0	18	0	1803.92	A5GFS4	A5GFS4	325	342	yes	yes	2;3	3.0867e-45	157.73	By MS/MS	By MS/MS	By MS/MS	By MS/MS	By MS/MS	By MS/MS	By MS/MS
GLIAAICAGPTALLAHEIGFGSK	LKEQEKRKGLIAAICA	HEIGFGSKVTTHPLAK	K	G	L	S	K	V	5	0	0	0	1	0	1	4	1	3	3	1	0	1	1	1	1	0	0	0	0	0	23	0	2266.21	gi|118403904|ref|NP_001072131.1|;F1RII4	gi|118403904|ref|NP_001072131.1|	100	122	yes	no	2;3;4	1.0781e-247	244.72	By MS/MS	By MS/MS	By MS/MS	By MS/MS	By MS/MS	By MS/MS	By MS/MS
IVEVNGVCVEGK	SGLRAQDRIVEVNGVC	NGVCVEGKQHGDVVSA	R	I	V	G	K	Q	0	0	1	0	1	0	2	2	0	1	0	1	0	0	0	0	0	0	0	4	0	0	12	0	1301.66	B8XH67	B8XH67	206	217	yes	yes	2	1.164e-24	148.18	By MS/MS	By MS/MS	By MS/MS	By MS/MS	By MS/MS	By MS/MS	By matching
NQLTSNPENTVFDAK	RLIGDAAKNQLTSNPE	ENTVFDAKRLIGRTWN	K	N	Q	A	K	R	1	0	3	1	0	1	1	0	0	0	1	1	0	1	1	1	2	0	0	1	0	0	15	0	1676.8	F1RS36;gi|350579657|ref|XP_001927830.3|	F1RS36	82	96	yes	no	2;3	7.9059e-90	189.09	By MS/MS	By MS/MS	By MS/MS	By MS/MS	By MS/MS	By MS/MS	By MS/MS
YTALVDAEEQEDVKR	KVPVPEDKYTALVDAE	EEQEDVKRCAEFLSLS	K	Y	T	K	R	C	2	1	0	2	0	1	3	0	0	0	1	1	0	0	0	0	1	0	1	2	0	0	15	1	1764.85	gi|347658971|ref|NP_001231613.1|	gi|347658971|ref|NP_001231613.1|	86	100	yes	yes	2;3	1.6544e-290	267.93	By MS/MS	By MS/MS	By MS/MS	By MS/MS	By MS/MS	By MS/MS	By MS/MS
DMDLYSYR	ETMPSITKDMDLYSYR	DMDLYSYRLPLGVCAG	K	D	M	Y	R	L	0	1	0	2	0	0	0	0	0	0	1	0	1	0	0	1	0	0	2	0	0	0	8	0	1061.45	gi|194038542|ref|XP_001929208.1|;F1S3H1;gi|545842339|ref|XP_005656457.1|;gi|545842342|ref|XP_005656458.1|	gi|194038542|ref|XP_001929208.1|	164	171	yes	no	1;2	1.5486e-26	186.13	By MS/MS		By MS/MS	By MS/MS		By MS/MS	By MS/MS
SKPVVSFIAGLTAPPGR	KQHNSGPKSKPVVSFI	GLTAPPGRRMGHAGAI	K	S	K	G	R	R	2	1	0	0	0	0	0	2	0	1	1	1	0	1	3	2	1	0	0	2	0	0	17	1	1695.97	O19069;F1SNZ7;gi|47523876|ref|NP_999574.1|;O19069-1;F1SNZ6	O19069	279	295	yes	no	2;3;4	3.1618e-41	158.45	By MS/MS	By MS/MS	By MS/MS	By MS/MS	By MS/MS		By MS/MS
HIYYITGETK	TRMKENQKHIYYITGE	YYITGETKDQVANSAF	K	H	I	T	K	D	0	0	0	0	0	0	1	1	1	2	0	1	0	0	0	0	2	0	2	0	0	0	10	0	1223.62	O02705	O02705	491	500	yes	yes	2;3	3.2553e-37	174.98	By MS/MS	By MS/MS	By MS/MS	By MS/MS	By MS/MS		By MS/MS
YGGAEVDELGK	PQHPLQVKYGGAEVDE	AEVDELGKVLTPTQVK	K	Y	G	G	K	V	1	0	0	1	0	0	2	3	0	0	1	1	0	0	0	0	0	0	1	1	0	0	11	0	1136.54	F1RKG8	F1RKG8	29	39	yes	yes	2	1.7625e-05	107.06	By MS/MS	By MS/MS	By MS/MS	By MS/MS	By MS/MS	By MS/MS	By MS/MS
AIDLFTDAIK	LNNGELQKAIDLFTDA	DLFTDAIKLNPRLAIL	K	A	I	I	K	L	2	0	0	2	0	0	0	0	0	2	1	1	0	1	0	0	1	0	0	0	0	0	10	0	1105.6	gi|350583752|ref|XP_003481580.1|;F1SRB9	gi|350583752|ref|XP_003481580.1|	123	132	yes	no	1;2	0.00037555	110.76	By MS/MS	By MS/MS	By MS/MS	By MS/MS	By MS/MS	By MS/MS	By MS/MS
AVLVDLEPGTMDSVR	TGGKYVPRAVLVDLEP	PGTMDSVRSGPFGQIF	R	A	V	V	R	S	1	1	0	2	0	0	1	1	0	0	2	0	1	0	1	1	1	0	0	3	0	0	15	0	1600.81	F2Z571;gi|545805425|ref|XP_005652801.1|;gi|545805422|ref|XP_005652800.1|;gi|545805417|ref|XP_005652799.1|;gi|545805414|ref|XP_005652798.1|;F2Z5K5	F2Z571	63	77	no	no	2;3	1.9937e-14	135.14	By MS/MS		By MS/MS	By MS/MS		By MS/MS	By MS/MS
SLDLDGIIAEVK	VLSMDNSRSLDLDGII	DGIIAEVKAQYEEIAN	R	S	L	V	K	A	1	0	0	2	0	0	1	1	0	2	2	1	0	0	0	1	0	0	0	1	0	0	12	0	1271.7	F1SGG2;gi|545825150|ref|XP_005652571.1|;gi|545825152|ref|XP_005652572.1|;CON__Q3KNV1;CON__P08729	F1SGG2	261	272	no	no	2;3	8.3907e-15	114.72	By MS/MS	By MS/MS	By MS/MS	By MS/MS	By MS/MS	By MS/MS	By MS/MS
VILDGSILEK	FYWPWQTKVILDGSIL	LDGSILEKVDPQLVDG	K	V	I	E	K	V	0	0	0	1	0	0	1	1	0	2	2	1	0	0	0	1	0	0	0	1	0	0	10	0	1085.63	gi|194038534|ref|XP_001929109.1|;F1S3H7;gi|545842290|ref|XP_005656444.1|	gi|194038534|ref|XP_001929109.1|	107	116	yes	no	2	0.00056962	99.568	By MS/MS	By MS/MS	By MS/MS	By MS/MS	By MS/MS	By MS/MS	By MS/MS
FIMDLVSSLSR	LQNLMSWRFIMDLVSS	DLVSSLSRTYKESRNA	R	F	I	S	R	T	0	1	0	1	0	0	0	0	0	1	2	0	1	1	0	3	0	0	0	1	0	0	11	0	1266.66	K7GMJ2;F1SJM4;K7GN87	K7GMJ2	375	385	yes	no	2;3	5.8817e-13	133.12	By MS/MS	By matching	By MS/MS	By MS/MS	By matching	By MS/MS	By MS/MS
ARDDLITDLLNEAK	QARLKVLRARDDLITD	TDLLNEAKQRLGKVVK	R	A	R	A	K	Q	2	1	1	3	0	0	1	0	0	1	3	1	0	0	0	0	1	0	0	0	0	0	14	1	1585.83	F1SHR3;gi|350584475|ref|XP_003481754.1|	F1SHR3	86	99	yes	no	2;3	3.6618e-200	242.01	By MS/MS	By MS/MS	By MS/MS	By MS/MS	By MS/MS	By MS/MS	By MS/MS
FYPEDVSEELIQDITQK	LQFKFRARFYPEDVSE	LIQDITQKLFFLQVKD	R	F	Y	Q	K	L	0	0	0	2	0	2	3	0	0	2	1	1	0	1	1	1	1	0	1	1	0	0	17	0	2052.99	gi|350577999|ref|XP_001928755.4|	gi|350577999|ref|XP_001928755.4|	84	100	yes	yes	2;3	5.9804e-130	207.66	By MS/MS	By MS/MS	By MS/MS	By MS/MS	By MS/MS	By MS/MS	By MS/MS
KNNLGELINTLNAAK	GNWKMNGRKNNLGELI	INTLNAAKLPADTEVV	R	K	N	A	K	L	2	0	4	0	0	0	1	1	0	1	3	2	0	0	0	0	1	0	0	0	0	0	15	1	1611.89	D0G7F6;gi|545827404|ref|XP_005652645.1|;Q29371	D0G7F6	19	33	yes	no	2;3	0	301.75	By MS/MS	By MS/MS	By MS/MS	By MS/MS	By MS/MS		By MS/MS
SLGGGGLAEIPGLSVNFTK	FGVILAQKSLGGGGLA	GLSVNFTKVLHGEHYL	K	S	L	T	K	V	1	0	1	0	0	0	1	5	0	1	3	1	0	1	1	2	1	0	0	1	0	0	19	0	1815.97	gi|47523670|ref|NP_999471.1|;I3LEF8	gi|47523670|ref|NP_999471.1|	386	404	no	no	2;3	1.9768e-71	172.37	By MS/MS	By MS/MS	By MS/MS	By MS/MS	By MS/MS	By MS/MS	By MS/MS
MPEFYNR	IKVIAPWRMPEFYNRF	RMPEFYNRFQGRNDLM	R	M	P	N	R	F	0	1	1	0	0	0	1	0	0	0	0	0	1	1	1	0	0	0	1	0	0	0	7	0	955.422	F1S0X9	F1S0X9	147	153	yes	yes	2	0.0001276	139.92	By MS/MS	By matching	By MS/MS	By MS/MS		By MS/MS	By MS/MS
SLLSNAEGDKDVPIK	SDQLAQFRSLLSNAEG	GDKDVPIKHNNRPPQP	R	S	L	I	K	H	1	0	1	2	0	0	1	1	0	1	2	2	0	0	1	2	0	0	0	1	0	0	15	1	1584.84	F1RXC1	F1RXC1	229	243	yes	yes	2;3	2.3362e-214	247.9	By MS/MS		By MS/MS	By MS/MS		By MS/MS	By MS/MS
IIWQFIK	MDGDEMTRIIWQFIKE	RIIWQFIKEKLILPHV	R	I	I	I	K	E	0	0	0	0	0	1	0	0	0	3	0	1	0	1	0	0	0	1	0	0	0	0	7	0	946.564	F1SK00;gi|255683404|ref|NP_001157479.1|;P33198	F1SK00	22	28	yes	no	1;2	4.6784e-12	166.13	By MS/MS		By MS/MS	By MS/MS	By matching	By MS/MS	By MS/MS
VEEVNLPENINEGQVQVR	NPVAENFRVEEVNLPE	NEGQVQVRTLYLSVDP	R	V	E	V	R	T	0	1	3	0	0	2	4	1	0	1	1	0	0	0	1	0	0	0	0	4	0	0	18	0	2065.04	gi|194038534|ref|XP_001929109.1|;F1S3H7;gi|545842290|ref|XP_005656444.1|	gi|194038534|ref|XP_001929109.1|	25	42	yes	no	2;3	5.8306e-101	192.24	By MS/MS	By MS/MS	By MS/MS	By MS/MS	By MS/MS	By MS/MS	By MS/MS
GIYAYGFEKPSAIQQR	NLSESLLRGIYAYGFE	KPSAIQQRAILPCIKG	R	G	I	Q	R	A	2	1	0	0	0	2	1	2	0	2	0	1	0	1	1	1	0	0	2	0	0	0	16	1	1826.93	A6M928;gi|545893957|ref|XP_005658510.1|;I3LLD5;A6M930;gi|545865143|ref|XP_005652416.1|;gi|545865148|ref|XP_005652417.1|;A6M931	A6M930	46	61	no	no	2;3	8.8312e-292	273.49	By MS/MS	By MS/MS	By MS/MS	By MS/MS	By MS/MS		By MS/MS
VANVELYYR	QFKDIITKVANVELYY	ANVELYYRAIQFYLEF	K	V	A	Y	R	A	1	1	1	0	0	0	1	0	0	0	1	0	0	0	0	0	0	0	2	2	0	0	9	0	1125.58	gi|225735709|ref|NP_001139599.1|;K7GQL8;F6PV15	gi|225735709|ref|NP_001139599.1|	1398	1406	yes	no	2	1.694e-07	141.48	By MS/MS		By MS/MS	By MS/MS	By MS/MS	By MS/MS	By MS/MS
HRPELIEYDK	AFNALIHRHRPELIEY	PELIEYDKLRKDDPVT	R	H	R	D	K	L	0	1	0	1	0	0	2	0	1	1	1	1	0	0	1	0	0	0	1	0	0	0	10	1	1298.66	F1RI39;gi|545830727|ref|XP_003355931.2|;gi|335289612|ref|XP_003127168.2|;gi|545830724|ref|XP_005664653.1|;gi|335289610|ref|XP_003355932.1|;gi|335289614|ref|XP_003355933.1|	F1RI39	174	183	yes	no	2;3	2.6267e-36	172.17		By MS/MS	By MS/MS	By MS/MS	By MS/MS		By MS/MS
ASGPPVSELITK	GAAAGKRKASGPPVSE	PVSELITKAVAASKER	K	A	S	T	K	A	1	0	0	0	0	0	1	1	0	1	1	1	0	0	2	2	1	0	0	1	0	0	12	0	1197.66	Q53DY5;gi|72535198|ref|NP_001026962.1|	Q53DY5	36	47	yes	no	2	0.0073388	60.157	By MS/MS	By matching		By MS/MS		By MS/MS	By MS/MS
NLQEAEEWYK	QYESVAAKNLQEAEEW	QEAEEWYKSKFADLSE	K	N	L	Y	K	S	1	0	1	0	0	1	3	0	0	0	1	1	0	0	0	0	0	1	1	0	0	0	10	0	1308.6	P02543;gi|545853404|ref|XP_005668164.1|;F1SHC0;gi|311255274|ref|XP_003126153.1|;gi|545825004|ref|XP_005655608.1|	P02543	283	292	no	no	2	2.857e-08	129.85	By MS/MS	By MS/MS	By MS/MS	By MS/MS	By MS/MS	By MS/MS	By MS/MS
SLLASISLK	RSEDDKEKSLLASISL	LLASISLKELIFAFMQ	K	S	L	L	K	E	1	0	0	0	0	0	0	0	0	1	3	1	0	0	0	3	0	0	0	0	0	0	9	0	930.575	DECOY_F1S6V4;DECOY_gi|545808452|ref|XP_005661191.1|	DECOY_F1S6V4	629	637	yes	no	2	0.0036258	87.639		By MS/MS	By matching	By matching		By MS/MS	By MS/MS
YKPVCNQVECHPYLNQSK	ILNKPGLKYKPVCNQV	HPYLNQSKLLEFCKSK	K	Y	K	S	K	L	0	0	2	0	2	2	1	0	1	0	1	2	0	0	2	1	0	0	2	2	0	0	18	1	2263.05	Q2TJA5;gi|178056496|ref|NP_001116547.1|;gi|103472127|ref|NP_001033715.2|;F1RYV6;gi|113205730|ref|NP_001038034.1|;F1RYU4;F1RX56;gi|113205922|ref|NP_001038083.1|	Q2TJA5	183	200	no	no	2;3;4	5.3809e-156	216.9		By MS/MS	By MS/MS	By MS/MS	By MS/MS		By MS/MS
INVYYNEATGGK	DSDLQLERINVYYNEA	YNEATGGKYVPRAVLV	R	I	N	G	K	Y	1	0	2	0	0	0	1	2	0	1	0	1	0	0	0	0	1	0	2	1	0	0	12	0	1327.64	F2Z571	F2Z571	47	58	yes	yes	2	3.928e-17	138.45		By MS/MS	By MS/MS	By MS/MS	By MS/MS	By MS/MS	By MS/MS
KHGMVVVSPILER	RFCQELSRKHGMVVVS	VVSPILERDVEHGDVL	R	K	H	E	R	D	0	1	0	0	0	0	1	1	1	1	1	1	1	0	1	1	0	0	0	3	0	0	13	1	1463.83	F1RL41	F1RL41	157	169	yes	yes	2;3	4.7759e-07	124.62			By MS/MS	By MS/MS	By matching		By matching
FVDLYGAQK	PCLGGPFRFVDLYGAQ	VDLYGAQKVVDRLRKY	R	F	V	Q	K	V	1	0	0	1	0	1	0	1	0	0	1	1	0	1	0	0	0	0	1	1	0	0	9	0	1039.53	Q29554	Q29554	720	728	yes	yes	1;2	7.061e-17	162.25	By MS/MS	By MS/MS	By MS/MS	By MS/MS	By matching	By MS/MS	By MS/MS
LQHGTILGFPK	PKELEDFKLQHGTILG	GTILGFPKAKIYEGSI	K	L	Q	P	K	A	0	0	0	0	0	1	0	2	1	1	2	1	0	1	1	0	1	0	0	0	0	0	11	0	1209.69	F1SEN2	F1SEN2	353	363	yes	yes	2;3	6.1441e-20	148.78	By MS/MS	By MS/MS	By MS/MS	By MS/MS	By MS/MS		By MS/MS
EAFELVR	QYPKGFLKEAFELVRE	KEAFELVRERGGVCIA	K	E	A	V	R	E	1	1	0	0	0	0	2	0	0	0	1	0	0	1	0	0	0	0	0	1	0	0	7	0	862.455	F1SND2;gi|349585168|ref|NP_001231813.1|	gi|349585168|ref|NP_001231813.1|	304	310	no	no	2	0.013911	110.63		By matching	By MS/MS	By MS/MS	By matching	By MS/MS	By MS/MS
TATSLLWK	SEGKLDQKTATSLLWK	TATSLLWKSYPIANIP	K	T	A	W	K	S	1	0	0	0	0	0	0	0	0	0	2	1	0	0	0	1	2	1	0	0	0	0	8	0	918.517	gi|47523572|ref|NP_999411.1|;F1RF16;Q29550;F1RF15;gi|545829766|ref|XP_005653313.1|	Q29550	376	383	no	no	1;2	0.0090428	98.523	By MS/MS	By matching	By MS/MS	By MS/MS	By matching	By MS/MS	By MS/MS
GLLSSLDHTSIR	PSYPWSHRGLLSSLDH	SLDHTSIRRGFQVYKQ	R	G	L	I	R	R	0	1	0	1	0	0	0	1	1	1	3	0	0	0	0	3	1	0	0	0	0	0	12	0	1297.7	gi|311253273|ref|XP_003125491.1|;I3LCI0;gi|311253311|ref|XP_003125498.1|;I3LBE4	gi|311253273|ref|XP_003125491.1|	101	112	yes	no	2;3	5.4976e-103	211.37	By MS/MS	By MS/MS	By MS/MS	By MS/MS	By MS/MS		By MS/MS
YQQAGLPLIILAGK	DVFDAAERYQQAGLPL	PLIILAGKEYGSGSSR	R	Y	Q	G	K	E	2	0	0	0	0	2	0	2	0	2	3	1	0	0	1	0	0	0	1	0	0	0	14	0	1483.88	gi|335296435|ref|XP_003357777.1|;I3LJW4	gi|335296435|ref|XP_003357777.1|	759	772	yes	no	2;3	0.00019829	98.337	By MS/MS	By MS/MS	By MS/MS	By MS/MS	By MS/MS	By MS/MS	By MS/MS
SPDFTNENPLETR	GESEPQTRSPDFTNEN	NENPLETRNIAFFSTN	R	S	P	T	R	N	0	1	2	1	0	0	2	0	0	0	1	0	0	1	2	1	2	0	0	0	0	0	13	0	1518.7	F1SAX3;P05024;I3LT88	F1SAX3	225	237	yes	no	2	9.3496e-129	214.81	By MS/MS	By MS/MS	By MS/MS	By MS/MS	By MS/MS	By MS/MS	By MS/MS
LLEVDNR	DLKPGEMRLLEVDNRV	RLLEVDNRVVLPMEMT	R	L	L	N	R	V	0	1	1	1	0	0	1	0	0	0	2	0	0	0	0	0	0	0	0	1	0	0	7	0	857.461	Q69GF7;P50667	Q69GF7	135	141	yes	no	2	0.0072207	119.57			By MS/MS	By MS/MS		By MS/MS	By MS/MS
LLGHWEEAAHDLALACK	KWRGKAHRLLGHWEEA	HDLALACKLDYDEDAS	R	L	L	C	K	L	4	0	0	1	1	0	2	1	2	0	4	1	0	0	0	0	0	1	0	0	0	0	17	0	1932.95	gi|350583752|ref|XP_003481580.1|;F1SRB9	gi|350583752|ref|XP_003481580.1|	184	200	yes	no	2;3;4	3.2169e-151	222.42	By MS/MS	By MS/MS	By MS/MS	By MS/MS	By matching		By MS/MS
VLAGDKNFITAEELR	DQVIASFKVLAGDKNF	FITAEELRRELPPDQA	K	V	L	L	R	R	2	1	1	1	0	0	2	1	0	1	2	1	0	1	0	0	1	0	0	1	0	0	15	1	1674.89	F1RI39;gi|545830727|ref|XP_003355931.2|;gi|335289612|ref|XP_003127168.2|;gi|545830724|ref|XP_005664653.1|;gi|335289610|ref|XP_003355932.1|;gi|335289614|ref|XP_003355933.1|	F1RI39	823	837	yes	no	2;3	2.3362e-214	247.9	By MS/MS	By MS/MS	By MS/MS	By MS/MS	By matching		By MS/MS
YPSLSLHGIEGAFSGSGAK	DILMHRWRYPSLSLHG	AFSGSGAKTVIPRKVI	R	Y	P	A	K	T	2	0	0	0	0	0	1	4	1	1	2	1	0	1	1	4	0	0	1	0	0	0	19	0	1876.93	F1SNL7	F1SNL7	311	329	yes	yes	2;3	0	332.61	By MS/MS	By MS/MS	By MS/MS	By MS/MS	By MS/MS		By MS/MS
DKYVGVSSDSVGGFR	RKKAKKNKDKYVGVSS	SDSVGGFRYSERYDPE	K	D	K	F	R	Y	0	1	0	2	0	0	0	3	0	0	0	1	0	1	0	3	0	0	1	3	0	0	15	1	1571.76	gi|545878331|ref|XP_005672645.1|;F1RQF6	gi|545878331|ref|XP_005672645.1|	139	153	yes	no	2;3	1.426e-07	119.45	By MS/MS		By MS/MS	By MS/MS	By MS/MS		By MS/MS
MLLLQDLSSYK	VGAPIVYRMLLLQDLS	LQDLSSYKFPHLKYCF	R	M	L	Y	K	F	0	0	0	1	0	1	0	0	0	0	4	1	1	0	0	2	0	0	1	0	0	0	11	0	1309.7	F1RPB0	F1RPB0	318	328	yes	yes	2	9.3964e-21	152.7	By MS/MS	By MS/MS	By MS/MS	By MS/MS	By matching	By MS/MS	By MS/MS
YSLEPVAVELK	DGIPMPDKYSLEPVAV	EPVAVELKSLPGKDVL	K	Y	S	L	K	S	1	0	0	0	0	0	2	0	0	0	2	1	0	0	1	1	0	0	1	2	0	0	11	0	1246.68	K7GKJ8;F1RPH0;K7GRJ0;K7GNI9;K7GSU7;F1RPH1;K7GMF2;Q7SIB7	Q7SIB7	76	86	no	no	1;2;3	4.7682e-05	96.229	By MS/MS	By MS/MS	By MS/MS	By MS/MS	By MS/MS	By MS/MS	By MS/MS
IFNLYPR	VTSTNAAKIFNLYPRK	KIFNLYPRKGRIAVGS	K	I	F	P	R	K	0	1	1	0	0	0	0	0	0	1	1	0	0	1	1	0	0	0	1	0	0	0	7	0	921.507	gi|311253507|ref|XP_001925286.2|;F1S1E7;gi|350581250|ref|XP_003124114.3|;F1RJT3;gi|545812752|ref|XP_005655082.1|;gi|545812748|ref|XP_005655081.1|;F1RLZ7	gi|311253507|ref|XP_001925286.2|	385	391	no	no	2	0.0033089	129.96	By MS/MS	By MS/MS	By MS/MS	By MS/MS	By MS/MS	By MS/MS	By MS/MS
ATSGSPARPATVLGTMEMGR	AVMSRPLRATSGSPAR	LGTMEMGRRMDAPASA	R	A	T	G	R	R	3	2	0	0	0	0	1	3	0	0	1	0	2	0	2	2	3	0	0	1	0	0	20	1	1988.98	F1SUP1	F1SUP1	40	59	yes	yes	2;3	7.2216e-106	192.46	By MS/MS		By MS/MS	By MS/MS	By matching	By MS/MS	By MS/MS
LEAYHTQTTPLVEYYSK	NEKALKIRLEAYHTQT	PLVEYYSKRGIHSAID	R	L	E	S	K	R	1	0	0	0	0	1	2	0	1	0	2	1	0	0	1	1	3	0	3	1	0	0	17	0	2042	gi|545891159|ref|XP_005658731.1|;I3LSI3;gi|335309398|ref|XP_003361624.1|	gi|545891159|ref|XP_005658731.1|	183	199	yes	no	2;3	0	341.3	By MS/MS	By MS/MS	By MS/MS	By MS/MS	By MS/MS	By MS/MS	By MS/MS
ALAISDLNR	RGKTLHIKALAISDLN	LAISDLNRAGQRQVFF	K	A	L	N	R	A	2	1	1	1	0	0	0	0	0	1	2	0	0	0	0	1	0	0	0	0	0	0	9	0	971.54	gi|47523756|ref|NP_999514.1|	gi|47523756|ref|NP_999514.1|	1062	1070	yes	yes	1;2	2.091e-05	133.86		By MS/MS	By MS/MS	By MS/MS	By MS/MS	By MS/MS	By MS/MS
GAVHQLCQSLAGK	MIGYGMAKGAVHQLCQ	LCQSLAGKDSGMPSGA	K	G	A	G	K	D	2	0	0	0	1	2	0	2	1	0	2	1	0	0	0	1	0	0	0	1	0	0	13	0	1367.7	I3LKS6;Q8MJ30	I3LKS6	154	166	yes	no	2;3	4.2405e-97	197.38	By MS/MS	By MS/MS	By MS/MS	By MS/MS	By MS/MS		By MS/MS
DLETKPISVGLFNLPPPFK	LKPLKEPKDLETKPIS	FNLPPPFKLCLIPR__	K	D	L	F	K	L	0	0	1	1	0	0	1	1	0	1	3	2	0	2	4	1	1	0	0	1	0	0	19	1	2111.17	gi|47523878|ref|NP_999579.1|;F1S8V6;gi|545871562|ref|XP_005671436.1|;gi|545871560|ref|XP_005671435.1|	F1S8V6	470	488	no	no	2;3;4	2.7859e-136	208.37	By MS/MS	By MS/MS	By MS/MS	By MS/MS	By MS/MS	By MS/MS	By MS/MS
TSDLTLGDIVDK	IHGFSAHKTSDLTLGD	TLGDIVDKIQRYEKPV	K	T	S	D	K	I	0	0	0	3	0	0	0	1	0	1	2	1	0	0	0	1	2	0	0	1	0	0	12	0	1275.66	gi|350591788|ref|XP_003358782.2|;I3LJ48	gi|350591788|ref|XP_003358782.2|	71	82	yes	no	2	1.6348e-40	164.11	By MS/MS	By matching	By MS/MS	By MS/MS	By MS/MS	By MS/MS	By MS/MS
ISLPLPNFSSLNLR	LLEGEESRISLPLPNF	NFSSLNLRETNLESLP	R	I	S	L	R	E	0	1	2	0	0	0	0	0	0	1	4	0	0	1	2	3	0	0	0	0	0	0	14	0	1569.89	P02543;gi|545853404|ref|XP_005668164.1|	P02543	411	424	yes	no	2;3	1.5805e-26	151.66	By MS/MS	By MS/MS	By MS/MS	By MS/MS	By MS/MS	By MS/MS	By MS/MS
GQFSTDELVAEVEKR	KNLILVVRGQFSTDEL	LVAEVEKRNRLKLLLP	R	G	Q	K	R	N	1	1	0	1	0	1	3	1	0	0	1	1	0	1	0	1	1	0	0	2	0	0	15	1	1706.85	gi|225735709|ref|NP_001139599.1|;K7GQL8;F6PV15	gi|225735709|ref|NP_001139599.1|	838	852	yes	no	2;3	3.3816e-189	231.71	By MS/MS	By MS/MS	By MS/MS	By MS/MS	By MS/MS	By MS/MS	By MS/MS
GGIVDEGALLR	VRVVNCARGGIVDEGA	VDEGALLRALQSGQCA	R	G	G	L	R	A	1	1	0	1	0	0	1	3	0	1	2	0	0	0	0	0	0	0	0	1	0	0	11	0	1098.6	A5GFY8	A5GFY8	237	247	yes	yes	2	1.4631e-06	113.93	By MS/MS	By MS/MS	By MS/MS	By matching	By MS/MS	By MS/MS	By MS/MS
FSTVAGESGSADTVR	KRTPIAVRFSTVAGES	SGSADTVRDPRGFAVK	R	F	S	V	R	D	2	1	0	1	0	0	1	2	0	0	0	0	0	1	0	3	2	0	0	2	0	0	15	0	1482.7	F1SGS9;O62839;CATA_HUMAN	F1SGS9	113	127	no	no	2;3	1.4818e-06	118.21	By MS/MS	By MS/MS	By MS/MS	By MS/MS	By MS/MS	By MS/MS	By MS/MS
DQLLLGPTYATPK	TYVSQDPKDQLLLGPT	GPTYATPKVLEKAGLT	K	D	Q	P	K	V	1	0	0	1	0	1	0	1	0	0	3	1	0	0	2	0	2	0	1	0	0	0	13	0	1415.77	F1SDN2;gi|47522760|ref|NP_999131.1|	F1SDN2	350	362	yes	no	2;3	2.1451e-11	131.66	By MS/MS	By MS/MS	By MS/MS	By MS/MS	By MS/MS	By MS/MS	By MS/MS
VGDAIPSVVVFEGEPEKK	________________	FEGEPEKKVNLAELFK	K	V	G	K	K	V	1	0	0	1	0	0	3	2	0	1	0	2	0	1	2	1	0	0	0	4	0	0	18	1	1899	F1RQP0;gi|47523086|ref|NP_999309.1|	F1RQP0	6	23	yes	no	2;3	2.8406e-08	99.044	By MS/MS	By MS/MS	By MS/MS	By MS/MS	By MS/MS	By MS/MS	By MS/MS
NIILEEGKEILVGDVGQTVDDPYATFVK	FCLSEDKKNIILEEGK	DPYATFVKMLPDKDCR	K	N	I	V	K	M	1	0	1	3	0	1	3	3	0	3	2	2	0	1	1	0	2	0	1	4	0	0	28	1	3061.59	P10668;K7GQY9	P10668	46	73	yes	no	3;4	7.1936e-61	140.9	By MS/MS	By MS/MS	By MS/MS	By MS/MS	By MS/MS	By MS/MS	By MS/MS
LLEVIPSR	FSPAHVMKLLEVIPSR	LLEVIPSRYSSPTTIA	K	L	L	S	R	Y	0	1	0	0	0	0	1	0	0	1	2	0	0	0	1	1	0	0	0	1	0	0	8	0	925.56	gi|545865129|ref|XP_005670116.1|	gi|545865129|ref|XP_005670116.1|	163	170	yes	yes	2	0.0029324	116.73		By MS/MS	By MS/MS	By MS/MS	By MS/MS	By MS/MS	By MS/MS
SYDVPPPPMEPDHPFYSNISK	AQVKIWRRSYDVPPPP	PFYSNISKDRRYADLT	R	S	Y	S	K	D	0	0	1	2	0	0	1	0	1	1	0	1	1	1	6	3	0	0	2	1	0	0	21	0	2416.1	gi|350592969|ref|XP_003483583.1|;F1S8Y5	gi|350592969|ref|XP_003483583.1|	118	138	yes	no	2;3	1.4727e-50	159.47	By MS/MS		By MS/MS	By MS/MS	By matching	By MS/MS	By MS/MS
IPEDEIWQSEPESVDVPAKPITTTFLER	EILHAMGKIPEDEIWQ	ITTTFLERHLPSVPGL	K	I	P	E	R	H	1	1	0	2	0	1	5	0	0	3	1	1	0	1	4	2	3	1	0	2	0	0	28	1	3225.61	Q6PLK3;K7GKH7;I3LEH4	K7GKH7	457	484	no	no	3;4	4.2294e-202	221.5	By MS/MS	By MS/MS	By MS/MS	By MS/MS	By MS/MS	By MS/MS	By MS/MS
VTHAVVTVPAYFNDAQR	AEAYLGKKVTHAVVTV	AYFNDAQRQATKDAGT	K	V	T	Q	R	Q	3	1	1	1	0	1	0	0	1	0	0	0	0	1	1	0	2	0	1	4	0	0	17	0	1886.96	F1RS36;gi|350579657|ref|XP_001927830.3|	F1RS36	165	181	yes	no	2;3	3.5413e-95	192.96	By MS/MS	By MS/MS	By MS/MS	By MS/MS	By MS/MS	By MS/MS	By MS/MS
EQIDIIEGIK	SNPELIFKEQIDIIEG	IDIIEGIKDSQAQRMA	K	E	Q	I	K	D	0	0	0	1	0	1	2	1	0	4	0	1	0	0	0	0	0	0	0	0	0	0	10	0	1156.63	F1SFR6;P53590;gi|350591336|ref|XP_003132357.3|	F1SFR6	191	200	yes	no	2	0.0053114	70.942	By MS/MS	By MS/MS	By MS/MS	By MS/MS		By MS/MS	By MS/MS
LIGPNCPGVINPGECK	LLRQGKTRLIGPNCPG	VINPGECKIGIMPGHI	R	L	I	C	K	I	0	0	2	0	2	0	1	3	0	2	1	1	0	0	3	0	0	0	0	1	0	0	16	0	1723.84	O19069;F1SNZ7	O19069	167	182	yes	no	2;3	4.445e-62	173.03	By MS/MS	By MS/MS	By MS/MS	By MS/MS	By MS/MS	By MS/MS	By MS/MS
FVMQEEFSR	IRTAKGEKFVMQEEFS	VMQEEFSRDGKALERF	K	F	V	S	R	D	0	1	0	0	0	1	2	0	0	0	0	0	1	2	0	1	0	0	0	1	0	0	9	0	1171.53	E1CAJ5	E1CAJ5	336	344	yes	yes	2	4.0167e-11	146.69	By MS/MS		By MS/MS	By MS/MS		By MS/MS	By MS/MS
ATENDIYNFFSPLNPVR	HMRGLPYRATENDIYN	FSPLNPVRVHIEIGPD	R	A	T	V	R	V	1	1	3	1	0	0	1	0	0	1	1	0	0	2	2	1	1	0	1	1	0	0	17	0	1995.97	F2Z5H9;gi|545811126|ref|XP_005654996.1|;gi|545811143|ref|XP_005655001.1|;gi|545811138|ref|XP_005655000.1|;I3L816;F1RG16	F2Z5H9	300	316	no	no	2;3	6.7148e-221	244.05	By MS/MS	By MS/MS	By MS/MS	By MS/MS	By MS/MS	By MS/MS	By MS/MS
SADESGQALLAAGHYASDEVR	DAHEDSFKSADESGQA	HYASDEVREKLAVLSE	K	S	A	V	R	E	5	1	0	2	0	1	2	2	1	0	2	0	0	0	0	3	0	0	1	1	0	0	21	0	2145.99	gi|545804642|ref|XP_005660548.1|;gi|545804646|ref|XP_005660550.1|;gi|545804648|ref|XP_005660551.1|;F1RR78;gi|545804650|ref|XP_005660552.1|	F1RR78	431	451	no	no	2;3	0	322.4	By MS/MS	By MS/MS	By MS/MS	By MS/MS		By MS/MS	By MS/MS
EFWEEEADEIHK	SELFQVSKEFWEEEAD	EEADEIHKYLEEQVNA	K	E	F	H	K	Y	1	0	0	1	0	0	5	0	1	1	0	1	0	1	0	0	0	1	0	0	0	0	12	0	1560.67	A5GFS4	A5GFS4	583	594	yes	yes	2;3	9.3788e-51	178.71	By MS/MS	By MS/MS	By MS/MS	By MS/MS	By MS/MS	By MS/MS	By MS/MS
ELSLDDYK	AVVNGEFKELSLDDYK	ELSLDDYKGKYLVLFF	K	E	L	Y	K	G	0	0	0	2	0	0	1	0	0	0	2	1	0	0	0	1	0	0	1	0	0	0	8	0	981.465	gi|545872265|ref|XP_005671556.1|;F1S418	gi|545872265|ref|XP_005671556.1|	71	78	yes	no	1;2	0.00010107	159.04	By MS/MS	By MS/MS	By MS/MS	By MS/MS	By MS/MS	By matching	By MS/MS
ISQAEEEDQQLLGHLLLVAK	IPKKPIPRISQAEEED	GHLLLVAKKTAKAEGL	R	I	S	A	K	K	2	0	0	1	0	3	3	1	1	1	5	1	0	0	0	1	0	0	0	1	0	0	20	0	2233.2	gi|545803612|ref|XP_005660263.1|;F1STB2;gi|346716228|ref|NP_001231257.1|	gi|545803612|ref|XP_005660263.1|	74	93	yes	no	2;3;4	0	268.37	By MS/MS	By MS/MS	By MS/MS	By MS/MS	By MS/MS	By MS/MS	By MS/MS
GTIQVVTQGTSLK	QAWAGSPKGTIQVVTQ	VTQGTSLKNSGTCLSP	K	G	T	L	K	N	0	0	0	0	0	2	0	2	0	1	1	1	0	0	0	1	3	0	0	2	0	0	13	0	1330.75	A5GFY8;K7GNA5;gi|335287110|ref|XP_001926798.3|	A5GFY8	352	364	yes	no	2;3	3.3927e-07	120.6	By MS/MS	By MS/MS	By MS/MS	By MS/MS	By MS/MS	By MS/MS	By MS/MS
GVVDSDDLPLNVSR	PKYLNFVKGVVDSDDL	DLPLNVSRETLQQHKL	K	G	V	S	R	E	0	1	1	3	0	0	0	1	0	0	2	0	0	0	1	2	0	0	0	3	0	0	14	0	1484.75	Q29092;F1SRK6;gi|47523016|ref|NP_999268.1|	Q29092	435	448	no	no	2;3	5.8904e-35	159	By MS/MS	By MS/MS	By MS/MS	By matching		By MS/MS	By matching
TQDPAKAPNSPDILEIEFK	APPGLYTKTQDPAKAP	DILEIEFKKGVPVKVT	K	T	Q	F	K	K	2	0	1	2	0	1	2	0	0	2	1	2	0	1	3	1	1	0	0	0	0	0	19	1	2112.07	F1S0X9	F1S0X9	210	228	yes	yes	2;3	1.0266e-179	231.06	By MS/MS		By MS/MS	By MS/MS		By MS/MS	By MS/MS
VVNVSSTESVR	PLIKPQGRVVNVSSTE	VSSTESVRALNNCSPE	R	V	V	V	R	A	0	1	1	0	0	0	1	0	0	0	0	0	0	0	0	3	1	0	0	4	0	0	11	0	1175.61	I3LM03;gi|335310350|ref|XP_003361992.1|	I3LM03	135	145	yes	no	2	2.8682e-05	103.91	By MS/MS	By MS/MS	By MS/MS	By MS/MS	By MS/MS	By MS/MS	By MS/MS
LALELEICPASTDAR	SGVFKDMKLALELEIC	CPASTDARYIRAAGVP	K	L	A	A	R	Y	3	1	0	1	1	0	2	0	0	1	3	0	0	0	1	1	1	0	0	0	0	0	15	0	1657.83	P37111	P37111	335	349	yes	yes	2;3	3.4268e-28	151.56	By MS/MS	By MS/MS	By MS/MS	By MS/MS	By MS/MS	By MS/MS	By MS/MS
TAGWNIPMGLLYNK	SCHTAVDRTAGWNIPM	PMGLLYNKINSCKFDQ	R	T	A	N	K	I	1	0	2	0	0	0	0	2	0	1	2	1	1	0	1	0	1	1	1	0	0	0	14	0	1576.81	P09571;B3CL06;gi|350591529|ref|XP_003483289.1|;gi|545864004|ref|XP_005669896.1|;TRFE_HUMAN	P09571	463	476	no	no	2;3	1.2877e-24	127.02	By MS/MS	By MS/MS	By MS/MS	By MS/MS		By MS/MS	By MS/MS
GIHVEVPAAEAHHLGPLQVAR	ALAMGADRGIHVEVPA	LGPLQVARVLAKLAQK	R	G	I	A	R	V	4	1	0	0	0	1	2	2	3	1	2	0	0	0	2	0	0	0	0	3	0	0	21	0	2200.19	Q6UAQ8;gi|545832379|ref|XP_005653346.1|;gi|545832382|ref|XP_005653347.1|;K7GSE9	Q6UAQ8	86	106	yes	no	2;3;4;5	8.2992e-92	187.47			By MS/MS	By MS/MS			By MS/MS
ALYGTTSETATWR	ESRNAFRKALYGTTSE	TSETATWRRCANYVNG	K	A	L	W	R	R	2	1	0	0	0	0	1	1	0	0	1	0	0	0	0	1	4	1	1	0	0	0	13	0	1455.7	K7GMJ2;F1SJM4;K7GN87	K7GMJ2	397	409	yes	no	2;3	5.9395e-34	158.42	By MS/MS	By MS/MS	By MS/MS	By MS/MS	By MS/MS	By MS/MS	By MS/MS
SIYGEKFDDENFILK	RHNGTGGKSIYGEKFD	DDENFILKHTGPGILS	K	S	I	L	K	H	0	0	1	2	0	0	2	1	0	2	1	2	0	2	0	1	0	0	1	0	0	0	15	1	1816.89	P62936;gi|350579215|ref|XP_003480558.1|;I3LE53	P62936	77	91	yes	no	2;3	1.5271e-291	273.94	By MS/MS	By matching	By MS/MS	By MS/MS	By MS/MS		By MS/MS
MLDAEDIVNTARPDEK	EKYLDIPKMLDAEDIV	NTARPDEKAIMTYVSS	K	M	L	E	K	A	2	1	1	3	0	0	2	0	0	1	1	1	1	0	1	0	1	0	0	1	0	0	16	1	1815.87	F1RI39;gi|545830727|ref|XP_003355931.2|;gi|335289612|ref|XP_003127168.2|;gi|335289610|ref|XP_003355932.1|	F1RI39	209	224	yes	no	2;3	0	279.44	By MS/MS	By matching	By MS/MS	By MS/MS	By matching	By MS/MS	By MS/MS
LVSGWVKPIIIGR	IICKNIPRLVSGWVKP	VKPIIIGRHAYGDQYR	R	L	V	G	R	H	0	1	0	0	0	0	0	2	0	3	1	1	0	0	1	1	0	1	0	2	0	0	13	1	1436.89	gi|545875426|ref|XP_005672192.1|;I3LDC7	gi|545875426|ref|XP_005672192.1|	120	132	yes	no	2;3	8.8175e-24	146.5	By MS/MS	By MS/MS	By MS/MS	By MS/MS	By MS/MS		By MS/MS
PGGGFIPNFQLFEK	LSTLRYVRPGGGFIPN	PNFQLFEKGDVNGEKE	R	P	G	E	K	G	0	0	1	0	0	1	1	3	0	1	1	1	0	3	2	0	0	0	0	0	0	0	14	0	1549.79	gi|169646366|ref|NP_001108627.1|	gi|169646366|ref|NP_001108627.1|	124	137	yes	yes	2;3	3.1063e-72	181.67	By MS/MS	By MS/MS	By MS/MS	By MS/MS	By MS/MS	By MS/MS	By MS/MS
NMVPQQALVIR	SKIMESFKNMVPQQAL	PQQALVIRNGEKMSIN	K	N	M	I	R	N	1	1	1	0	0	2	0	0	0	1	1	0	1	0	1	0	0	0	0	2	0	0	11	0	1267.71	F1SAX3;P05024;I3LT88;F1RGF9;gi|284795272|ref|NP_001165224.1|;gi|545831408|ref|XP_005656001.1|	F1SAX3	160	170	yes	no	2	5.3994e-06	110.53	By MS/MS		By MS/MS	By MS/MS	By matching	By MS/MS	By MS/MS
WEYVPLGPFLGK	WSARDIQKWEYVPLGP	PLGPFLGKSFGTTISP	K	W	E	G	K	S	0	0	0	0	0	0	1	2	0	0	2	1	0	1	2	0	0	1	1	1	0	0	12	0	1404.74	F1RIF3	F1RIF3	242	253	yes	yes	2;3	0.00047117	83.182	By MS/MS	By MS/MS	By MS/MS	By MS/MS	By MS/MS	By MS/MS	By MS/MS
LSDYFPKPYPNPEAAR	EMFMRPGKLSDYFPKP	YPNPEAARAANNGALP	K	L	S	A	R	A	2	1	1	1	0	0	1	0	0	0	1	1	0	1	4	1	0	0	2	0	0	0	16	1	1863.92	gi|311253273|ref|XP_003125491.1|;I3LCI0;gi|311253311|ref|XP_003125498.1|;I3LBE4	gi|311253273|ref|XP_003125491.1|	172	187	yes	no	2;3	2.4558e-37	157.84	By MS/MS	By MS/MS	By MS/MS	By MS/MS	By MS/MS		By MS/MS
TIDGLNQNLR	ELPPEDMKTIDGLNQN	DGLNQNLRYFKLLFAV	K	T	I	L	R	Y	0	1	2	1	0	1	0	1	0	1	2	0	0	0	0	0	1	0	0	0	0	0	10	0	1142.6	Q2TJA5;gi|178056496|ref|NP_001116547.1|;gi|103472127|ref|NP_001033715.2|;F1RYV6;gi|113205730|ref|NP_001038034.1|	Q2TJA5	294	303	no	no	2	1.4595e-20	158.76	By MS/MS	By MS/MS	By MS/MS	By MS/MS	By MS/MS	By MS/MS	By MS/MS
QLETIDQLHLEYAK	EALEKTEKQLETIDQL	QLHLEYAKRAAPFNNW	K	Q	L	A	K	R	1	0	0	1	0	2	2	0	1	1	3	1	0	0	0	0	1	0	1	0	0	0	14	0	1699.88	F1RI39;gi|545830727|ref|XP_003355931.2|;gi|335289612|ref|XP_003127168.2|;gi|545830724|ref|XP_005664653.1|;gi|335289610|ref|XP_003355932.1|;gi|335289614|ref|XP_003355933.1|	F1RI39	491	504	yes	no	2;3	1.136e-224	252.56	By MS/MS	By MS/MS	By MS/MS	By MS/MS	By MS/MS	By MS/MS	By MS/MS
NTGIICTIGPASR	DSPPITARNTGIICTI	CTIGPASRSVETLKEM	R	N	T	S	R	S	1	1	1	0	1	0	0	2	0	3	0	0	0	0	1	1	2	0	0	0	0	0	13	0	1358.7	gi|194038728|ref|XP_001929104.1|;F1SHL9;gi|545840985|ref|XP_005666236.1|;gi|545841009|ref|XP_005666244.1|;gi|545841006|ref|XP_005666243.1|;gi|545841003|ref|XP_005666242.1|;gi|545841000|ref|XP_005666241.1|;gi|545840997|ref|XP_005666240.1|;gi|545840994|ref|XP_005666239.1|;gi|545840991|ref|XP_005666238.1|;gi|545840988|ref|XP_005666237.1|;gi|545840976|ref|XP_005666233.1|	gi|194038728|ref|XP_001929104.1|	44	56	no	no	2	5.0644e-45	167.73	By MS/MS	By MS/MS	By MS/MS	By MS/MS	By MS/MS	By MS/MS	By MS/MS
IHLITTQSAIPYVLR	EFWLGNEKIHLITTQS	SAIPYVLRVQLEDWSG	K	I	H	L	R	V	1	1	0	0	0	1	0	0	1	3	2	0	0	0	1	1	2	0	1	1	0	0	15	0	1724	F1RX35;gi|545845530|ref|XP_005666850.1|	F1RX35	260	274	yes	no	2;3;4	2.847e-214	244.44	By MS/MS	By MS/MS	By MS/MS	By MS/MS	By MS/MS		By MS/MS
GNRPVILTYHDIGMNHK	VTLCGTPKGNRPVILT	HDIGMNHKTCYNPLFN	K	G	N	H	K	T	0	1	2	1	0	0	0	2	2	2	1	1	1	0	1	0	1	0	1	1	0	0	17	1	1964.01	gi|545820004|ref|XP_005662896.1|;F1RRV6	gi|545820004|ref|XP_005662896.1|	54	70	yes	no	2;3;4	2.0114e-149	217.65		By matching	By MS/MS	By MS/MS			By MS/MS
EEAPSLRPVAPPISAGGYQPR	HRPYDKRREEAPSLRP	SAGGYQPRPAKVAIGQ	R	E	E	P	R	P	3	2	0	0	0	1	2	2	0	1	1	0	0	0	5	2	0	0	1	1	0	0	21	1	2191.14	gi|545845557|ref|XP_005666861.1|;F1RX37;I3L651	gi|545845557|ref|XP_005666861.1|	51	71	yes	no	2;3	3.7271e-77	174.82	By MS/MS	By MS/MS	By MS/MS	By MS/MS	By MS/MS	By MS/MS	By MS/MS
EAVPDPYWK	VSGYNLFREAVPDPYW	AVPDPYWKDMVLGFRK	R	E	A	W	K	D	1	0	0	1	0	0	1	0	0	0	0	1	0	0	2	0	0	1	1	1	0	0	9	0	1103.53	P00371	P00371	100	108	yes	yes	2	0.022877	62.463		By matching	By matching	By matching	By matching	By MS/MS	By MS/MS
LSGSNPYTTVTPQIINSK	IAESNHIKLSGSNPYT	TPQIINSKWEKVQQLV	K	L	S	S	K	W	0	0	2	0	0	1	0	1	0	2	1	1	0	0	2	3	3	0	1	1	0	0	18	0	1919	F1RI39;gi|545830727|ref|XP_003355931.2|;gi|335289612|ref|XP_003127168.2|;gi|545830724|ref|XP_005664653.1|;gi|335289610|ref|XP_003355932.1|;gi|335289614|ref|XP_003355933.1|	F1RI39	574	591	yes	no	2;3	1.4676e-255	255.42	By MS/MS	By MS/MS	By MS/MS	By MS/MS	By MS/MS	By MS/MS	By MS/MS
WTTAPKPTMADELYDQDYPIYSVEDR	DYFRRGAKWTTAPKPT	PIYSVEDRHKLAAQGK	K	W	T	D	R	H	2	1	0	4	0	1	2	0	0	1	1	1	1	0	3	1	3	1	3	1	0	0	26	1	3103.41	P50441	P50441	210	235	yes	yes	3;4	1.5852e-113	184.53	By MS/MS		By MS/MS	By MS/MS		By MS/MS	By MS/MS
TPLPADTPVVK	RVGLVQNRTPLPADTP	PADTPVVKQVTALHRR	R	T	P	V	K	Q	1	0	0	1	0	0	0	0	0	0	1	1	0	0	3	0	2	0	0	2	0	0	11	0	1136.64	F1RL41	F1RL41	81	91	yes	yes	1;2	3.8825e-13	135.8	By MS/MS	By MS/MS	By MS/MS	By MS/MS	By MS/MS	By MS/MS	By MS/MS
KGFIGPGIDVPAPDMSTGER	RFTMELAKKGFIGPGI	PDMSTGEREMSWIADT	K	K	G	E	R	E	1	1	0	2	0	0	1	4	0	2	0	1	1	1	3	1	1	0	0	1	0	0	20	1	2043.01	F1SEN2	F1SEN2	212	231	yes	yes	2;3	1.0655e-123	198.14	By MS/MS		By MS/MS	By MS/MS		By MS/MS	By MS/MS
LDQPDPGAVAAAAILR	ASYISSARLDQPDPGA	VAAAAILRAILEVLQS	R	L	D	L	R	A	5	1	0	2	0	1	0	1	0	1	2	0	0	0	2	0	0	0	0	1	0	0	16	0	1576.86	gi|311247536|ref|XP_003122689.1|;F1RKQ4;gi|545807074|ref|XP_005660882.1|	gi|311247536|ref|XP_003122689.1|	552	567	yes	no	2;3	2.3183e-21	138.01	By MS/MS	By MS/MS	By MS/MS	By MS/MS	By MS/MS	By MS/MS	By MS/MS
MVEGFFDR	EDDPNFFKMVEGFFDR	MVEGFFDRGASIVEDK	K	M	V	D	R	G	0	1	0	1	0	0	1	1	0	0	0	0	1	2	0	0	0	0	0	1	0	0	8	0	999.448	F1SEN2	F1SEN2	69	76	yes	yes	2	0.0037655	99.442	By MS/MS	By matching	By MS/MS	By MS/MS	By matching	By MS/MS	By MS/MS
NILGGTVFREPIICK	KSPNGTIRNILGGTVF	FREPIICKNIPRLVPG	R	N	I	C	K	N	0	1	1	0	1	0	1	2	0	3	1	1	0	1	1	0	1	0	0	1	0	0	15	1	1715.94	F1SK00;gi|255683404|ref|NP_001157479.1|;P33198	F1SK00	102	116	yes	no	2;3	3.5405e-124	211.09	By MS/MS		By MS/MS	By MS/MS	By MS/MS		By MS/MS
AVLFCLSEDKK	EEVKKRKKAVLFCLSE	FCLSEDKKNIILEEGK	K	A	V	K	K	N	1	0	0	1	1	0	1	0	0	0	2	2	0	1	0	1	0	0	0	1	0	0	11	1	1308.67	P10668;K7GRM2;K7GK75	P10668	35	45	yes	no	2;3	3.0158e-15	139.86	By MS/MS	By MS/MS	By MS/MS	By MS/MS	By MS/MS		By MS/MS
LDEYLNSPLPDEIDENSMEDIK	GLLKTLQKLDEYLNSP	ENSMEDIKFSTRKFLD	K	L	D	I	K	F	0	0	2	4	0	0	4	0	0	2	3	1	1	0	2	2	0	0	1	0	0	0	22	0	2578.16	gi|350585766|ref|XP_003356255.2|	gi|350585766|ref|XP_003356255.2|	33	54	yes	yes	2;3	0	264.92	By MS/MS		By MS/MS	By MS/MS		By MS/MS	By MS/MS
EIRPALELLEPIEQK	VETKEPEKEIRPALEL	LLEPIEQKFVSISDLL	K	E	I	Q	K	F	1	1	0	0	0	1	4	0	0	2	3	1	0	0	2	0	0	0	0	0	0	0	15	1	1777	F1RUK8	F1RUK8	365	379	yes	yes	2;3	1.3565e-165	225.7	By MS/MS	By MS/MS	By MS/MS	By MS/MS	By MS/MS	By MS/MS	By MS/MS
GYGFGLIK	SARDVFTKGYGFGLIK	GYGFGLIKLDLKTKSE	K	G	Y	I	K	L	0	0	0	0	0	0	0	3	0	1	1	1	0	1	0	0	0	0	1	0	0	0	8	0	853.47	Q9MZ16	Q9MZ16	21	28	yes	no	1;2	0.044194	119.22	By MS/MS		By MS/MS	By MS/MS	By matching	By matching	By MS/MS
KPLEALYGFDYFAR	SKWSERTRKPLEALYG	YGFDYFARTCEKWVDG	R	K	P	A	R	T	2	1	0	1	0	0	1	1	0	0	2	1	0	2	1	0	0	0	2	0	0	0	14	1	1688.86	gi|343488509|ref|NP_001230414.1|;F1RWY7	gi|343488509|ref|NP_001230414.1|	191	204	yes	no	2;3	2.5467e-103	203.76	By MS/MS		By MS/MS	By MS/MS	By MS/MS		By MS/MS
IILDLISESPIK	DRVVECIKIILDLISE	LISESPIKGRAQPYDP	K	I	I	I	K	G	0	0	0	1	0	0	1	0	0	4	2	1	0	0	1	2	0	0	0	0	0	0	12	0	1339.8	gi|392513715|ref|NP_001254774.1|;gi|545852962|ref|XP_005668081.1|;I3LQS0	gi|392513715|ref|NP_001254774.1|	208	219	yes	no	2;3	1.759e-11	131.17	By MS/MS		By MS/MS	By MS/MS	By MS/MS	By MS/MS	By MS/MS
HVLVTLGEK	TVMGAEIRHVLVTLGE	VLVTLGEKMTEEEVEM	R	H	V	E	K	M	0	0	0	0	0	0	1	1	1	0	2	1	0	0	0	0	1	0	0	2	0	0	9	0	994.581	P60662-2;gi|545825788|ref|XP_005655647.1|;gi|545825952|ref|XP_005655687.1|;gi|545825779|ref|XP_005655644.1|;P60662;gi|545825782|ref|XP_005655645.1|;gi|545825949|ref|XP_005655686.1|	P60662-2	111	119	no	no	2	5.4668e-56	189.38	By MS/MS	By MS/MS	By MS/MS	By matching	By MS/MS	By matching	By MS/MS
LSLEGDHSTPASAYGSVK	TVHEILCKLSLEGDHS	ASAYGSVKAYTNFDAE	K	L	S	V	K	A	2	0	0	1	0	0	1	2	1	0	2	1	0	0	1	4	1	0	1	1	0	0	18	0	1817.88	F1S073;P19620	F1S073	11	28	yes	no	2;3	0	338.97	By MS/MS	By MS/MS	By MS/MS	By MS/MS	By MS/MS	By MS/MS	By MS/MS
VMLGETNPADSKPGTIR	LNVVKTGRVMLGETNP	DSKPGTIRGDFCIQVG	R	V	M	I	R	G	1	1	1	1	0	0	1	2	0	1	1	1	1	0	2	1	2	0	0	1	0	0	17	1	1784.91	F6PVJ7;gi|545858763|ref|XP_005668989.1|;Q2EN76	gi|545858763|ref|XP_005668989.1|	203	219	no	no	2;3	1.841e-149	219.97	By MS/MS	By MS/MS	By MS/MS	By MS/MS		By MS/MS	By MS/MS
KGSIYSINEGYAK	DRDVKIKKKGSIYSIN	SINEGYAKEFDPAITE	K	K	G	A	K	E	1	0	1	0	0	0	1	2	0	2	0	2	0	0	0	2	0	0	2	0	0	0	13	1	1428.72	F1S4K0;P00636	P00636	206	218	no	no	2;3	2.5543e-128	215.06	By MS/MS	By matching	By MS/MS	By MS/MS	By MS/MS		By MS/MS
ASGKPVAATMCIGPEGDLHGVTPGQCAVR	VWAVEALKASGKPVAA	TPGQCAVRLVKAGASI	K	A	S	V	R	L	4	1	0	1	2	1	1	5	1	1	1	1	1	0	3	1	2	0	0	3	0	0	29	1	2935.41	gi|545811619|ref|XP_005661566.1|;gi|545811621|ref|XP_005661567.1|;E7D6R2;Q95332	gi|545811619|ref|XP_005661566.1|	166	194	yes	no	3;4	3.5731e-252	239.53	By MS/MS		By MS/MS	By MS/MS			By MS/MS
FLQDYFDGNLKR	RDGKALERFLQDYFDG	YFDGNLKRYLKSEPIP	R	F	L	K	R	Y	0	1	1	2	0	1	0	1	0	0	2	1	0	2	0	0	0	0	1	0	0	0	12	1	1514.75	E1CAJ5	E1CAJ5	352	363	yes	yes	2;3	1.9776e-61	186.46	By MS/MS	By MS/MS	By MS/MS	By MS/MS	By MS/MS		By MS/MS
GALADNLLR	QWTEAEVRGALADNLL	ALADNLLRVFEAVEQA	R	G	A	L	R	V	2	1	1	1	0	0	0	1	0	0	3	0	0	0	0	0	0	0	0	0	0	0	9	0	941.529	I3L719;P22412	I3L719	340	348	no	no	2	6.5205e-05	127.46	By MS/MS	By MS/MS	By MS/MS	By MS/MS		By MS/MS	By MS/MS
EQFLDGDGWTDR	AEPTIYFKEQFLDGDG	DGDGWTDRWIESKHKP	K	E	Q	D	R	W	0	1	0	3	0	1	1	2	0	0	1	0	0	1	0	0	1	1	0	0	0	0	12	0	1437.62	P28491	P28491	25	36	yes	no	2	9.6637e-25	149.23	By MS/MS	By MS/MS	By MS/MS	By MS/MS	By MS/MS	By MS/MS	By MS/MS
TIEEVIGR	VMQILKFKTIEEVIGR	TIEEVIGRANNSKYGL	K	T	I	G	R	A	0	1	0	0	0	0	2	1	0	2	0	0	0	0	0	0	1	0	0	1	0	0	8	0	915.503	Q2XQV4;gi|545869085|ref|XP_005657378.1|	Q2XQV4	433	440	yes	no	2	0.0013579	129.47	By MS/MS	By MS/MS	By MS/MS	By MS/MS		By MS/MS	By MS/MS
HLLPLVQCPTLIVHGEKDPLVPR	LPEGNICRHLLPLVQC	EKDPLVPRFHADYIHE	R	H	L	P	R	F	0	1	0	1	1	1	1	1	2	1	5	1	0	0	4	0	1	0	0	3	0	0	23	1	2630.47	gi|343488509|ref|NP_001230414.1|;F1RWY7	gi|343488509|ref|NP_001230414.1|	227	249	yes	no	3;4	1.3104e-97	180.45		By matching	By MS/MS	By MS/MS	By matching		By MS/MS
QGAIVAVTGDGVNDSPALK	IIVEGCQRQGAIVAVT	VNDSPALKKADIGVAM	R	Q	G	L	K	K	3	0	1	2	0	1	0	3	0	1	1	1	0	0	1	1	1	0	0	3	0	0	19	0	1810.94	F1SAX3;F1RGF9;gi|284795272|ref|NP_001165224.1|;gi|545856114|ref|XP_005653908.1|;I3LN55;F1RN21;gi|350590080|ref|XP_003357960.2|;D2WKD8	F1SAX3	705	723	no	no	2;3	1.8325e-71	172.93	By MS/MS	By MS/MS	By MS/MS	By MS/MS	By MS/MS	By MS/MS	By MS/MS
TAFDEAIAELDTLSEESYK	EKACSLAKTAFDEAIA	TLSEESYKDSTLIMQL	K	T	A	Y	K	D	3	0	0	2	0	0	4	0	0	1	2	1	0	1	0	2	2	0	1	0	0	0	19	0	2130.98	gi|350583022|ref|XP_001927263.3|;F2Z558	gi|350583022|ref|XP_001927263.3|	194	212	yes	no	2;3	1.8278e-255	250.26	By MS/MS	By MS/MS	By MS/MS	By MS/MS	By MS/MS	By MS/MS	By MS/MS
VFANPEDCSSFGK	AFYRLTRKVFANPEDC	EDCSSFGKGENAKKYL	K	V	F	G	K	G	1	0	1	1	1	0	1	1	0	0	0	1	0	2	1	2	0	0	0	1	0	0	13	0	1456.63	P79382	P79382	43	55	yes	yes	2	2.7527e-11	130.1	By MS/MS	By MS/MS	By MS/MS	By MS/MS	By MS/MS	By MS/MS	By MS/MS
AQDTAELFFEDVR	KLHKIGLKAQDTAELF	ELFFEDVRLPASALLG	K	A	Q	V	R	L	2	1	0	2	0	1	2	0	0	0	1	0	0	2	0	0	1	0	0	1	0	0	13	0	1539.72	P79274	P79274	255	267	yes	yes	2;3	7.7924e-84	194.12	By MS/MS	By MS/MS	By MS/MS	By MS/MS	By MS/MS	By MS/MS	By MS/MS
LDILAYMR	RTTINTVKLDILAYMR	LDILAYMRRRAALEAK	K	L	D	M	R	R	1	1	0	1	0	0	0	0	0	1	2	0	1	0	0	0	0	0	1	0	0	0	8	0	993.532	gi|169646366|ref|NP_001108627.1|	gi|169646366|ref|NP_001108627.1|	209	216	yes	yes	2	2.2836e-05	139.68	By MS/MS		By MS/MS	By MS/MS		By MS/MS	By MS/MS
ETNLESLPLVDTHSK	NFSSLNLRETNLESLP	PLVDTHSKRTLLIKTV	R	E	T	S	K	R	0	0	1	1	0	0	2	0	1	0	3	1	0	0	1	2	2	0	0	1	0	0	15	0	1681.85	P02543	P02543	425	439	yes	yes	2;3	1.9412e-37	157.91	By MS/MS	By MS/MS	By MS/MS	By MS/MS	By MS/MS	By MS/MS	By MS/MS
DRPFFPGLVK	KQHYIDLKDRPFFPGL	PFFPGLVKYMGSGPVV	K	D	R	V	K	Y	0	1	0	1	0	0	0	1	0	0	1	1	0	2	2	0	0	0	0	1	0	0	10	1	1174.65	gi|545858763|ref|XP_005668989.1|;Q2EN76;gi|545858765|ref|XP_005668990.1|	gi|545858763|ref|XP_005668989.1|	171	180	yes	no	2	5.2183e-10	140.78	By MS/MS	By MS/MS	By MS/MS	By MS/MS	By MS/MS		By MS/MS
HQAQIDHYLGLANK	SVPVIYERHQAQIDHY	HYLGLANKNVKDAMAK	R	H	Q	N	K	N	2	0	1	1	0	2	0	1	2	1	2	1	0	0	0	0	0	0	1	0	0	0	14	0	1606.82	gi|545817464|ref|XP_005662598.1|;gi|545817461|ref|XP_005662597.1|;gi|545817470|ref|XP_005662600.1|;gi|545817467|ref|XP_005662599.1|;gi|545817476|ref|XP_005662602.1|;gi|545817473|ref|XP_005662601.1|;Q6IM70;gi|545817479|ref|XP_005662603.1|	gi|545817464|ref|XP_005662598.1|	1126	1139	no	no	2;3;4	9.7315e-140	214.45		By matching	By MS/MS	By MS/MS	By MS/MS		By MS/MS
ELGGLFVGTPEEPSLSR	FLTTNRVRELGGLFVG	PEEPSLSRLVTEEDIQ	R	E	L	S	R	L	0	1	0	0	0	0	3	3	0	0	3	0	0	1	2	2	1	0	0	1	0	0	17	0	1786.91	Q6Q2C2;F1RJS3;gi|545868128|ref|XP_005657309.1|	F1RJS3	424	440	no	no	2;3	1.7285e-111	197.17	By MS/MS	By MS/MS	By MS/MS	By MS/MS	By matching	By MS/MS	By matching
ILGYIQLGQK	VNKEQFERILGYIQLG	GYIQLGQKEGAKLLCG	R	I	L	Q	K	E	0	0	0	0	0	2	0	2	0	2	2	1	0	0	0	0	0	0	1	0	0	0	10	0	1131.67	F1ST54	F1ST54	370	379	yes	yes	2	7.5118e-11	142.04	By MS/MS	By MS/MS	By MS/MS	By MS/MS	By MS/MS	By MS/MS	By MS/MS
GIRPAINVGLSVSR	LETELFYKGIRPAINV	NVGLSVSRVGSAAQTR	K	G	I	S	R	V	1	2	1	0	0	0	0	2	0	2	1	0	0	0	1	2	0	0	0	2	0	0	14	1	1437.84	F1RPS8;P80021	F1RPS8	383	396	yes	no	2;3	1.5149e-102	199.38	By MS/MS	By MS/MS	By MS/MS	By MS/MS	By MS/MS		By MS/MS
AIYEAVLR	GKFTEDQKAIYEAVLR	AIYEAVLRSCRAVMNS	K	A	I	L	R	S	2	1	0	0	0	0	1	0	0	1	1	0	0	0	0	0	0	0	1	1	0	0	8	0	933.528	F1RNW4	F1RNW4	69	76	yes	yes	2	0.0042515	108.09	By MS/MS		By MS/MS	By matching	By MS/MS	By MS/MS	By MS/MS
AIATLMSDEVFHDIAYK	KSYHEIGRAIATLMSD	VFHDIAYKAKDRQDLI	R	A	I	Y	K	A	3	0	0	2	0	0	1	0	1	2	1	1	1	1	0	1	1	0	1	1	0	0	17	0	1922.94	F1RUN7;Q4U116-2;Q4U116;gi|545845338|ref|XP_005656579.1|	F1RUN7	299	315	no	no	2;3	3.151e-150	218.63	By MS/MS		By MS/MS	By MS/MS	By matching	By MS/MS	By MS/MS
HFGCSSYSISR	TPSYKEDKHFGCSSYS	CSSYSISRNEKEIMAE	K	H	F	S	R	N	0	1	0	0	1	0	0	1	1	1	0	0	0	1	0	4	0	0	1	0	0	0	11	0	1299.57	A1E295;gi|545868259|ref|XP_005657322.1|	gi|545868259|ref|XP_005657322.1|	224	234	no	no	2;3	1.3494e-20	153.11		By MS/MS	By MS/MS	By MS/MS	By MS/MS		By MS/MS
FTPGTFTNQIQAAFR	GATPIAGRFTPGTFTN	NQIQAAFREPRLLVVT	R	F	T	F	R	E	2	1	1	0	0	2	0	1	0	1	0	0	0	3	1	0	3	0	0	0	0	0	15	0	1697.85	Q4GWZ2;F1SJR1	Q4GWZ2	103	117	yes	no	2;3	1.7291e-124	206.18	By MS/MS	By MS/MS	By MS/MS	By MS/MS	By MS/MS	By MS/MS	By MS/MS
AVAFQNPQAQVLENLHAAAYR	QSQLRIDKAVAFQNPQ	NLHAAAYRNALANSLY	K	A	V	Y	R	N	6	1	2	0	0	3	1	0	1	0	2	0	0	1	1	0	0	0	1	2	0	0	21	0	2310.19	gi|335284501|ref|XP_003124603.2|;F1RPD2	gi|335284501|ref|XP_003124603.2|	163	183	yes	no	2;3	0	310.4	By MS/MS	By MS/MS	By MS/MS	By MS/MS	By MS/MS	By MS/MS	By MS/MS
EVIAVSCGPAQCQETIR	LKEKKLVKEVIAVSCG	AQCQETIRTALAMGAD	K	E	V	I	R	T	2	1	0	0	2	2	2	1	0	2	0	0	0	0	1	1	1	0	0	2	0	0	17	0	1916.91	Q6UAQ8;gi|545832379|ref|XP_005653346.1|;gi|545832382|ref|XP_005653347.1|;K7GSE9	Q6UAQ8	60	76	yes	no	2;3	5.1483e-172	226.7	By MS/MS	By MS/MS	By MS/MS	By MS/MS	By MS/MS	By MS/MS	By MS/MS
LPASALLGEENK	ELFFEDVRLPASALLG	ALLGEENKGFYYLMQE	R	L	P	N	K	G	2	0	1	0	0	0	2	1	0	0	3	1	0	0	1	1	0	0	0	0	0	0	12	0	1240.67	P79274	P79274	268	279	yes	yes	2;3	1.1902e-40	166.11	By MS/MS		By MS/MS	By MS/MS	By matching	By MS/MS	By MS/MS
VGHSELVGEIIR	AAMYELVRVGHSELVG	ELVGEIIRLEGDMATI	R	V	G	I	R	L	0	1	0	0	0	0	2	2	1	2	1	0	0	0	0	1	0	0	0	2	0	0	12	0	1307.72	F1SP93;gi|51592133|ref|NP_001004042.1|;Q29048	F1SP93	46	57	yes	no	2;3	2.3172e-74	191.79	By MS/MS	By MS/MS	By MS/MS	By MS/MS	By MS/MS		By MS/MS
LWHTSPVFFHPPIHEYAEK	AAQTQLGRLWHTSPVF	PIHEYAEKLSALLPEP	R	L	W	E	K	L	1	0	0	0	0	0	2	0	3	1	1	1	0	2	3	1	1	1	1	1	0	0	19	0	2334.16	F1SND2;gi|349585168|ref|NP_001231813.1|	gi|349585168|ref|NP_001231813.1|	133	151	no	no	2;3;4	1.7197e-157	219.66			By MS/MS	By MS/MS			By MS/MS
VIMVTGDHPITAK	KCRSAGIKVIMVTGDH	GDHPITAKAIAKGVGI	K	V	I	A	K	A	1	0	0	1	0	0	0	1	1	2	0	1	1	0	1	0	2	0	0	2	0	0	13	0	1380.74	F1SAX3;P05024;I3LT88;F1RGF9;gi|284795272|ref|NP_001165224.1|;gi|545822420|ref|XP_005663263.1|;I3L8L8;gi|545856114|ref|XP_005653908.1|;I3LN55;F1RN21;gi|350590080|ref|XP_003357960.2|;F1RM59;P19156;D2WKD8	F1SAX3	610	622	no	no	2;3	5.9865e-10	126.83	By MS/MS		By MS/MS	By MS/MS		By MS/MS	By MS/MS
GSNFQWNQLQGK	YAVAVVKKGSNFQWNQ	QWNQLQGKRSCHTGLG	K	G	S	G	K	R	0	0	2	0	0	3	0	2	0	0	1	1	0	1	0	1	0	1	0	0	0	0	12	0	1405.67	P09571;B3CL06;gi|350591529|ref|XP_003483289.1|;gi|545864004|ref|XP_005669896.1|	P09571	103	114	yes	no	2;3	2.0345e-25	153.25	By MS/MS		By MS/MS	By MS/MS		By MS/MS	By MS/MS
LPDNVTFEEGALIEPLSVGIHACR	HNSNFCYKLPDNVTFE	SVGIHACRRAGVTLGN	K	L	P	C	R	R	2	1	1	1	1	0	3	2	1	2	3	0	0	1	2	1	1	0	0	2	0	0	24	0	2636.33	F1SN27	F1SN27	142	165	yes	yes	2;3;4	0	335.2	By MS/MS		By MS/MS	By MS/MS	By matching	By MS/MS	By MS/MS
LEGLTDEINFYR	NKVELESRLEGLTDEI	TDEINFYRQLYEEEIR	R	L	E	Y	R	Q	0	1	1	1	0	0	2	1	0	1	2	0	0	1	0	0	1	0	1	0	0	0	12	0	1468.72	F1SGG2;gi|545825150|ref|XP_005652571.1|;gi|545825152|ref|XP_005652572.1|	F1SGG2	222	233	yes	no	2;3	5.32e-105	214.26	By MS/MS	By MS/MS	By MS/MS	By MS/MS	By MS/MS	By MS/MS	By MS/MS
LVQEQHPEEELIK	EVNQFAAKLVQEQHPE	HPEEELIKTKQDEVNA	K	L	V	I	K	T	0	0	0	0	0	2	4	0	1	1	2	1	0	0	1	0	0	0	0	1	0	0	13	0	1590.83	gi|545804642|ref|XP_005660548.1|;gi|545804646|ref|XP_005660550.1|;gi|545804648|ref|XP_005660551.1|;F1RR78;gi|545804650|ref|XP_005660552.1|	F1RR78	227	239	no	no	2;3	7.8293e-98	204.18	By MS/MS	By MS/MS	By MS/MS	By MS/MS	By MS/MS	By MS/MS	By MS/MS
LHLFDIDVPGK	TLLAKYRKLHLFDIDV	FDIDVPGKITFQESKT	K	L	H	G	K	I	0	0	0	2	0	0	0	1	1	1	2	1	0	1	1	0	0	0	0	1	0	0	11	0	1252.68	gi|346716265|ref|NP_001231271.1|;F1SKY2	gi|346716265|ref|NP_001231271.1|	120	130	yes	no	2;3	2.9499e-08	118.9	By MS/MS	By MS/MS	By MS/MS	By MS/MS	By MS/MS		By MS/MS
FTSDFSVTR	TGEYMTIRFTSDFSVT	TSDFSVTRAGFNASFH	R	F	T	T	R	A	0	1	0	1	0	0	0	0	0	0	0	0	0	2	0	2	2	0	0	1	0	0	9	0	1058.5	gi|350589517|ref|XP_003357786.2|;F1RWC3	gi|350589517|ref|XP_003357786.2|	1098	1106	no	no	2	0.00019023	118.71	By MS/MS	By MS/MS	By MS/MS	By MS/MS	By MS/MS	By MS/MS	By MS/MS
QGLLPLTFADPADYNK	IHETNLKKQGLLPLTF	ADPADYNKIHPVDKLT	K	Q	G	N	K	I	2	0	1	2	0	1	0	1	0	0	3	1	0	1	2	0	1	0	1	0	0	0	16	0	1761.89	F1SRC5;P16276	F1SRC5	691	706	yes	no	2;3	1.548e-15	136.57	By MS/MS	By MS/MS	By MS/MS	By MS/MS	By MS/MS	By MS/MS	By MS/MS
HYDGSYSTFGEHYGR	YQRQLLYKHYDGSYST	TFGEHYGRSEGNTWLT	K	H	Y	G	R	S	0	1	0	1	0	0	1	3	2	0	0	0	0	1	0	2	1	0	3	0	0	0	15	0	1774.73	gi|335288480|ref|XP_001925235.3|;F1SLX2;K7GQ48	gi|335288480|ref|XP_001925235.3|	1023	1037	no	no	2;3;4	5.301e-167	230.26		By MS/MS	By MS/MS	By MS/MS	By MS/MS		By matching
DVNAAIAAIK	YRGDVVPKDVNAAIAA	NAAIAAIKTKRSIQFV	K	D	V	I	K	T	4	0	1	1	0	0	0	0	0	2	0	1	0	0	0	0	0	0	0	1	0	0	10	0	984.56	F1SR80;F2Z5S8;gi|545875706|ref|XP_005672289.1|	F2Z5S8	327	336	no	no	1;2	1.4472e-05	125.71	By MS/MS	By MS/MS	By MS/MS	By MS/MS	By MS/MS	By MS/MS	By matching
HGEVCPAGWKPGSDTIKPDVQK	QAFQFTDKHGEVCPAG	TIKPDVQKSKEYFSKQ	K	H	G	Q	K	S	1	0	0	2	1	1	1	3	1	1	0	3	0	0	3	1	1	1	0	2	0	0	22	2	2405.18	F1S3U9;gi|545836492|ref|XP_005665529.1|	F1S3U9	167	188	no	no	2;3;4	2.1356e-246	241.13		By matching	By MS/MS	By MS/MS	By matching		By MS/MS
QVADEGDALVAGGVSQTPSYLSCK	EAACDIARQVADEGDA	TPSYLSCKSETEVKKV	R	Q	V	C	K	S	3	0	0	2	1	2	1	3	0	0	2	1	0	0	1	3	1	0	1	3	0	0	24	0	2451.16	gi|545811619|ref|XP_005661566.1|;gi|545811621|ref|XP_005661567.1|;E7D6R2;Q95332	gi|545811619|ref|XP_005661566.1|	99	122	yes	no	2;3;4	0	313.59	By MS/MS	By MS/MS	By MS/MS	By MS/MS	By MS/MS	By MS/MS	By MS/MS
ALPQPQSVNSLLGCHR	VEKLVSAKALPQPQSV	NSLLGCHRSRGS____	K	A	L	H	R	S	1	1	1	0	1	2	0	1	1	0	3	0	0	0	2	2	0	0	0	1	0	0	16	0	1775.91	F1RMN7;P50828	F1RMN7	440	455	no	no	2;3	3.7947e-21	143.64	By MS/MS	By MS/MS	By MS/MS	By MS/MS	By MS/MS	By MS/MS	By MS/MS
AAVAWEAGKPLSIEEIEVAPPK	ANQVIKCKAAVAWEAG	EIEVAPPKAHEVRIKI	K	A	A	P	K	A	5	0	0	0	0	0	4	1	0	2	1	2	0	0	3	1	0	1	0	2	0	0	22	1	2304.24	gi|348605274|ref|NP_001231762.1|;F1S0C1	gi|348605274|ref|NP_001231762.1|	21	42	yes	no	2;3;4	1.6295e-68	163.95	By MS/MS	By MS/MS	By MS/MS	By MS/MS	By MS/MS	By MS/MS	By MS/MS
LLQDFFNGR	TRIPKVQKLLQDFFNG	LQDFFNGRDLNKSINP	K	L	L	G	R	D	0	1	1	1	0	1	0	1	0	0	2	0	0	2	0	0	0	0	0	0	0	0	9	0	1108.57	Q6S4N2;I3L7U0;P34930;Q04967;P34934	Q6S4N2	349	357	no	no	2	8.7417e-06	135.83	By MS/MS	By MS/MS	By MS/MS	By MS/MS	By MS/MS	By MS/MS	By MS/MS
IVAAGCIPLTLGGDHTITYPILQAMSEK	LIREAYQKIVAAGCIP	ILQAMSEKHGPVGLVH	K	I	V	E	K	H	3	0	0	1	1	1	1	3	1	4	3	1	1	0	2	1	3	0	1	1	0	0	28	0	2968.54	F1SUU6;gi|545833745|ref|XP_005665089.1|	F1SUU6	157	184	yes	no	2;3;4	4.1226e-124	180.26	By MS/MS		By MS/MS	By MS/MS		By MS/MS	By MS/MS
NQAPPGLYTK	AGILENPKNQAPPGLY	APPGLYTKTQDPAKAP	K	N	Q	T	K	T	1	0	1	0	0	1	0	1	0	0	1	1	0	0	2	0	1	0	1	0	0	0	10	0	1087.57	F1S0X9	F1S0X9	200	209	yes	yes	2	0.0048175	72.434	By MS/MS	By MS/MS	By MS/MS	By MS/MS	By matching	By MS/MS	By MS/MS
LTFSCLGGSDNFK	NVNFEKSKLTFSCLGG	LGGSDNFKHLNEIDLF	K	L	T	F	K	H	0	0	1	1	1	0	0	2	0	0	2	1	0	2	0	2	1	0	0	0	0	0	13	0	1444.67	gi|545826042|ref|XP_005663949.1|;F1SL99;gi|545826037|ref|XP_005663948.1|	gi|545826042|ref|XP_005663949.1|	36	48	yes	no	2	1.7343e-08	128.21	By MS/MS	By MS/MS	By MS/MS	By MS/MS	By MS/MS	By MS/MS	By MS/MS
AGSNVMQTFTFYASEDKLENR	QLHREFLRAGSNVMQT	SEDKLENRGNYVAEKI	R	A	G	N	R	G	2	1	2	1	0	1	2	1	0	0	1	1	1	2	0	2	2	0	1	1	0	0	21	1	2407.11	gi|545811619|ref|XP_005661566.1|;gi|545811621|ref|XP_005661567.1|;E7D6R2;Q95332	gi|545811619|ref|XP_005661566.1|	56	76	yes	no	2;3	0	266.28	By MS/MS		By MS/MS	By MS/MS	By matching	By MS/MS	By MS/MS
ACGLVASNLNLKPGECLK	________________	LKPGECLKVRGEVAPD	M	A	C	L	K	V	2	0	2	0	2	0	1	2	0	0	4	2	0	0	1	1	0	0	0	1	0	0	18	1	1943	F1SKM9;gi|178056688|ref|NP_001001867.1|;Q49I35;gi|545889981|ref|XP_005658395.1|	F1SKM9	2	19	yes	no	2;3	1.2762e-178	227	By MS/MS	By MS/MS	By MS/MS	By MS/MS	By MS/MS	By MS/MS	By MS/MS
KIPIVSSMADPLDDAPDSK	AYDYFQAKKIPIVSSM	LDDAPDSKEGTLEESE	K	K	I	S	K	E	2	0	0	4	0	0	0	0	0	2	1	2	1	0	3	3	0	0	0	1	0	0	19	1	1998	gi|545823364|ref|XP_005663591.1|;F1SDD5	gi|545823364|ref|XP_005663591.1|	464	482	yes	no	2;3	1.0425e-17	130.92	By MS/MS		By MS/MS	By MS/MS		By MS/MS	By MS/MS
IEVEKPFAIAK	VTIADCGKIEVEKPFA	EKPFAIAKE_______	K	I	E	A	K	E	2	0	0	0	0	0	2	0	0	2	0	2	0	1	1	0	0	0	0	1	0	0	11	1	1243.72	I3LUC8;gi|350597193|ref|XP_003484383.1|	I3LUC8	190	200	yes	no	2;3	5.2047e-43	179.19	By MS/MS	By MS/MS	By MS/MS	By MS/MS	By MS/MS		By MS/MS
AGLGSGLSLSGIIHPELSR	ASKQLRRRAGLGSGLS	IIHPELSRSGQLAVQA	R	A	G	S	R	S	1	1	0	0	0	0	1	4	1	2	4	0	0	0	1	4	0	0	0	0	0	0	19	0	1863.02	gi|335285950|ref|XP_003354989.1|;gi|545819203|ref|XP_005655336.1|;gi|335285948|ref|XP_003131991.2|;I3LLE3	gi|335285950|ref|XP_003354989.1|	491	509	yes	no	2;3;4	0	349.19	By MS/MS	By MS/MS	By MS/MS	By MS/MS	By MS/MS	By MS/MS	By MS/MS
TIAPALVSK	KAVEHINKTIAPALVS	IAPALVSKKLNVVEQE	K	T	I	S	K	K	2	0	0	0	0	0	0	0	0	1	1	1	0	0	1	1	1	0	0	1	0	0	9	0	898.549	I3LK59	I3LK59	72	80	yes	yes	2	0.018161	65.535	By MS/MS	By matching	By MS/MS	By MS/MS	By matching	By MS/MS	By MS/MS
DTTLDAAEEIIK	VRFCFIKKDTTLDAAE	DAAEEIIKAWSSQKS_	K	D	T	I	K	A	2	0	0	2	0	0	2	0	0	2	1	1	0	0	0	0	2	0	0	0	0	0	12	0	1317.67	gi|545824279|ref|XP_005663771.1|;F1S4D5;gi|311254836|ref|XP_003125974.1|	gi|545824279|ref|XP_005663771.1|	403	414	yes	no	2;3	2.5105e-05	98.407	By MS/MS	By matching	By MS/MS	By MS/MS	By MS/MS	By MS/MS	By MS/MS
AEMDQILHGLDK	EKAGLLTKAEMDQILH	QILHGLDKVAEEWAQG	K	A	E	D	K	V	1	0	0	2	0	1	1	1	1	1	2	1	1	0	0	0	0	0	0	0	0	0	12	0	1368.67	F1RJH8	F1RJH8	58	69	yes	yes	2;3	2.8407e-74	190.57	By MS/MS	By matching	By MS/MS	By MS/MS	By matching	By MS/MS	By MS/MS
TFVVQGFGNVGLHSMR	MTPGFGDKTFVVQGFG	NVGLHSMRYLHRFGAK	K	T	F	M	R	Y	0	1	1	0	0	1	0	3	1	0	1	0	1	2	0	1	1	0	0	3	0	0	16	0	1747.88	F1SEN2	F1SEN2	303	318	yes	yes	2;3	1.446e-76	187.56	By MS/MS	By matching	By MS/MS	By MS/MS			By MS/MS
ELEEIVQPIISK	EDFKAKKKELEEIVQP	IVQPIISKL_______	K	E	L	S	K	L	0	0	0	0	0	1	3	0	0	3	1	1	0	0	1	1	0	0	0	1	0	0	12	0	1396.78	F1RS36;gi|350579657|ref|XP_001927830.3|	F1RS36	622	633	yes	no	2;3	6.3782e-34	162.49	By MS/MS	By MS/MS	By MS/MS	By MS/MS	By MS/MS	By MS/MS	By MS/MS
ENLQLNQETEAIKEELLDFK	QKNPYSHKENLQLNQE	KEELLDFKANGGGALV	K	E	N	F	K	A	1	0	2	1	0	2	5	0	0	1	4	2	0	1	0	0	1	0	0	0	0	0	20	1	2403.22	gi|545853434|ref|XP_005653859.1|;I3LQ57;gi|346644844|ref|NP_001231177.1|;I3LS53;gi|350589592|ref|XP_003482873.1|	gi|545853434|ref|XP_005653859.1|	69	88	yes	no	2;3;4	0	336.11	By MS/MS	By MS/MS	By MS/MS	By MS/MS	By MS/MS	By MS/MS	By MS/MS
YEEDKFYLEPYLK	LPKEQWTKYEEDKFYL	FYLEPYLKEVIRERKE	K	Y	E	L	K	E	0	0	0	1	0	0	3	0	0	0	2	2	0	1	1	0	0	0	3	0	0	0	13	1	1735.83	gi|297747368|ref|NP_001172101.1|	gi|297747368|ref|NP_001172101.1|	84	96	yes	yes	2;3	3.4921e-147	230.36	By MS/MS	By MS/MS	By MS/MS	By MS/MS	By MS/MS		By MS/MS
LASVPSGGAVAVAAAPGSAAPAAGSAPAAAEEK	VIAQGIGKLASVPSGG	APAAAEEKKEEKKEES	K	L	A	E	K	K	14	0	0	0	0	0	2	4	0	0	1	1	0	0	4	4	0	0	0	3	0	0	33	0	2773.42	F1RYZ0	F1RYZ0	62	94	yes	yes	2;3;4	2.163e-55	108.9	By MS/MS	By MS/MS	By MS/MS	By MS/MS	By MS/MS	By MS/MS	By MS/MS
FHLYEGYPLWK	ACVMMQGRFHLYEGYP	YEGYPLWKVTFPVRVF	R	F	H	W	K	V	0	0	0	0	0	0	1	1	1	0	2	1	0	1	1	0	0	1	2	0	0	0	11	0	1451.72	gi|194038973|ref|XP_001929258.1|;gi|545841461|ref|XP_005656368.1|;F1S8H8	gi|194038973|ref|XP_001929258.1|	85	95	yes	no	2;3	5.4263e-44	179.57		By MS/MS	By MS/MS	By MS/MS	By MS/MS		By MS/MS
SLSNVIAHEISHSWTGNLVTNK	PTLLAGDKSLSNVIAH	TGNLVTNKTWDHFWLN	K	S	L	N	K	T	1	0	3	0	0	0	1	1	2	2	2	1	0	0	0	4	2	1	0	2	0	0	22	0	2406.23	F1SQR8;gi|297591965|ref|NP_001172061.1|;gi|545828230|ref|XP_005664290.1|	F1SQR8	289	310	yes	no	2;3;4	0	388.77	By MS/MS	By MS/MS	By MS/MS	By MS/MS	By MS/MS		By MS/MS
GLETPYFR	KVPMMSLRGLETPYFR	GLETPYFRDEELACTV	R	G	L	F	R	D	0	1	0	0	0	0	1	1	0	0	1	0	0	1	1	0	1	0	1	0	0	0	8	0	981.492	F1SCD0;gi|545843036|ref|XP_005666479.1|	F1SCD0	251	258	yes	no	2	0.0018784	126.28	By MS/MS	By MS/MS	By MS/MS	By MS/MS	By matching	By MS/MS	By MS/MS
STAGDTHLGGEDFDNR	EDGIFEVKSTAGDTHL	GGEDFDNRMVNHFIAE	K	S	T	N	R	M	1	1	1	3	0	0	1	3	1	0	1	0	0	1	0	1	2	0	0	0	0	0	16	0	1690.72	F1SA70;gi|345441750|ref|NP_001230836.1|;F1S9Q3;F1S9Q1;gi|545848996|ref|XP_005667500.1|	gi|345441750|ref|NP_001230836.1|	221	236	no	no	2;3	1.9192e-292	273.39	By MS/MS	By MS/MS	By MS/MS	By MS/MS	By MS/MS	By MS/MS	By MS/MS
ADLTEYVSQHYK	ENVRKLSRADLTEYVS	EYVSQHYKAPRMVLAA	R	A	D	Y	K	A	1	0	0	1	0	1	1	0	1	0	1	1	0	0	0	1	1	0	2	1	0	0	12	0	1452.69	F1SKM0;gi|545862218|ref|XP_005669579.1|;gi|545862215|ref|XP_005669578.1|;gi|545862212|ref|XP_005669577.1|	F1SKM0	214	225	yes	no	2;3	1.939e-61	182.71	By MS/MS	By MS/MS	By MS/MS	By MS/MS	By MS/MS		By MS/MS
ASLIDDAFALAR	KDFSTADRASLIDDAF	DDAFALARAQLLNYKE	R	A	S	A	R	A	4	1	0	2	0	0	0	0	0	1	2	0	0	1	0	1	0	0	0	0	0	0	12	0	1261.67	F1S138;Q95334	Q95334	646	657	no	no	2;3	2.9632e-17	140.24	By MS/MS	By MS/MS	By MS/MS	By MS/MS	By MS/MS	By MS/MS	By MS/MS
EEAESTLQSFR	LQEETLQREEAESTLQ	ESTLQSFRQDVDNASL	R	E	E	F	R	Q	1	1	0	0	0	1	3	0	0	0	1	0	0	1	0	2	1	0	0	0	0	0	11	0	1295.6	P02543;gi|545853404|ref|XP_005668164.1|	P02543	197	207	yes	no	2;3	4.5718e-54	182.28	By MS/MS	By MS/MS	By MS/MS	By matching	By MS/MS	By MS/MS	By MS/MS
LVNSVAGCADDALAGLVACNPSLQLLQGHR	________________	LQLLQGHRVALRSDLD	K	L	V	H	R	V	5	1	2	2	2	2	0	3	1	0	6	0	0	0	1	2	0	0	0	3	0	0	30	0	3118.57	gi|311247536|ref|XP_003122689.1|;F1RKQ4	gi|311247536|ref|XP_003122689.1|	6	35	yes	no	3;4	5.2457e-181	210.79	By MS/MS	By MS/MS	By MS/MS	By MS/MS	By MS/MS	By MS/MS	By MS/MS
ANDTTFGLAAGVFTR	TEAEVVERANDTTFGL	LAAGVFTRDIQRAHRV	R	A	N	T	R	D	3	1	1	1	0	0	0	2	0	0	1	0	0	2	0	0	3	0	0	1	0	0	15	0	1539.77	gi|545822151|ref|XP_005663205.1|;F1S232	gi|545822151|ref|XP_005663205.1|	514	528	yes	no	2;3	6.3651e-76	187.49	By MS/MS	By MS/MS	By MS/MS	By MS/MS	By MS/MS	By MS/MS	By MS/MS
AIWNVINWENVTER	NVRPDYLKAIWNVINW	NWENVTERYAACKK__	K	A	I	E	R	Y	1	1	3	0	0	0	2	0	0	2	0	0	0	0	0	0	1	2	0	2	0	0	14	0	1742.87	gi|312283580|ref|NP_999292.2|;F1SB60;K7GPB0;K7GQ61;gi|545797479|ref|XP_005659170.1|	gi|312283580|ref|NP_999292.2|	203	216	yes	no	2;3	3.2976e-88	196.84	By MS/MS	By MS/MS	By MS/MS	By MS/MS	By MS/MS	By MS/MS	By MS/MS
RKEDEVEEWQLR	ALLEEARRRKEDEVEE	EVEEWQLRAKEAQDDL	R	R	K	L	R	A	0	2	0	1	0	1	4	0	0	0	1	1	0	0	0	0	0	1	0	1	0	0	12	2	1615.8	F1SB42;gi|545797521|ref|XP_005659178.1|	F1SB42	205	216	yes	no	2;3;4	8.631e-156	237.07		By MS/MS	By MS/MS	By MS/MS	By MS/MS	By matching	By MS/MS
EGLLLWCQR	SVEETSAKEGLLLWCQ	GLLLWCQRKTAPYKNV	K	E	G	Q	R	K	0	1	0	0	1	1	1	1	0	0	3	0	0	0	0	0	0	1	0	0	0	0	9	0	1173.6	F1RI39;gi|545830727|ref|XP_003355931.2|;gi|335289612|ref|XP_003127168.2|;gi|545830724|ref|XP_005664653.1|;gi|335289610|ref|XP_003355932.1|;gi|335289614|ref|XP_003355933.1|;gi|340007404|ref|NP_001229990.1|;gi|545842030|ref|XP_005656410.1|;gi|545870028|ref|XP_005654181.1|;F1RHL9;gi|545870030|ref|XP_005654182.1|;gi|311247190|ref|XP_003122525.1|;F1RU49;gi|545806086|ref|XP_005654720.1|;I3LCP0;gi|54580…	F1RI39	136	144	no	no	1;2	3.7579e-11	160.54	By MS/MS	By MS/MS	By MS/MS	By MS/MS	By MS/MS	By MS/MS	By MS/MS
WEEAIPLALK	LRLCIQSKWEEAIPLA	EAIPLALKMATEQGRM	K	W	E	L	K	M	2	0	0	0	0	0	2	0	0	1	2	1	0	0	1	0	0	1	0	0	0	0	10	0	1168.65	F1SQR8;gi|297591965|ref|NP_001172061.1|	F1SQR8	548	557	yes	no	2	0.0018709	83.883	By MS/MS		By MS/MS	By MS/MS		By MS/MS	By MS/MS
AGTQIENIDEDFRDGLK	WCNSHLRKAGTQIENI	EDFRDGLKLMLLLEVI	K	A	G	L	K	L	1	1	1	3	0	1	2	2	0	2	1	1	0	1	0	0	1	0	0	0	0	0	17	1	1919.92	F1RI39;gi|545830727|ref|XP_003355931.2|;gi|335289612|ref|XP_003127168.2|;gi|545830724|ref|XP_005664653.1|;gi|335289610|ref|XP_003355932.1|;gi|335289614|ref|XP_003355933.1|	F1RI39	36	52	yes	no	2;3	0	354.96	By MS/MS	By MS/MS	By MS/MS	By MS/MS	By MS/MS	By MS/MS	By MS/MS
IANDSSLNHEYLPILGLAEFR	VVRKVEQRIANDSSLN	ILGLAEFRTCASRLAL	R	I	A	F	R	T	2	1	2	1	0	0	2	1	1	2	4	0	0	1	1	2	0	0	1	0	0	0	21	0	2371.22	P00503	P00503	61	81	yes	yes	2;3;4	3.1249e-294	262.8	By MS/MS	By MS/MS	By MS/MS	By MS/MS	By MS/MS	By MS/MS	By MS/MS
TFTTQETITNAETAK	SLFIIASKTFTTQETI	ITNAETAKEWFLQSAK	K	T	F	A	K	E	2	0	1	0	0	1	2	0	0	1	0	1	0	1	0	0	6	0	0	0	0	0	15	0	1654.81	P08059;F1RNU9;CON__Q3ZBD7	P08059	212	226	yes	no	2;3	2.1797e-61	171.76	By MS/MS	By MS/MS	By MS/MS	By MS/MS	By MS/MS	By MS/MS	By MS/MS
QLSSGVSEIQQTADR	AYSRLLSRQLSSGVSE	EIQQTADRWRVSLDVN	R	Q	L	D	R	W	1	1	0	1	0	3	1	1	0	1	1	0	0	0	0	3	1	0	0	1	0	0	15	0	1617.8	Q5S1U1;gi|335284210|ref|XP_003354541.1|	Q5S1U1	82	96	yes	no	2;3	8.1199e-38	160.8	By MS/MS	By MS/MS	By MS/MS	By MS/MS	By MS/MS	By MS/MS	By matching
LIIVEGCQR	ARTSPQQKLIIVEGCQ	IIVEGCQRQGAIVAVT	K	L	I	Q	R	Q	0	1	0	0	1	1	1	1	0	2	1	0	0	0	0	0	0	0	0	1	0	0	9	0	1086.59	F1SAX3;P05024;I3LT88;F1RGF9;gi|284795272|ref|NP_001165224.1|;gi|545822420|ref|XP_005663263.1|;I3L8L8;D2WKD8	F1SAX3	696	704	no	no	2	6.4771e-08	144.12		By MS/MS	By matching	By MS/MS		By MS/MS	By MS/MS
LIQNMDATAEPCTDFFK	DCIKSAARLIQNMDAT	EPCTDFFKYACGGWLK	R	L	I	F	K	Y	2	0	1	2	1	1	1	0	0	1	1	1	1	2	1	0	2	0	0	0	0	0	17	0	1999.9	K7GMJ2;F1SJM4	K7GMJ2	69	85	yes	no	2;3	9.717e-82	188.44	By MS/MS		By MS/MS	By MS/MS		By MS/MS	By MS/MS
KLGILDEVVNSDPVEEAIR	HISANEARKLGILDEV	DPVEEAIRFAQRVLVV	R	K	L	I	R	F	1	1	1	2	0	0	3	1	0	2	2	1	0	0	1	1	0	0	0	3	0	0	19	1	2095.12	gi|350591788|ref|XP_003358782.2|;I3LJ48	gi|350591788|ref|XP_003358782.2|	165	183	yes	no	2;3;4	0	275.31	By MS/MS	By MS/MS	By MS/MS	By MS/MS	By MS/MS	By MS/MS	By MS/MS
EFVEEFIWPAIQSSAMYEDR	VFIEDVSKEFVEEFIW	SSAMYEDRYLLGTSLA	K	E	F	D	R	Y	2	1	0	1	0	1	4	0	0	2	0	0	1	2	1	2	0	1	1	1	0	0	20	0	2446.12	F1S0X9	F1S0X9	67	86	yes	yes	2;3	1.9691e-107	193.19	By MS/MS	By MS/MS	By MS/MS	By MS/MS	By matching	By MS/MS	By MS/MS
FEELCSDLFR	YTSITRARFEELCSDL	ELCSDLFRSTLEPVEK	R	F	E	F	R	S	0	1	0	1	1	0	2	0	0	0	2	0	0	2	0	1	0	0	0	0	0	0	10	0	1314.59	Q6S4N2;I3L7U0;P34930;Q04967;P34934	Q6S4N2	302	311	no	no	2	5.3225e-09	135.86	By MS/MS		By MS/MS	By MS/MS	By MS/MS	By MS/MS	By MS/MS
LISQIVSSITASLR	PTYTNLNRLISQIVSS	SSITASLRFDGALNVD	R	L	I	L	R	F	1	1	0	0	0	1	0	0	0	3	2	0	0	0	0	4	1	0	0	1	0	0	14	0	1486.87	F2Z5S8;gi|545875706|ref|XP_005672289.1|	F2Z5S8	230	243	no	no	2;3	2.4244e-47	171.26	By MS/MS	By MS/MS	By MS/MS	By MS/MS	By MS/MS	By MS/MS	By MS/MS
DMTSEQLDDILK	VVHGSDLKDMTSEQLD	EQLDDILKYHTEIVFA	K	D	M	L	K	Y	0	0	0	3	0	1	1	0	0	1	2	1	1	0	0	1	1	0	0	0	0	0	12	0	1406.66	F1SAX3;P05024;I3LT88	F1SAX3	669	680	yes	no	1;2;3	7.1303e-26	163.59	By MS/MS		By MS/MS	By MS/MS		By MS/MS	By MS/MS
IIGLDQVAGMSETALPGAFK	ELWKDVDRIIGLDQVA	TALPGAFKTRKGMFRT	R	I	I	F	K	T	3	0	0	1	0	1	1	3	0	2	2	1	1	1	1	1	1	0	0	1	0	0	20	0	2017.06	gi|545824833|ref|XP_005663885.1|;F1SKJ1	gi|545824833|ref|XP_005663885.1|	618	637	yes	no	2;3	2.6609e-39	153.25	By MS/MS	By matching	By MS/MS	By MS/MS	By matching	By MS/MS	By MS/MS
IYELAAGGTAVGTGLNTR	RIKAAMPRIYELAAGG	VGTGLNTRIGFAEKVA	R	I	Y	T	R	I	3	1	1	0	0	0	1	4	0	1	2	0	0	0	0	0	3	0	1	1	0	0	18	0	1762.92	P10173;gi|343790920|ref|NP_001230517.1|;I3LPP1	gi|343790920|ref|NP_001230517.1|	271	288	no	no	2;3	6.886e-101	191.35	By MS/MS	By MS/MS	By MS/MS	By MS/MS	By MS/MS	By MS/MS	By MS/MS
WVVIGDENYGEGSSR	YYKQHGIRWVVIGDEN	NYGEGSSREHAALEPR	R	W	V	S	R	E	0	1	1	1	0	0	2	3	0	1	0	0	0	0	0	2	0	1	1	2	0	0	15	0	1666.76	F1SRC5;P16276	F1SRC5	646	660	yes	no	2	1.7861e-61	173.25	By MS/MS	By MS/MS	By MS/MS	By MS/MS	By MS/MS	By MS/MS	By MS/MS
IFDLLVDRPVTLAR	NPVTYLTKIFDLLVDR	DRPVTLAREFIEQQHA	K	I	F	A	R	E	1	2	0	2	0	0	0	0	0	1	3	0	0	1	1	0	1	0	0	2	0	0	14	1	1626.95	I3LDC3	I3LDC3	36	49	yes	yes	2;3	1.2166e-102	200.63	By MS/MS	By MS/MS	By MS/MS	By MS/MS	By MS/MS	By MS/MS	By MS/MS
TVAGIIVEPIQSEGGDNHASDDFFR	VKYRKKKKTVAGIIVE	HASDDFFRKLRDISRK	K	T	V	F	R	K	2	1	1	3	0	1	2	3	1	3	0	0	0	2	1	2	1	0	0	2	0	0	25	0	2673.27	J9JIL9;gi|47523600|ref|NP_999428.1|;P80147	J9JIL9	263	287	yes	no	2;3;4	5.6419e-230	237.22	By MS/MS	By MS/MS	By MS/MS	By MS/MS	By MS/MS	By MS/MS	By MS/MS
LQLWDTAGQER	YLEDRTIRLQLWDTAG	WDTAGQERFRSLIPSY	R	L	Q	E	R	F	1	1	0	1	0	2	1	1	0	0	2	0	0	0	0	0	1	1	0	0	0	0	11	0	1315.65	gi|343098455|ref|NP_001230202.1|;F1SUT0;gi|545847476|ref|XP_005667153.1|;gi|311269411|ref|XP_003132476.1|;F2Z5S1;I3LMP5	gi|343098455|ref|NP_001230202.1|	64	74	no	no	2	9.4952e-34	168.3		By MS/MS	By MS/MS	By MS/MS	By MS/MS	By MS/MS	By MS/MS
NVNSDTESILASLK	YQEGVKNRNVNSDTES	ESILASLKIPSRPDIS	R	N	V	L	K	I	1	0	2	1	0	0	1	0	0	1	2	1	0	0	0	3	1	0	0	1	0	0	14	0	1489.76	Q29554	Q29554	647	660	yes	yes	2;3	8.6771e-13	132.51	By MS/MS	By MS/MS	By MS/MS	By MS/MS	By MS/MS	By MS/MS	By MS/MS
FYALSAR	LQTSQDARFYALSARF	RFYALSARFEPFSNKG	R	F	Y	A	R	F	2	1	0	0	0	0	0	0	0	0	1	0	0	1	0	1	0	0	1	0	0	0	7	0	826.434	P28491	P28491	74	80	yes	yes	2	0.00082899	135.87	By MS/MS		By MS/MS	By MS/MS	By matching	By MS/MS	By MS/MS
AYFHLLNQIAPK	SADIKDSKAYFHLLNQ	LLNQIAPKGQKEGEPR	K	A	Y	P	K	G	2	0	1	0	0	1	0	0	1	1	2	1	0	1	1	0	0	0	1	0	0	0	12	0	1413.78	K7GPC4;K7GMS2;F1RWT2;gi|545886393|ref|XP_005673903.1|;K7GQS5;K7GQL0;K7GMZ2;F1SKF1	K7GPC4	274	285	no	no	2;3	9.1089e-33	157.14	By MS/MS	By MS/MS	By MS/MS	By MS/MS	By MS/MS	By matching	By MS/MS
VVAGVANALAH	DLQAAFQKVVAGVANA	GVANALAH________	K	V	V	A	H	-	4	0	1	0	0	0	0	1	1	0	1	0	0	0	0	0	0	0	0	3	0	0	11	0	1020.57	F1RII5	F1RII5	134	144	yes	yes	1;2	8.4841e-07	133.79	By MS/MS	By MS/MS	By MS/MS	By MS/MS	By MS/MS	By MS/MS	By MS/MS
RPNKPLFTALVTQCQK	QPTIYYPKRPNKPLFT	ALVTQCQKMDIPFLDE	K	R	P	Q	K	M	1	1	1	0	1	2	0	0	0	0	2	2	0	1	2	0	2	0	0	1	0	0	16	2	1900.04	F1RP34;Q0PIT9	F1RP34	145	160	yes	no	2;3;4	1.5193e-212	240.53		By matching	By MS/MS	By MS/MS	By MS/MS		By matching
LLELDQPPKADEDPGTPKPVSFTVK	SSEANLYRLLELDQPP	KPVSFTVKETVCPRPT	R	L	L	V	K	E	1	0	0	3	0	1	2	1	0	0	3	3	0	1	5	1	2	0	0	2	0	0	25	2	2720.43	P49934;P32196;P32194;P32195;P49933;I3L7X9;I3LBH3;P49932;P49931;P51525;F1SKM6;P15175;I3LU31	P49934	57	81	no	no	2;3;4	5.4506e-63	159.66	By MS/MS	By MS/MS	By MS/MS	By MS/MS	By MS/MS	By MS/MS	By MS/MS
SYPIANIPEELTPVATDK	TATSLLWKSYPIANIP	LTPVATDKYLGGTDDP	K	S	Y	D	K	Y	2	0	1	1	0	0	2	0	0	2	1	1	0	0	3	1	2	0	1	1	0	0	18	0	1957	F1RF16;Q29550;F1RF15;gi|545829766|ref|XP_005653313.1|	Q29550	384	401	no	no	2;3	5.7935e-137	212.32	By MS/MS	By MS/MS	By MS/MS	By MS/MS	By MS/MS	By MS/MS	By MS/MS
ILMVGLDAAGK	LFGKKEMRILMVGLDA	VGLDAAGKTTILYKLK	R	I	L	G	K	T	2	0	0	1	0	0	0	2	0	1	2	1	1	0	0	0	0	0	0	1	0	0	11	0	1086.61	Q56P20;C4MXZ1;gi|545808466|ref|XP_005661196.1|;gi|545808464|ref|XP_005661195.1|;gi|545808462|ref|XP_005661194.1|;gi|545808460|ref|XP_005661193.1|;gi|238018146|ref|NP_001153898.1|;F1RRS4;B9V4F0	C4MXZ1	20	30	no	no	1;2	0.00037508	101.65	By MS/MS		By MS/MS	By MS/MS	By matching	By MS/MS	By MS/MS
HLPLADLR	SLEQCLEKHLPLADLR	HLPLADLREVKRILYG	K	H	L	L	R	E	1	1	0	1	0	0	0	0	1	0	3	0	0	0	1	0	0	0	0	0	0	0	8	0	933.54	F1RL41	F1RL41	16	23	yes	yes	2	0.0029841	113.71		By matching	By MS/MS	By MS/MS	By matching		By MS/MS
EGGLLTLAGAK	HLATKHLKEGGLLTLA	LLTLAGAKAALDGTPG	K	E	G	A	K	A	2	0	0	0	0	0	1	3	0	0	3	1	0	0	0	0	1	0	0	0	0	0	11	0	1028.59	I3LKS6;Q8MJ30	I3LKS6	127	137	yes	no	1;2	1.0982e-11	140.11	By MS/MS	By matching	By MS/MS	By MS/MS	By matching	By MS/MS	By matching
EVGTYLLLK	ENLQENSREVGTYLLL	VGTYLLLKLAKLRDEF	R	E	V	L	K	L	0	0	0	0	0	0	1	1	0	0	3	1	0	0	0	0	1	0	1	1	0	0	9	0	1034.6	F1SND2;gi|349585168|ref|NP_001231813.1|	gi|349585168|ref|NP_001231813.1|	408	416	no	no	1;2	0.0023169	122.52		By MS/MS	By MS/MS	By MS/MS	By MS/MS	By MS/MS	By MS/MS
DGLILTSR	YSENRVEKDGLILTSR	DGLILTSRGPGTSFEF	K	D	G	S	R	G	0	1	0	1	0	0	0	1	0	1	2	0	0	0	0	1	1	0	0	0	0	0	8	0	873.492	gi|118403904|ref|NP_001072131.1|	gi|118403904|ref|NP_001072131.1|	149	156	yes	yes	2	2.7093e-05	138.54	By MS/MS	By MS/MS	By MS/MS	By MS/MS	By MS/MS	By MS/MS	By MS/MS
ISLGDEAAVFR	VDADVLSKISLGDEAA	GDEAAVFREKDYDSLV	K	I	S	F	R	E	2	1	0	1	0	0	1	1	0	1	1	0	0	1	0	1	0	0	0	1	0	0	11	0	1176.61	gi|545867751|ref|XP_005657250.1|;I3LQ84	gi|545867751|ref|XP_005657250.1|	840	850	yes	no	2	0.00069163	84.507			By MS/MS	By matching	By MS/MS	By MS/MS	By matching
NLLHVTDTGVGMTR	KIKCDKEKNLLHVTDT	DTGVGMTREELVKNLG	K	N	L	T	R	E	0	1	1	1	0	0	0	2	1	0	2	0	1	0	0	0	3	0	0	2	0	0	14	0	1512.77	Q29092;F1SRK6;gi|47523016|ref|NP_999268.1|	Q29092	143	156	no	no	2;3	7.0274e-18	141.06	By MS/MS	By matching	By MS/MS	By MS/MS			By MS/MS
AFVVLDPQFLSHDLDQLTK	PIRGEVVKAFVVLDPQ	HDLDQLTKELQQHVKL	K	A	F	T	K	E	1	0	0	3	0	2	0	0	1	0	4	1	0	2	1	1	1	0	0	2	0	0	19	0	2185.14	F1RPB0	F1RPB0	508	526	yes	yes	2;3	6.4625e-59	166.77	By MS/MS	By MS/MS	By MS/MS	By MS/MS	By MS/MS	By MS/MS	By MS/MS
LQLLEPFDKWDGK	DVSPTSQRLQLLEPFD	PFDKWDGKDLEDLQIL	R	L	Q	G	K	D	0	0	0	2	0	1	1	1	0	0	3	2	0	1	1	0	0	1	0	0	0	0	13	1	1587.83	F1SRC5;P16276	F1SRC5	554	566	yes	no	2;3	1.9995e-96	198.14	By MS/MS	By MS/MS	By MS/MS	By MS/MS	By MS/MS		By MS/MS
IALLEEAR	ELAEYTAKIALLEEAR	IALLEEARRRKEDEVE	K	I	A	A	R	R	2	1	0	0	0	0	2	0	0	1	2	0	0	0	0	0	0	0	0	0	0	0	8	0	913.523	F1SB42;gi|545797521|ref|XP_005659178.1|	F1SB42	196	203	yes	no	2	0.0029385	116.37			By MS/MS	By MS/MS	By MS/MS	By MS/MS	By MS/MS
LLPSLPETK	ITPEMAIKLLPSLPET	LPSLPETKNLPPGYSR	K	L	L	T	K	N	0	0	0	0	0	0	1	0	0	0	3	1	0	0	2	1	1	0	0	0	0	0	9	0	996.586	F1RMF6	F1RMF6	142	150	yes	yes	1;2	0.0022414	98.629	By MS/MS	By matching	By MS/MS	By MS/MS	By MS/MS	By MS/MS	By MS/MS
ECGVYVIGGSIPEEDAGK	QKLSEVAKECGVYVIG	IPEEDAGKLYNTCAVF	K	E	C	G	K	L	1	0	0	1	1	0	3	4	0	2	0	1	0	0	1	1	0	0	1	2	0	0	18	0	1878.87	gi|346716265|ref|NP_001231271.1|;F1SKY2	gi|346716265|ref|NP_001231271.1|	82	99	yes	no	2;3	3.1394e-85	182.31	By MS/MS	By matching	By MS/MS	By MS/MS	By MS/MS	By MS/MS	By MS/MS
DEGWLAEHMLILGITNPAGK	RIASRLARDEGWLAEH	GITNPAGKKRYVAAAF	R	D	E	G	K	K	2	0	1	1	0	0	2	3	1	2	3	1	1	0	1	0	1	1	0	0	0	0	20	0	2164.1	C5I4T6	C5I4T6	275	294	yes	yes	2;3;4	0	277.1	By MS/MS		By MS/MS	By MS/MS	By MS/MS	By MS/MS	By MS/MS
GAYHGCSPYTIGLTNVGFYK	NTDIISFRGAYHGCSP	LTNVGFYKMRIPTGMG	R	G	A	Y	K	M	1	0	1	0	1	0	0	4	1	1	1	1	0	1	1	1	2	0	3	1	0	0	20	0	2204.04	F1SND2;gi|349585168|ref|NP_001231813.1|	gi|349585168|ref|NP_001231813.1|	194	213	no	no	2;3;4	0	321.68	By MS/MS		By MS/MS	By MS/MS	By MS/MS		By MS/MS
VQTVLGPVEPSQLGR	________________	VEPSQLGRTLTHEHLT	K	V	Q	G	R	T	0	1	0	0	0	2	1	2	0	0	2	0	0	0	2	1	1	0	0	3	0	0	15	0	1578.87	gi|545853434|ref|XP_005653859.1|;I3LQ57;gi|346644844|ref|NP_001231177.1|;I3LS53;gi|350589592|ref|XP_003482873.1|	gi|545853434|ref|XP_005653859.1|	8	22	yes	no	2;3	9.3697e-05	89.506	By MS/MS	By MS/MS	By MS/MS	By MS/MS	By MS/MS	By MS/MS	By MS/MS
VEDMAELTCLNEASVLHNLK	MNPPKFSKVEDMAELT	ASVLHNLKERYYSGLI	K	V	E	L	K	E	2	0	2	1	1	0	3	0	1	0	4	1	1	0	0	1	1	0	0	2	0	0	20	0	2285.1	gi|545824833|ref|XP_005663885.1|;F1SKJ1	gi|545824833|ref|XP_005663885.1|	83	102	yes	no	2;3	2.1314e-211	235.24	By MS/MS		By MS/MS	By MS/MS		By MS/MS	By MS/MS
EQLGPVTQEFWDNLEK	GSTFTKVREQLGPVTQ	EFWDNLEKETEALRQE	R	E	Q	E	K	E	0	0	1	1	0	2	3	1	0	0	2	1	0	1	1	0	1	1	0	1	0	0	16	0	1931.93	P18648;gi|47523850|ref|NP_999563.1|;CON__P15497	P18648	85	100	no	no	2;3	2.2111e-107	202.93	By MS/MS	By MS/MS	By MS/MS	By MS/MS	By MS/MS	By MS/MS	By MS/MS
DLFQVIYNVK	EPLVVDLKDLFQVIYN	FQVIYNVKKKEEEKKK	K	D	L	V	K	K	0	0	1	1	0	1	0	0	0	1	1	1	0	1	0	0	0	0	1	2	0	0	10	0	1237.67	gi|545877091|ref|XP_005672491.1|;F1SMJ4	gi|545877091|ref|XP_005672491.1|	164	173	yes	no	1;2;3	9.4799e-10	136.99	By MS/MS	By MS/MS	By MS/MS	By MS/MS	By MS/MS	By MS/MS	By MS/MS
YVDLGGSYVGPTQNR	TVRNQQVKYVDLGGSY	YVGPTQNRILRLSKEL	K	Y	V	N	R	I	0	1	1	1	0	1	0	3	0	0	1	0	0	0	1	1	1	0	2	2	0	0	15	0	1624.78	Q6PLK3;K7GKH7;I3LEH4	K7GKH7	53	67	no	no	2;3	2.3343e-90	194.77	By MS/MS	By MS/MS	By MS/MS	By MS/MS	By MS/MS	By MS/MS	By MS/MS
LTVPDDTAANCVYLNIPGK	MSDHRYDKLTVPDDTA	VYLNIPGKGHVLLHRT	K	L	T	G	K	G	2	0	2	2	1	0	0	1	0	1	2	1	0	0	2	0	2	0	1	2	0	0	19	0	2060.02	gi|350583681|ref|XP_003125985.3|;F1SEX0	gi|350583681|ref|XP_003125985.3|	109	127	yes	no	2;3	6.5955e-09	105.02	By MS/MS		By MS/MS	By MS/MS		By MS/MS	By MS/MS
IDVVVNNAGILR	AALDAFGRIDVVVNNA	VNNAGILRDRSFSRIS	R	I	D	L	R	D	1	1	2	1	0	0	0	1	0	2	1	0	0	0	0	0	0	0	0	3	0	0	12	0	1281.74	gi|47523670|ref|NP_999471.1|;I3LEF8	gi|47523670|ref|NP_999471.1|	93	104	no	no	2;3	1.2161e-24	147.91	By MS/MS	By MS/MS	By MS/MS	By MS/MS	By MS/MS	By MS/MS	By MS/MS
HVGDLGNVTAGK	GGPKDQERHVGDLGNV	LGNVTAGKDGVATVYI	R	H	V	G	K	D	1	0	1	1	0	0	0	3	1	0	1	1	0	0	0	0	1	0	0	2	0	0	12	0	1166.6	P04178;gi|545867096|ref|XP_005657198.1|	P04178	80	91	no	no	2	1.0299e-24	148.89		By MS/MS	By MS/MS	By MS/MS	By MS/MS		By MS/MS
FFVVDTR	GAENPTVKFFVVDTRT	KFFVVDTRTLSPNASV	K	F	F	T	R	T	0	1	0	1	0	0	0	0	0	0	0	0	0	2	0	0	1	0	0	2	0	0	7	0	882.46	P22411	P22411	268	274	yes	yes	2	0.0094993	116.54	By MS/MS		By MS/MS	By MS/MS		By MS/MS	By MS/MS
YGVSGYPTLK	ANTNTCNKYGVSGYPT	VSGYPTLKIFRDGEEA	K	Y	G	L	K	I	0	0	0	0	0	0	0	2	0	0	1	1	0	0	1	1	1	0	2	1	0	0	10	0	1083.56	E1CAJ5	E1CAJ5	95	104	yes	yes	2	0.0005168	100.88		By MS/MS	By MS/MS	By MS/MS	By MS/MS		By matching
ILPSVPEVDDSTDFFK	AVRGAWKRILPSVPEV	DDSTDFFKSGAASVDV	R	I	L	F	K	S	0	0	0	3	0	0	1	0	0	1	1	1	0	2	2	2	1	0	0	2	0	0	16	0	1807.89	gi|347582636|ref|NP_001231576.1|;I3LEN7	gi|347582636|ref|NP_001231576.1|	334	349	no	no	2;3	1.0404e-09	121.13	By MS/MS	By MS/MS	By MS/MS	By MS/MS	By MS/MS	By MS/MS	By MS/MS
ELGEYGLQAYTEVK	YKLSGSGRELGEYGLQ	LQAYTEVKTVTVKVPQ	R	E	L	V	K	T	1	0	0	0	0	1	3	2	0	0	2	1	0	0	0	0	1	0	2	1	0	0	14	0	1598.78	Q2XQV4;gi|545869085|ref|XP_005657378.1|	Q2XQV4	497	510	yes	no	2;3	1.1302e-34	155.43	By MS/MS	By matching	By MS/MS	By MS/MS	By matching	By MS/MS	By MS/MS
INVLPLGSGAIAGNPLGVDR	RLLEVQKRINVLPLGS	GNPLGVDRELLRAELN	R	I	N	D	R	E	2	1	2	1	0	0	0	4	0	2	3	0	0	0	2	1	0	0	0	2	0	0	20	0	1932.08	F1RJH8	F1RJH8	194	213	yes	yes	2;3	9.3733e-22	132.39	By MS/MS	By MS/MS	By MS/MS	By MS/MS	By MS/MS	By MS/MS	By MS/MS
TGLEVKPFITNPR	ENNTEIQRTGLEVKPF	KPFITNPRAVEKCTRY	R	T	G	P	R	A	0	1	1	0	0	0	1	1	0	1	1	1	0	1	2	0	2	0	0	1	0	0	13	1	1470.82	B1PK17;gi|545859683|ref|XP_005669171.1|	B1PK17	44	56	yes	no	2;3	8.7979e-12	133.98	By MS/MS	By MS/MS	By MS/MS	By MS/MS	By MS/MS		By MS/MS
GLHSVGCPLPLK	LGAGEFIKGLHSVGCP	VGCPLPLKKPLVNNWA	K	G	L	L	K	K	0	0	0	0	1	0	0	2	1	0	3	1	0	0	2	1	0	0	0	1	0	0	12	0	1276.7	A5GFS4	A5GFS4	192	203	yes	yes	2;3	7.1303e-26	153.95	By MS/MS	By MS/MS	By MS/MS	By MS/MS	By MS/MS		By MS/MS
AFGYYGPLR	GNKTELERAFGYYGPL	FGYYGPLRSVWVARNP	R	A	F	L	R	S	1	1	0	0	0	0	0	2	0	0	1	0	0	1	1	0	0	0	2	0	0	0	9	0	1042.52	gi|545891407|ref|XP_005658784.1|;I3LAE9;gi|350586583|ref|XP_003482220.1|;F1RY92	gi|545891407|ref|XP_005658784.1|	29	37	yes	no	2	0.00016906	119.29	By MS/MS	By matching	By MS/MS	By MS/MS	By MS/MS	By MS/MS	By MS/MS
TIAECLADELINAAK	EAAFRNIKTIAECLAD	DELINAAKGSSNSYAI	K	T	I	A	K	G	4	0	1	1	1	0	2	0	0	2	2	1	0	0	0	0	1	0	0	0	0	0	15	0	1630.82	F2Z5E6	F2Z5E6	168	182	yes	yes	2;3	1.5361e-75	185.95	By MS/MS	By MS/MS	By MS/MS	By MS/MS	By MS/MS	By MS/MS	By MS/MS
CAVVDVPFGGAK	LASLMTYKCAVVDVPF	DVPFGGAKAGVKINPK	K	C	A	A	K	A	2	0	0	1	1	0	0	2	0	0	0	1	0	1	1	0	0	0	0	3	0	0	12	0	1218.61	F1SEN2	F1SEN2	172	183	yes	yes	2	0.00019912	90.614	By MS/MS	By MS/MS	By MS/MS	By MS/MS	By MS/MS	By MS/MS	By MS/MS
DAQLFIQK	ENIAGHLKDAQLFIQK	DAQLFIQKKAVKNFSD	K	D	A	Q	K	K	1	0	0	1	0	2	0	0	0	1	1	1	0	1	0	0	0	0	0	0	0	0	8	0	961.523	F1SGS9;O62839	F1SGS9	469	476	yes	no	1;2	0.00011525	152.63	By MS/MS	By MS/MS	By MS/MS	By MS/MS	By MS/MS	By MS/MS	By matching
ALTVPELTQQMFDAK	SRGSQQYRALTVPELT	TQQMFDAKNMMAACDP	R	A	L	A	K	N	2	0	0	1	0	2	1	0	0	0	2	1	1	1	1	0	2	0	0	1	0	0	15	0	1690.86	F2Z571;gi|545805425|ref|XP_005652801.1|;gi|545805422|ref|XP_005652800.1|;gi|545805417|ref|XP_005652799.1|;gi|545805414|ref|XP_005652798.1|;gi|545805428|ref|XP_005652802.1|;gi|545805431|ref|XP_005652803.1|;P02554;F2Z5K5;gi|545810132|ref|XP_005661334.1|;F1S6M7;I3LBV1;gi|545835121|ref|XP_005656166.1|	F2Z571	283	297	no	no	2;3	7.0306e-21	144.8	By MS/MS		By MS/MS	By MS/MS	By matching	By MS/MS	By MS/MS
VVAGVANALAHKYH	DVQAAFQKVVAGVANA	NALAHKYH________	K	V	V	Y	H	-	4	0	1	0	0	0	0	1	2	0	1	1	0	0	0	0	0	0	1	3	0	0	14	1	1448.79	F1RII7;HBB_HUMAN	F1RII7	134	147	no	no	2;3	7.7704e-72	185.25		By MS/MS	By MS/MS	By MS/MS			By MS/MS
NLKPIKPMQFLGDEETVR	PIVYELDKNLKPIKPM	LGDEETVRKAMEAVAA	K	N	L	V	R	K	0	1	1	1	0	1	2	1	0	1	2	2	1	1	2	0	1	0	0	1	0	0	18	2	2114.12	gi|350592969|ref|XP_003483583.1|;F1S8Y5	gi|350592969|ref|XP_003483583.1|	223	240	yes	no	2;3;4	1.2718e-176	225.11	By MS/MS	By matching	By MS/MS	By MS/MS	By matching		By MS/MS
SQVTNYMGIEWMR	GRDIFAQRSQVTNYMG	YMGIEWMRKHLAPDYR	R	S	Q	M	R	K	0	1	1	0	0	1	1	1	0	1	0	0	2	0	0	1	1	1	1	1	0	0	13	0	1613.73	P50441	P50441	270	282	yes	yes	2;3	9.232e-84	190.26	By MS/MS		By MS/MS	By MS/MS		By MS/MS	By MS/MS
FSLPGEAFYIIR	YQMMKFNKFSLPGEAF	GEAFYIIRFHSFYPWH	K	F	S	I	R	F	1	1	0	0	0	0	1	1	0	2	1	0	0	2	1	1	0	0	1	0	0	0	12	0	1411.75	F1RYH8;Q8WN98;gi|545828791|ref|XP_005653238.1|;gi|545828788|ref|XP_005653237.1|;gi|545828785|ref|XP_005653236.1|	F1RYH8	204	215	yes	no	2;3	2.298e-07	120.86	By MS/MS	By MS/MS	By MS/MS	By MS/MS	By MS/MS	By MS/MS	By MS/MS
LAELEEFINGPNNAHIQQVGDR	FALAKTNRLAELEEFI	HIQQVGDRCYDEKMYD	R	L	A	D	R	C	2	1	3	1	0	2	3	2	1	2	2	0	0	1	1	0	0	0	0	1	0	0	22	0	2463.21	gi|225735709|ref|NP_001139599.1|;K7GQL8;F6PV15	gi|225735709|ref|NP_001139599.1|	1183	1204	yes	no	2;3	0	293.12	By MS/MS	By MS/MS	By MS/MS	By MS/MS	By MS/MS	By MS/MS	By MS/MS
AELQEVQITEEKPLLPGQTPEVAK	________________	GQTPEVAKTHSVETPY	M	A	E	A	K	T	2	0	0	0	0	3	5	1	0	1	3	2	0	0	3	0	2	0	0	2	0	0	24	1	2646.41	gi|545894860|ref|XP_005658991.1|;I3LFI3;gi|545894858|ref|XP_005658990.1|;gi|118403792|ref|NP_001072151.1|	gi|118403792|ref|NP_001072151.1|	2	25	no	no	2;3;4	3.3606e-284	251.09	By MS/MS	By MS/MS	By MS/MS	By MS/MS	By MS/MS	By MS/MS	By MS/MS
ALQPTIFPVVPR	RLLMDDLKALQPTIFP	TIFPVVPRLLNRMFDR	K	A	L	P	R	L	1	1	0	0	0	1	0	0	0	1	1	0	0	1	3	0	1	0	0	2	0	0	12	0	1336.79	gi|309243088|ref|NP_001161101.2|;F1RSZ3;gi|545873910|ref|XP_005671764.1|	gi|309243088|ref|NP_001161101.2|	358	369	yes	no	2;3	6.214e-05	98.898	By MS/MS	By MS/MS	By MS/MS	By MS/MS	By MS/MS	By MS/MS	By MS/MS
ASLEAAIADAEQR	IEGLKGQRASLEAAIA	AIADAEQRGELAVKDA	R	A	S	Q	R	G	5	1	0	1	0	1	2	0	0	1	1	0	0	0	0	1	0	0	0	0	0	0	13	0	1343.67	F1SGG2;gi|545825150|ref|XP_005652571.1|;gi|545825152|ref|XP_005652572.1|;CON__P05787;CON__H-INV:HIT000292931	F1SGG2	337	349	no	no	2;3	1.5029e-24	147.42	By MS/MS	By MS/MS	By MS/MS	By MS/MS	By MS/MS	By MS/MS	By MS/MS
LIINSLYK	AEVNRMMKLIINSLYK	LIINSLYKNKEIFLRE	K	L	I	Y	K	N	0	0	1	0	0	0	0	0	0	2	2	1	0	0	0	1	0	0	1	0	0	0	8	0	962.58	Q29092;F1SRK6;gi|47523016|ref|NP_999268.1|	Q29092	88	95	no	no	1;2	0.0075427	116.9	By MS/MS		By MS/MS	By MS/MS	By MS/MS	By MS/MS	By MS/MS
TPELNLDQFHDK	AYVKLLSKTPELNLDQ	NLDQFHDKTPYTIMFG	K	T	P	D	K	T	0	0	1	2	0	1	1	0	1	0	2	1	0	1	1	0	1	0	0	0	0	0	12	0	1455.7	gi|342349319|ref|NP_001230139.1|;F1S441;gi|545811085|ref|XP_005654988.1|	gi|342349319|ref|NP_001230139.1|	172	183	yes	no	2;3	0	300.75	By MS/MS	By MS/MS	By MS/MS	By MS/MS	By MS/MS	By MS/MS	By MS/MS
VLDELTLAR	ADINGLRRVLDELTLA	LDELTLARTDLELQIE	R	V	L	A	R	T	1	1	0	1	0	0	1	0	0	0	3	0	0	0	0	0	1	0	0	1	0	0	9	0	1028.59	F1S0J8;CON__P19001;CON__Q04695;CON__Q9QWL7;gi|350590319|ref|XP_003483032.1|;CON__A2A4G1;gi|350590317|ref|XP_003483031.1|;CON__Q6IFX2;CON__P02533;gi|350590321|ref|XP_003483033.1|;CON__P08779;F1S0L1;gi|545858037|ref|XP_005653960.1|;CON__P19012;CON__P08727	F1S0J8	193	201	no	no	2	1.702e-17	161.79		By matching	By MS/MS	By MS/MS	By MS/MS	By MS/MS	By MS/MS
AFAAGADIK	IVLTGGEKAFAAGADI	FAAGADIKEMQNQTFQ	K	A	F	I	K	E	4	0	0	1	0	0	0	1	0	1	0	1	0	1	0	0	0	0	0	0	0	0	9	0	862.455	gi|298104076|ref|NP_001177104.1|;F1SAC1	gi|298104076|ref|NP_001177104.1|	93	101	yes	no	1;2	8.238e-05	110.12	By MS/MS	By matching	By MS/MS	By MS/MS	By matching	By MS/MS	By MS/MS
DYFEEYGK	DTEEHHLRDYFEEYGK	DYFEEYGKIDTIEIIT	R	D	Y	G	K	I	0	0	0	1	0	0	2	1	0	0	0	1	0	1	0	0	0	0	2	0	0	0	8	0	1049.43	gi|545883566|ref|XP_005673365.1|;gi|545883571|ref|XP_005673366.1|;gi|350595419|ref|XP_003484106.1|;F1RX74;gi|335302749|ref|XP_003133427.2|	gi|545883566|ref|XP_005673365.1|	130	137	yes	no	2	0.014785	86.833		By MS/MS	By MS/MS	By MS/MS		By MS/MS	By MS/MS
LAPALATGNTVVMK	PLVMQAWKLAPALATG	TGNTVVMKVAEQTPLS	K	L	A	M	K	V	3	0	1	0	0	0	0	1	0	0	2	1	1	0	1	0	2	0	0	2	0	0	14	0	1384.77	F1ST54	F1ST54	196	209	yes	yes	2;3	2.1634e-35	154.36	By MS/MS	By matching	By MS/MS	By MS/MS		By MS/MS	By MS/MS
SDKWIDIHNPATNELIGR	GGKFIESKSDKWIDIH	ATNELIGRVPQATKAE	K	S	D	G	R	V	1	1	2	2	0	0	1	1	1	3	1	1	0	0	1	1	1	1	0	0	0	0	18	1	2078.05	gi|194038542|ref|XP_001929208.1|;F1S3H1;gi|545842339|ref|XP_005656457.1|	gi|194038542|ref|XP_001929208.1|	51	68	yes	no	2;3;4	1.9446e-179	231.21	By MS/MS	By MS/MS	By MS/MS	By MS/MS	By MS/MS		By MS/MS
VGIPQENADHDDFDANQLLR	FSSYFNNKVGIPQENA	FDANQLLRKINELPKP	K	V	G	L	R	K	2	1	2	4	0	2	1	1	1	1	2	0	0	1	1	0	0	0	0	1	0	0	20	0	2266.06	gi|545877091|ref|XP_005672491.1|;F1SMJ4	gi|545877091|ref|XP_005672491.1|	668	687	yes	no	2;3	0	284.65	By MS/MS		By MS/MS	By MS/MS		By MS/MS	By MS/MS
GLATFCLDK	FAGRDASRGLATFCLD	LATFCLDKEALKDEYD	R	G	L	D	K	E	1	0	0	1	1	0	0	1	0	0	2	1	0	1	0	0	1	0	0	0	0	0	9	0	1023.51	Q95250;K7GSJ4;A9LM01;A3RKG5	Q95250	123	131	no	no	1;2	1.7985e-16	185.05	By MS/MS	By MS/MS	By MS/MS	By MS/MS	By MS/MS	By MS/MS	By MS/MS
VGEVIVTKDDAMLLK	VQPHDLGKVGEVIVTK	KDDAMLLKGKGDKAQI	K	V	G	L	K	G	1	0	0	2	0	0	1	1	0	1	2	2	1	0	0	0	1	0	0	3	0	0	15	1	1629.9	F1SMZ7;I3L9N6;gi|359811347|ref|NP_001241645.1|	gi|359811347|ref|NP_001241645.1|	345	359	no	no	2;3	9.7768e-90	195.23	By MS/MS		By MS/MS	By MS/MS	By matching	By MS/MS	By MS/MS
TGIPIVTSPYQIHFTK	SDMVEAERTGIPIVTS	PYQIHFTKTPKFFKPA	R	T	G	T	K	T	0	0	0	0	0	1	0	1	1	3	0	1	0	1	2	1	3	0	1	1	0	0	16	0	1800.98	P01025;F1SBS4;CON__Q2UVX4	P01025	343	358	no	no	2;3;4	1.7738e-07	116.86	By MS/MS	By MS/MS	By MS/MS	By MS/MS	By MS/MS	By MS/MS	By MS/MS
FAQEQIAPLVSK	MIKNTVKKFAQEQIAP	QIAPLVSKMDENSKME	K	F	A	S	K	M	2	0	0	0	0	2	1	0	0	1	1	1	0	1	1	1	0	0	0	1	0	0	12	0	1329.73	gi|311271975|ref|XP_001926332.2|;F1SED0	gi|311271975|ref|XP_001926332.2|	70	81	yes	no	2;3	8.2698e-25	149.96	By MS/MS	By MS/MS	By MS/MS	By MS/MS	By MS/MS	By MS/MS	By MS/MS
SALFAQINQGESITHALK	GSDESASRSALFAQIN	ESITHALKHVSDDMKT	R	S	A	L	K	H	3	0	1	0	0	2	1	1	1	2	2	1	0	1	0	2	1	0	0	0	0	0	18	0	1927.02	gi|545835037|ref|XP_005656157.1|;F1SMC0;gi|350585922|ref|XP_003127872.3|	F1SMC0	156	173	no	no	2;3	8.4648e-179	226.65	By MS/MS	By MS/MS	By MS/MS	By MS/MS		By MS/MS	By MS/MS
ILDLIESGK	IDQKQFNKILDLIESG	LDLIESGKKEGAKLEC	K	I	L	G	K	K	0	0	0	1	0	0	1	1	0	2	2	1	0	0	0	1	0	0	0	0	0	0	9	0	986.565	I3LTV1;gi|545892105|ref|XP_005658921.1|;F1SR94;gi|545801578|ref|XP_005659850.1|	I3LTV1	304	312	yes	no	1;2	0.0012423	108.43	By MS/MS	By matching	By MS/MS	By matching	By MS/MS	By MS/MS	By MS/MS
GFPTIYFSPANK	VPSPYEVRGFPTIYFS	IYFSPANKKLNPKKYE	R	G	F	N	K	K	1	0	1	0	0	0	0	1	0	1	0	1	0	2	2	1	1	0	1	0	0	0	12	0	1340.68	E1CAJ5	E1CAJ5	449	460	yes	yes	1;2	1.5088e-11	132.03		By MS/MS	By MS/MS	By MS/MS	By MS/MS	By MS/MS	By MS/MS
VLNAPPGTSLISFSDK	ILYSSSQKVLNAPPGT	SLISFSDKARNKIYTR	K	V	L	D	K	A	1	0	1	1	0	0	0	1	0	1	2	1	0	1	2	3	1	0	0	1	0	0	16	0	1644.87	gi|335303701|ref|XP_003133882.2|;F1SHW5	gi|335303701|ref|XP_003133882.2|	232	247	yes	no	2;3	7.7707e-10	123.02	By MS/MS	By MS/MS	By MS/MS	By MS/MS	By MS/MS	By MS/MS	By MS/MS
LVTLPDITSVAK	NAAVKAGRLVTLPDIT	PDITSVAKCLGAKTVA	R	L	V	A	K	C	1	0	0	1	0	0	0	0	0	1	2	1	0	0	1	1	2	0	0	2	0	0	12	0	1255.74	gi|194043017|ref|XP_001928354.1|;F1RKC9	gi|194043017|ref|XP_001928354.1|	222	233	yes	no	2;3	0.00037044	78.705	By MS/MS	By MS/MS	By MS/MS	By MS/MS	By MS/MS	By MS/MS	By MS/MS
AYADFYR	AVAEPRKKAYADFYRN	KAYADFYRNYDSMKDF	K	A	Y	Y	R	N	2	1	0	1	0	0	0	0	0	0	0	0	0	1	0	0	0	0	2	0	0	0	7	0	904.408	F1S0P0;A1XQT2;gi|545859772|ref|XP_005669185.1|	F1S0P0	48	54	yes	no	2	0.0078834	118.69	By MS/MS	By matching	By MS/MS	By MS/MS	By MS/MS	By MS/MS	By MS/MS
VIYPGLPSHPQHELAK	ESHPLVEKVIYPGLPS	HPQHELAKRQCTGCPG	K	V	I	A	K	R	1	0	0	0	0	1	1	1	2	1	2	1	0	0	3	1	0	0	1	1	0	0	16	0	1784.96	Q19QT7;F1S9N9	Q19QT7	289	304	no	no	2;3;4	1.6071e-14	130.72	By MS/MS	By matching	By MS/MS	By MS/MS	By matching		By MS/MS
LGALSGAGALGLASYGAHGAQFPDAYGK	GPGAVFRRLGALSGAG	QFPDAYGKELFDKTNK	R	L	G	G	K	E	7	0	0	1	0	1	0	7	1	0	4	1	0	1	1	2	0	0	2	0	0	0	28	0	2619.31	I3LRP5;gi|545860121|ref|XP_005669266.1|	I3LRP5	11	38	yes	no	2;3;4	0	257.65	By MS/MS	By matching	By MS/MS	By MS/MS	By MS/MS	By MS/MS	By MS/MS
AIEINPDSAQPYK	AAIRDCDRAIEINPDS	PDSAQPYKWRGKAHRL	R	A	I	Y	K	W	2	0	1	1	0	1	1	0	0	2	0	1	0	0	2	1	0	0	1	0	0	0	13	0	1444.72	gi|350583752|ref|XP_003481580.1|;F1SRB9	gi|350583752|ref|XP_003481580.1|	164	176	yes	no	2;3	8.6689e-34	156.36	By MS/MS	By MS/MS	By MS/MS	By MS/MS	By MS/MS	By MS/MS	By MS/MS
ASVPDGFLSELTQQLVQAMGK	VVNTNVPRASVPDGFL	QLVQAMGKPAQYIAVH	R	A	S	G	K	P	2	0	0	1	0	3	1	2	0	0	3	1	1	1	1	2	1	0	0	2	0	0	21	0	2218.13	P80928	P80928	13	33	yes	no	2;3	1.3732e-165	217.67	By MS/MS	By MS/MS	By MS/MS	By MS/MS	By matching	By MS/MS	By MS/MS
IKDPDAVKPEDWDER	WDFLPPKKIKDPDAVK	KPEDWDERAKIDDPTD	K	I	K	E	R	A	1	1	0	4	0	0	2	0	0	1	0	2	0	0	2	0	0	1	0	1	0	0	15	2	1811.87	P28491	P28491	208	222	yes	yes	2;3;4	1.732e-35	158.98	By MS/MS	By MS/MS	By MS/MS	By MS/MS	By MS/MS		By MS/MS
TMVVHEKPDDLGR	GDHSIIGRTMVVHEKP	EKPDDLGRGGNEESTK	R	T	M	G	R	G	0	1	0	2	0	0	1	1	1	0	1	1	1	0	1	0	1	0	0	2	0	0	13	1	1495.75	P04178;gi|545867096|ref|XP_005657198.1|	P04178	116	128	no	no	2;3	5.7925e-25	153.81	By MS/MS	By matching	By MS/MS	By MS/MS	By matching	By matching	By MS/MS
ENFSCLTR	KSAPSIPKENFSCLTR	ENFSCLTRLDHNRAKA	K	E	N	T	R	L	0	1	1	0	1	0	1	0	0	0	1	0	0	1	0	1	1	0	0	0	0	0	8	0	1025.46	P11708;gi|350596594|ref|XP_003484293.1|;I3LBY9;gi|545890524|ref|XP_005658591.1|	gi|350596594|ref|XP_003484293.1|	105	112	no	no	2	0.0073265	99.136	By MS/MS	By matching	By MS/MS	By MS/MS		By MS/MS	By matching
NKDQGTYEDYVEGLR	PMLQTVAKNKDQGTYE	EDYVEGLRVFDKEGNG	K	N	K	L	R	V	0	1	1	2	0	1	2	2	0	0	1	1	0	0	0	0	1	0	2	1	0	0	15	1	1785.82	P60662-2;gi|545825788|ref|XP_005655647.1|;gi|545825952|ref|XP_005655687.1|;gi|545825779|ref|XP_005655644.1|;P60662;gi|545825782|ref|XP_005655645.1|;gi|545825949|ref|XP_005655686.1|	P60662-2	80	94	no	no	2;3	0	350.92	By MS/MS	By MS/MS	By MS/MS	By MS/MS	By MS/MS		By MS/MS
SYAVVGVPPDIMGIGPAYAIPVALEK	LPILGILRSYAVVGVP	AIPVALEKAGLTVDDI	R	S	Y	E	K	A	4	0	0	1	0	0	1	3	0	3	1	1	1	0	4	1	0	0	2	4	0	0	26	0	2626.41	F1RRB7;I3LPY7;gi|545892288|ref|XP_005659032.1|	F1RRB7	308	333	yes	no	2;3;4	1.006e-23	102.69	By MS/MS		By MS/MS	By MS/MS		By MS/MS	By MS/MS
GVYMTDIKPQGVAMK	LKTVQDKKGVYMTDIK	KPQGVAMKAGVLADDH	K	G	V	M	K	A	1	0	0	1	0	1	0	2	0	1	0	2	2	0	1	0	1	0	1	2	0	0	15	1	1636.83	gi|545823364|ref|XP_005663591.1|;F1SDD5;I3LJJ8;gi|350583453|ref|XP_003481522.1|	gi|545823364|ref|XP_005663591.1|	156	170	yes	no	2;3	4.1226e-74	180.3	By MS/MS	By matching	By MS/MS	By MS/MS		By MS/MS	By MS/MS
GCFQAEIVPVTTTVYDDKGNEK	KAARAQSKGCFQAEIV	YDDKGNEKSITVAQDE	K	G	C	E	K	S	1	0	1	2	1	1	2	2	0	1	0	2	0	1	1	0	3	0	1	3	0	0	22	1	2470.17	F1RRB7;I3LPY7;gi|545892288|ref|XP_005659032.1|;gi|311268665|ref|XP_003132152.1|	F1RRB7	219	240	yes	no	2;3	4.4388e-150	208.92	By MS/MS	By matching	By MS/MS	By MS/MS	By MS/MS	By MS/MS	By MS/MS
FLVLNYK	ERNITRERFLVLNYKD	RFLVLNYKDKFESGIL	R	F	L	Y	K	D	0	0	1	0	0	0	0	0	0	0	2	1	0	1	0	0	0	0	1	1	0	0	7	0	895.517	gi|194038534|ref|XP_001929109.1|;F1S3H7;gi|545842290|ref|XP_005656444.1|	gi|194038534|ref|XP_001929109.1|	287	293	yes	no	1;2	0.028702	144.01	By MS/MS	By matching	By MS/MS	By MS/MS	By matching	By MS/MS	By MS/MS
ARFEELNADLFR	DFYTSITRARFEELNA	ELNADLFRGTLDPVEK	R	A	R	F	R	G	2	2	1	1	0	0	2	0	0	0	2	0	0	2	0	0	0	0	0	0	0	0	12	1	1479.75	F1SA70;gi|345441750|ref|NP_001230836.1|;F1S9Q3;F1S9Q1;gi|545848996|ref|XP_005667500.1|	gi|345441750|ref|NP_001230836.1|	300	311	no	no	2;3	6.9796e-157	234.82	By MS/MS	By MS/MS	By MS/MS	By MS/MS	By matching		By MS/MS
LPVVIGGLLDVDCSEDVIK	VQKVNPSRLPVVIGGL	DCSEDVIKNLILVVRG	R	L	P	I	K	N	0	0	0	3	1	0	1	2	0	2	3	1	0	0	1	1	0	0	0	4	0	0	19	0	2040.08	gi|225735709|ref|NP_001139599.1|;K7GQL8;F6PV15	gi|225735709|ref|NP_001139599.1|	812	830	yes	no	2;3	8.1324e-102	194.94	By MS/MS	By MS/MS	By MS/MS	By MS/MS	By MS/MS	By MS/MS	By MS/MS
LGGVQFDIDLPNKK	AVTRVLNKLGGVQFDI	DIDLPNKKVCIDSEHS	K	L	G	K	K	V	0	0	1	2	0	1	0	2	0	1	2	2	0	1	1	0	0	0	0	1	0	0	14	1	1542.84	gi|264681436|ref|NP_001161113.1|;I3L7P7;gi|545890373|ref|XP_003484288.2|	gi|264681436|ref|NP_001161113.1|	26	39	yes	no	2;3	2.7749e-45	163.33		By MS/MS	By matching	By MS/MS	By MS/MS	By MS/MS	By MS/MS
YQIPALAQAGFR	PESWFSWRYQIPALAQ	ALAQAGFRVLAVDMKG	R	Y	Q	F	R	V	3	1	0	0	0	2	0	1	0	1	1	0	0	1	1	0	0	0	1	0	0	0	12	0	1333.71	Q6Q2C2;F1RJS3;gi|545868128|ref|XP_005657309.1|	F1RJS3	276	287	no	no	2;3	0.00014654	100.82	By matching	By matching	By MS/MS	By MS/MS	By matching	By MS/MS	By MS/MS
GVTIASGGVLPNIHPELLAK	EELNQLLKGVTIASGG	IHPELLAKKRGSKGKL	K	G	V	A	K	K	2	0	1	0	0	0	1	3	1	2	3	1	0	0	2	1	1	0	0	2	0	0	20	0	1985.13	I3LIN8	I3LIN8	97	116	no	no	2;3;4	2.3391e-212	233.49	By MS/MS	By MS/MS	By MS/MS	By MS/MS	By MS/MS	By MS/MS	By MS/MS
DLGATWVVLGHSER	EISPGMIKDLGATWVV	VVLGHSERRHVFGESD	K	D	L	E	R	R	1	1	0	1	0	0	1	2	1	0	2	0	0	0	0	1	1	1	0	2	0	0	14	0	1538.78	D0G7F6;gi|545827404|ref|XP_005652645.1|;Q29371	D0G7F6	86	99	yes	no	2;3	2.8384e-140	220.4	By MS/MS	By MS/MS	By MS/MS	By MS/MS	By MS/MS	By MS/MS	By MS/MS
PLVCLTDFQDHAR	________________	TDFQDHARERLSKSTW	M	P	L	A	R	E	1	1	0	2	1	1	0	0	1	0	2	0	0	1	1	0	1	0	0	1	0	0	13	0	1570.76	F1SAZ7;gi|545823489|ref|XP_005655465.1|	F1SAZ7	2	14	yes	no	2;3	3.9764e-129	219.43	By MS/MS		By MS/MS	By MS/MS		By MS/MS	By MS/MS
GDTVFFHPLLIHGSGR	RVYVTMEKGDTVFFHP	LLIHGSGRNKTEGFRK	K	G	D	G	R	N	0	1	0	1	0	0	0	3	2	1	2	0	0	2	1	1	1	0	0	1	0	0	16	0	1751.91	I3LNY4;gi|545894376|ref|XP_005658724.1|;gi|164664462|ref|NP_001106918.1|	gi|164664462|ref|NP_001106918.1|	153	168	no	no	2;3;4	3.5408e-125	207.39		By MS/MS	By MS/MS	By MS/MS	By matching		By MS/MS
LQAEAPHIVVGTPGR	NVRNEMQKLQAEAPHI	IVVGTPGRVFDMLNRR	K	L	Q	G	R	V	2	1	0	0	0	1	1	2	1	1	1	0	0	0	2	0	1	0	0	2	0	0	15	0	1543.85	A6M930;gi|545865143|ref|XP_005652416.1|;gi|545865148|ref|XP_005652417.1|	A6M930	148	162	yes	no	2;3	5.9773e-62	177.76	By MS/MS	By MS/MS	By MS/MS	By MS/MS	By MS/MS	By MS/MS	By MS/MS
AFGYVCGGEGQHQFFAIK	ARDVTDNRAFGYVCGG	QHQFFAIKTGQQAEPL	R	A	F	I	K	T	2	0	0	0	1	2	1	4	1	1	0	1	0	3	0	0	0	0	1	1	0	0	18	0	2014.94	gi|545877091|ref|XP_005672491.1|;F1SMJ4	gi|545877091|ref|XP_005672491.1|	133	150	yes	no	2;3	5.1301e-86	187.56	By MS/MS	By MS/MS	By MS/MS	By MS/MS	By MS/MS		By MS/MS
VDFPQDQLSTLTGR	LISQCTPKVDFPQDQL	QLSTLTGRIQEAGTEV	K	V	D	G	R	I	0	1	0	2	0	2	0	1	0	0	2	0	0	1	1	1	2	0	0	1	0	0	14	0	1575.79	I3LP41;P00346;gi|545813580|ref|XP_005662012.1|;I3LB44;gi|545890324|ref|XP_005658532.1|	I3LP41	216	229	yes	no	2;3	1.442e-25	150.26	By MS/MS	By MS/MS	By MS/MS	By MS/MS	By MS/MS	By MS/MS	By MS/MS
NIEDVIAQGIGK	VISELNGKNIEDVIAQ	VIAQGIGKLASVPSGG	K	N	I	G	K	L	1	0	1	1	0	1	1	2	0	3	0	1	0	0	0	0	0	0	0	1	0	0	12	0	1255.68	gi|545805528|ref|XP_005652820.1|;Q29315;F1RNZ2;F1RYZ0	F1RYZ0	50	61	no	no	1;2;3	2.9959e-05	103.46	By MS/MS	By MS/MS	By MS/MS	By MS/MS	By MS/MS	By MS/MS	By MS/MS
GSAPPGPVPEGLIR	GSARSLGKGSAPPGPV	PVPEGLIRVYSMRFCP	K	G	S	I	R	V	1	1	0	0	0	0	1	3	0	1	1	0	0	0	4	1	0	0	0	1	0	0	14	0	1345.74	Q9N1F5;gi|545871798|ref|XP_005671495.1|	Q9N1F5	12	25	no	no	2;3	0.00020495	88.282	By MS/MS	By MS/MS	By MS/MS	By MS/MS	By MS/MS	By MS/MS	By MS/MS
IIEYLVPEAGPEQSLLHKPLR	APFKPKERIIEYLVPE	SLLHKPLRTFVREVGS	R	I	I	L	R	T	1	1	0	0	0	1	3	1	1	2	4	1	0	0	3	1	0	0	1	1	0	0	21	1	2401.34	I3LDH7;gi|545867730|ref|XP_005657245.1|;P53603	I3LDH7	321	341	yes	no	2;3;4;5	8.5599e-50	159.06	By MS/MS	By matching	By MS/MS	By MS/MS	By matching		By MS/MS
KDDPVTNLNNAFEVAEK	LIEYDKLRKDDPVTNL	NAFEVAEKYLDIPKML	R	K	D	E	K	Y	2	0	3	2	0	0	2	0	0	0	1	2	0	1	1	0	1	0	0	2	0	0	17	1	1902.93	F1RI39;gi|545830727|ref|XP_003355931.2|;gi|335289612|ref|XP_003127168.2|;gi|545830724|ref|XP_005664653.1|;gi|335289610|ref|XP_003355932.1|;gi|335289614|ref|XP_003355933.1|	F1RI39	186	202	yes	no	2;3	0	355.27	By MS/MS	By MS/MS	By MS/MS	By MS/MS	By MS/MS	By MS/MS	By MS/MS
GFVVQGSNGEFPFLTSSER	KLGTFPFRGFVVQGSN	PFLTSSERLEVVSRVR	R	G	F	E	R	L	0	1	1	0	0	1	2	3	0	0	1	0	0	3	1	3	1	0	0	2	0	0	19	0	2056.99	gi|297747348|ref|NP_001177098.1|;F1S8X9	gi|297747348|ref|NP_001177098.1|	71	89	yes	no	2;3	0	285.5	By MS/MS	By MS/MS	By MS/MS	By MS/MS	By MS/MS	By MS/MS	By MS/MS
IPNIYAIGDVVAGPMLAHK	VNTRFQTKIPNIYAIG	AGPMLAHKAEDEGIIC	K	I	P	H	K	A	3	0	1	1	0	0	0	2	1	3	1	1	1	0	2	0	0	0	1	2	0	0	19	0	1978.07	F1SAF0;P09623	F1SAF0	347	365	yes	no	2;3;4	8.5513e-19	133.94	By MS/MS		By MS/MS	By MS/MS	By matching	By MS/MS	By MS/MS
TLVNPANVTFK	SLTVERLKTLVNPANV	NPANVTFKTYEGMMHS	K	T	L	F	K	T	1	0	2	0	0	0	0	0	0	0	1	1	0	1	1	0	2	0	0	2	0	0	11	0	1202.67	gi|545821791|ref|XP_005653122.1|;gi|545821788|ref|XP_005653121.1|;F1RSG9	gi|545821791|ref|XP_005653122.1|	133	143	yes	no	2	0.00069558	84.479	By MS/MS		By MS/MS	By MS/MS	By matching	By MS/MS	By MS/MS
ESYSIYVYK	RKRKRSRKESYSIYVY	SYSIYVYKVLKQVHPD	K	E	S	Y	K	V	0	0	0	0	0	0	1	0	0	1	0	1	0	0	0	2	0	0	3	1	0	0	9	0	1150.55	I3LE39;F2Z5L0;gi|545823288|ref|XP_005663565.1|;I3LEB6;gi|335310903|ref|XP_003123670.2|;I3LL41	I3LE39	36	44	yes	no	2	0.03563	57.55			By matching	By matching		By MS/MS	By MS/MS
LVHPNFVAPLLQAPATIIPK	GPLYPVLRLVHPNFVA	APATIIPKDMLFYSFL	R	L	V	P	K	D	3	0	1	0	0	1	0	0	1	2	3	1	0	1	4	0	1	0	0	2	0	0	20	0	2138.26	I3LBC2;gi|545808880|ref|XP_005654941.1|;gi|545808882|ref|XP_003480813.2|;gi|545808886|ref|XP_005654943.1|;I3LHS9	I3LBC2	101	120	no	no	2;3;4	2.8589e-29	140.2	By MS/MS	By MS/MS	By MS/MS	By MS/MS	By MS/MS	By MS/MS	By MS/MS
VIGMHYFSPVDK	AVSKRPEKVIGMHYFS	HYFSPVDKMQLLEIIT	K	V	I	D	K	M	0	0	0	1	0	0	0	1	1	1	0	1	1	1	1	1	0	0	1	2	0	0	12	0	1391.69	Q29554	Q29554	494	505	yes	yes	2;3	6.1179e-33	157.47	By MS/MS	By matching	By MS/MS	By MS/MS			By MS/MS
PAAAEDESIRPFK	GWWGPGSRPAAAEDES	DESIRPFKVETSDEEI	R	P	A	F	K	V	3	1	0	1	0	0	2	0	0	1	0	1	0	1	2	1	0	0	0	0	0	0	13	1	1429.72	P79381	P79381	40	52	yes	no	2;3	8.3984e-83	190.85	By MS/MS		By MS/MS	By MS/MS	By MS/MS	By MS/MS	By matching
TLASPLVK	YSCEVTHKTLASPLVK	TLASPLVKSFSRNECE	K	T	L	V	K	S	1	0	0	0	0	0	0	0	0	0	2	1	0	0	1	1	1	0	0	1	0	0	8	0	827.512	I3LAQ0	I3LAQ0	224	231	yes	yes	1;2	0.026872	122.18	By MS/MS	By matching	By MS/MS	By matching	By MS/MS	By MS/MS	By matching
YCPVPDMLCELGR	ARKRGNQRYCPVPDML	DMLCELGRFGQKTGKG	R	Y	C	G	R	F	0	1	0	1	2	0	1	1	0	0	2	0	1	0	2	0	0	0	1	1	0	0	13	0	1608.71	gi|545865129|ref|XP_005670116.1|	gi|545865129|ref|XP_005670116.1|	279	291	yes	yes	2;3	1.9775e-07	123.95	By MS/MS		By MS/MS	By MS/MS		By MS/MS	By MS/MS
VVPEMTELLK	GIVADLFKVVPEMTEL	PEMTELLKKK______	K	V	V	L	K	K	0	0	0	0	0	0	2	0	0	0	2	1	1	0	1	0	1	0	0	2	0	0	10	0	1157.64	F1SJX1	F1SJX1	322	331	yes	yes	1;2	0.0094488	85.744	By MS/MS	By matching	By MS/MS	By MS/MS	By MS/MS	By MS/MS	By MS/MS
YLDLLKDPNVIK	KNVALLSRYLDLLKDP	LKDPNVIKSQDVFTVI	R	Y	L	I	K	S	0	0	1	2	0	0	0	0	0	1	3	2	0	0	1	0	0	0	1	1	0	0	12	1	1429.82	F1S138;Q95334	Q95334	825	836	no	no	2;3	3.5664e-24	150.69	By MS/MS	By MS/MS	By MS/MS	By MS/MS	By MS/MS	By MS/MS	By MS/MS
GVLFGVPGAFTPGCSK	AELFKGKKGVLFGVPG	AFTPGCSKTHLPGFVE	K	G	V	S	K	T	1	0	0	0	1	0	0	4	0	0	1	1	0	2	2	1	1	0	0	2	0	0	16	0	1592.8	F1RQP0;gi|47523086|ref|NP_999309.1|	F1RQP0	35	50	yes	no	2;3	6.7784e-05	85.493		By matching	By MS/MS	By MS/MS	By MS/MS	By MS/MS	By MS/MS
EIISFGSGYGGNSLLGK	IAHLPDRREIISFGSG	GGNSLLGKKCFALRMA	R	E	I	G	K	K	0	0	1	0	0	0	1	5	0	2	2	1	0	1	0	3	0	0	1	0	0	0	17	0	1697.86	A5GFS4	A5GFS4	227	243	yes	yes	2;3	9.4569e-42	156	By MS/MS	By MS/MS	By MS/MS	By MS/MS	By MS/MS	By MS/MS	By MS/MS
FFEFLTK	ENRVHSARFFEFLTKE	RFFEFLTKELDLAQDR	R	F	F	T	K	E	0	0	0	0	0	0	1	0	0	0	1	1	0	3	0	0	1	0	0	0	0	0	7	0	930.485	F1RL38	F1RL38	81	87	yes	yes	1;2	0.016054	124.83	By MS/MS		By MS/MS	By MS/MS	By matching	By MS/MS	By MS/MS
EFLPIVGHVQVAQVPGR	GNLTGNIREFLPIVGH	QVAQVPGRGEPSSPGE	R	E	F	G	R	G	1	1	0	0	0	2	1	2	1	1	1	0	0	1	2	0	0	0	0	4	0	0	17	0	1845.03	F1S325;I3L9Y6	F1S325	203	219	yes	no	2;3	0	276.3	By MS/MS	By MS/MS	By MS/MS	By MS/MS	By MS/MS	By MS/MS	By MS/MS
AQSELLGAADEASR	VAKANLEKAQSELLGA	GAADEASRAEIQIRIE	K	A	Q	S	R	A	4	1	0	1	0	1	2	1	0	0	2	0	0	0	0	2	0	0	0	0	0	0	14	0	1416.68	F1S6Q7	F1S6Q7	137	150	yes	yes	2;3	7.1135e-18	141	By MS/MS	By MS/MS	By MS/MS	By MS/MS	By MS/MS	By MS/MS	By MS/MS
YESLELCRPVLQQGR	LDQGQLNKYESLELCR	RPVLQQGRKQLLEKWL	K	Y	E	G	R	K	0	2	0	0	1	2	2	1	0	0	3	0	0	0	1	1	0	0	1	1	0	0	15	1	1846.94	gi|225735709|ref|NP_001139599.1|;I3LGD4	gi|225735709|ref|NP_001139599.1|	430	444	yes	no	2;3	0	292.76	By MS/MS		By MS/MS	By MS/MS	By MS/MS		By MS/MS
GVAPLWMR	EGLKAFYKGVAPLWMR	GVAPLWMRQIPYTMMK	K	G	V	M	R	Q	1	1	0	0	0	0	0	1	0	0	1	0	1	0	1	0	0	1	0	1	0	0	8	0	928.495	F1SQT3;gi|256838109|ref|NP_001157984.1|	F1SQT3	217	224	yes	no	2	2.5954e-05	138.85	By MS/MS		By MS/MS	By MS/MS		By MS/MS	By MS/MS
EVAEAATVVAAAEAGAGEDASSQLPK	________________	DASSQLPKAEAAGDSQ	R	E	V	P	K	A	9	0	0	1	0	1	4	2	0	0	1	1	0	0	1	2	1	0	0	3	0	0	26	0	2441.19	I3L9V2	I3L9V2	6	31	yes	yes	2;3;4	0	259.35	By MS/MS	By MS/MS	By MS/MS	By MS/MS	By MS/MS	By MS/MS	By MS/MS
NPPGFAFVEFEDPR	LRTVWIARNPPGFAFV	FVEFEDPRDAEDAVRG	R	N	P	P	R	D	1	1	1	1	0	0	2	1	0	0	0	0	0	3	3	0	0	0	0	1	0	0	14	0	1620.76	gi|545817963|ref|XP_005662658.1|;gi|311252787|ref|XP_003125259.1|;gi|545817958|ref|XP_005662657.1|;gi|545817955|ref|XP_005662656.1|;gi|311252785|ref|XP_003125258.1|;F1S4R5;gi|545891407|ref|XP_005658784.1|;I3LAE9;gi|350586583|ref|XP_003482220.1|;F1RY92	gi|545891407|ref|XP_005658784.1|	45	58	no	no	2;3	1.1814e-18	144.97	By MS/MS	By MS/MS	By MS/MS	By MS/MS	By MS/MS	By MS/MS	By MS/MS
GLVVPVIR	SVAVATPRGLVVPVIR	GLVVPVIRNVETMNYA	R	G	L	I	R	N	0	1	0	0	0	0	0	1	0	1	1	0	0	0	1	0	0	0	0	3	0	0	8	0	851.559	Q9N0F1	Q9N0F1	328	335	yes	yes	2	0.00050456	134.44	By MS/MS	By MS/MS	By MS/MS	By MS/MS	By MS/MS	By MS/MS	By MS/MS
IAAYLFK	HELIEFRRIAAYLFKG	RIAAYLFKGNNRWKQS	R	I	A	F	K	G	2	0	0	0	0	0	0	0	0	1	1	1	0	1	0	0	0	0	1	0	0	0	7	0	824.48	gi|225735709|ref|NP_001139599.1|;K7GQL8;F6PV15	gi|225735709|ref|NP_001139599.1|	1510	1516	yes	no	2	0.037273	89.903	By MS/MS		By MS/MS	By MS/MS		By MS/MS	By MS/MS
LLPDDPYEK	DEAYPGKKLLPDDPYE	LPDDPYEKACQKMVFE	K	L	L	E	K	A	0	0	0	2	0	0	1	0	0	0	2	1	0	0	2	0	0	0	1	0	0	0	9	0	1088.54	Q9N1F5;F1S5N8;gi|545871798|ref|XP_005671495.1|	Q9N1F5	102	110	no	no	2	0.0061523	82.287	By matching		By MS/MS	By MS/MS	By MS/MS	By MS/MS	By matching
IFHVNWFR	RKGARLPRIFHVNWFR	IFHVNWFRRDEAGHFL	R	I	F	F	R	R	0	1	1	0	0	0	0	0	1	1	0	0	0	2	0	0	0	1	0	1	0	0	8	0	1117.58	A5GFS4;C5I4T6	C5I4T6	529	536	no	no	2	3.1598e-08	146.21		By matching	By MS/MS	By MS/MS	By MS/MS		By MS/MS
ILTEIIASR	KGAGTDEKILTEIIAS	LTEIIASRTPEELRAI	K	I	L	S	R	T	1	1	0	0	0	0	1	0	0	3	1	0	0	0	0	1	1	0	0	0	0	0	9	0	1014.61	gi|335293906|ref|XP_003129266.2|;F2Z5C1	gi|335293906|ref|XP_003129266.2|	109	117	yes	no	2	4.0738e-05	130.66		By MS/MS	By matching	By matching	By MS/MS	By MS/MS	By MS/MS
SSNPEQLTLELQDHVK	VVLSAPFKSSNPEQLT	LELQDHVKKSTAPYKY	K	S	S	V	K	K	0	0	1	1	0	2	2	0	1	0	3	1	0	0	1	2	1	0	0	1	0	0	16	0	1836.92	gi|339895834|ref|NP_001229951.1|;I3LSY0	gi|339895834|ref|NP_001229951.1|	526	541	yes	no	2;3	1.467e-190	235.78	By MS/MS	By matching	By MS/MS	By MS/MS	By MS/MS	By MS/MS	By MS/MS
LGGEVSCLVAGTK	NTITAAKRLGGEVSCL	SCLVAGTKCDKVAQDL	R	L	G	T	K	C	1	0	0	0	1	0	1	3	0	0	2	1	0	0	0	1	1	0	0	2	0	0	13	0	1289.66	F1SJX1	F1SJX1	47	59	yes	yes	2;3	1.0686e-07	126.1	By MS/MS	By MS/MS	By MS/MS	By matching	By MS/MS	By MS/MS	By MS/MS
YHHTLPVIGLYSLR	GCDDKPRKYHHTLPVI	VIGLYSLRESLALLVE	K	Y	H	L	R	E	0	1	0	0	0	0	0	1	2	1	3	0	0	0	1	1	1	0	2	1	0	0	14	0	1667.91	gi|335303701|ref|XP_003133882.2|;F1SHW5	gi|335303701|ref|XP_003133882.2|	282	295	yes	no	2;3;4	4.1972e-26	147.26		By MS/MS	By MS/MS	By MS/MS	By MS/MS		By MS/MS
EFSIYMTK	EQVERLTKEFSIYMTK	EFSIYMTKDGRISVAG	K	E	F	T	K	D	0	0	0	0	0	0	1	0	0	1	0	1	1	1	0	1	1	0	1	0	0	0	8	0	1017.48	P00506	P00506	397	404	yes	yes	1;2	0.022914	91.516	By MS/MS		By MS/MS	By MS/MS		By MS/MS	By MS/MS
FFVADTANEALEAAKR	DNGVKVQRFFVADTAN	EALEAAKRLNAKEIVL	R	F	F	K	R	L	5	1	1	1	0	0	2	0	0	0	1	1	0	2	0	0	1	0	0	1	0	0	16	1	1751.88	F1SFR6;P53590;gi|350591336|ref|XP_003132357.3|	F1SFR6	59	74	yes	no	2;3	2.9582e-214	242.26	By MS/MS	By matching	By MS/MS	By MS/MS	By MS/MS	By MS/MS	By MS/MS
AYVEANQMLGDLIK	SKFKEVKKAYVEANQM	QMLGDLIKVTPSSKIV	K	A	Y	I	K	V	2	0	1	1	0	1	1	1	0	1	2	1	1	0	0	0	0	0	1	1	0	0	14	0	1563.8	F1RUV5;gi|47523756|ref|NP_999514.1|	gi|47523756|ref|NP_999514.1|	893	906	no	no	2;3	1.5933e-38	159.52	By MS/MS	By matching	By MS/MS	By MS/MS	By matching	By MS/MS	By MS/MS
QLLQANPILEAFGNAK	KDQGELERQLLQANPI	LEAFGNAKTVKNDNSS	R	Q	L	A	K	T	3	0	2	0	0	2	1	1	0	1	3	1	0	1	1	0	0	0	0	0	0	0	16	0	1725.94	gi|545824833|ref|XP_005663885.1|;F1SKJ1;F1SKI0	gi|545824833|ref|XP_005663885.1|	210	225	no	no	2;3	2.0131e-90	188.63	By MS/MS	By MS/MS	By MS/MS	By MS/MS	By MS/MS	By MS/MS	By MS/MS
KLGLVGSR	PTLVEVARKLGLVGSR	KLGLVGSRCCKRPEEE	R	K	L	S	R	C	0	1	0	0	0	0	0	2	0	0	2	1	0	0	0	1	0	0	0	1	0	0	8	1	828.518	F1RUN2;P08835;gi|545845362|ref|XP_005666793.1|;gi|545845360|ref|XP_005666792.1|	F1RUN2	452	459	yes	no	2	0.0049619	127.02				By MS/MS			By MS/MS
HLEINPDHPIVETLR	MGYMMAKKHLEINPDH	HPIVETLRQKAEADKN	K	H	L	L	R	Q	0	1	1	1	0	0	2	0	2	2	2	0	0	0	2	0	1	0	0	1	0	0	15	0	1781.94	F1RQU2	F1RQU2	625	639	yes	yes	2;3;4	0	290.63	By MS/MS	By matching	By MS/MS	By MS/MS	By MS/MS		By MS/MS
YLQWLTER	SLILEGRKYLQWLTER	YLQWLTERLTERGVKF	K	Y	L	E	R	L	0	1	0	0	0	1	1	0	0	0	2	0	0	0	0	0	1	1	1	0	0	0	8	0	1107.57	P00371	P00371	144	151	yes	yes	2	0.00071101	133.23	By MS/MS	By MS/MS	By MS/MS	By MS/MS	By MS/MS	By MS/MS	By MS/MS
LIDLHSPSEIVK	FQMRIHKRLIDLHSPS	HSPSEIVKQITSISIE	R	L	I	V	K	Q	0	0	0	1	0	0	1	0	1	2	2	1	0	0	1	2	0	0	0	1	0	0	12	0	1349.76	F2Z539;A1XQU9;F1SMQ1;gi|545882708|ref|XP_005657831.1|	F2Z539	88	99	yes	no	2;3	3.4805e-41	169.89	By MS/MS	By MS/MS	By MS/MS	By MS/MS	By MS/MS	By MS/MS	By matching
LHTIFQSVELPETYQMLR	LWPRDCRRLHTIFQSV	PETYQMLRQTCRDFAE	R	L	H	L	R	Q	0	1	0	0	0	2	2	0	1	1	3	0	1	1	1	1	2	0	1	1	0	0	18	0	2204.13	F1RJH2;gi|545869137|ref|XP_005670765.1|;P79273	F1RJH2	25	42	yes	no	2;3	2.1058e-202	234.04	By MS/MS		By MS/MS	By MS/MS			By MS/MS
ICDQWDALGSLTHSR	NVNTRCQKICDQWDAL	LGSLTHSRREALEKTE	K	I	C	S	R	R	1	1	0	2	1	1	0	1	1	1	2	0	0	0	0	2	1	1	0	0	0	0	15	0	1757.82	F1RI39;gi|545830727|ref|XP_003355931.2|;gi|335289612|ref|XP_003127168.2|;gi|545830724|ref|XP_005664653.1|;gi|335289610|ref|XP_003355932.1|;gi|335289614|ref|XP_003355933.1|	F1RI39	467	481	yes	no	2;3	1.6751e-124	206.43	By MS/MS	By MS/MS	By MS/MS	By MS/MS	By MS/MS		By MS/MS
DFTPSGIAGAFQR	LPSWILMRDFTPSGIA	GIAGAFQRGYYRYYNK	R	D	F	Q	R	G	2	1	0	1	0	1	0	2	0	1	0	0	0	2	1	1	1	0	0	0	0	0	13	0	1365.67	Q95339;gi|545813226|ref|XP_005661915.1|;F1REX4;gi|148226851|ref|NP_001090933.1|;gi|545813224|ref|XP_005661914.1|	Q95339	28	40	yes	no	2;3	1.1053e-17	144.1	By MS/MS	By MS/MS	By MS/MS	By MS/MS	By MS/MS	By MS/MS	By MS/MS
ASMHPVTAMLVGK	ISTYQEHKASMHPVTA	VTAMLVGKDLKVD___	K	A	S	G	K	D	2	0	0	0	0	0	0	1	1	0	1	1	2	0	1	1	1	0	0	2	0	0	13	0	1340.69	F1SQR8	F1SQR8	594	606	yes	yes	2;3	2.7201e-17	137.95	By MS/MS	By matching	By MS/MS	By MS/MS	By matching		By MS/MS
VVQPMFNHSIFTSAVSPAAER	ARSYSFLRVVQPMFNH	AVSPAAERIRFILGEE	R	V	V	E	R	I	3	1	1	0	0	1	1	0	1	1	0	0	1	2	2	3	1	0	0	3	0	0	21	0	2287.14	F1RUN7;Q4U116-2;gi|545845338|ref|XP_005656579.1|	F1RUN7	27	47	no	no	2;3;4	0	273.41	By MS/MS		By MS/MS	By MS/MS	By matching	By MS/MS	By MS/MS
TAEYGVYVR	LSFDKSCRTAEYGVYV	AEYGVYVRVTSILDWI	R	T	A	V	R	V	1	1	0	0	0	0	1	1	0	0	0	0	0	0	0	0	1	0	2	2	0	0	9	0	1056.52	K7GKE7;Q8SPS7	Q8SPS7	278	286	no	no	2	0.00014008	120.15	By MS/MS	By MS/MS	By MS/MS	By matching	By MS/MS		By MS/MS
VWTSGQVEEYDLDGDDINSR	SDLTDRVKVWTSGQVE	DGDDINSRVEMKPKXA	K	V	W	S	R	V	0	1	1	4	0	1	2	2	0	1	1	0	0	0	0	2	1	1	1	2	0	0	20	0	2297.01	Q6PQZ1	Q6PQZ1	246	265	yes	yes	2;3	0	293.22	By MS/MS	By MS/MS	By MS/MS	By MS/MS	By MS/MS	By MS/MS	By MS/MS
NQEQLAAELAEFTAK	KQAADQMKNQEQLAAE	ELAEFTAKIALLEEAK	K	N	Q	A	K	I	4	0	1	0	0	2	3	0	0	0	2	1	0	1	0	0	1	0	0	0	0	0	15	0	1661.83	F1SV14;P26044	F1SV14	413	427	yes	no	2;3	7.0974e-76	187.37	By MS/MS	By matching	By MS/MS	By MS/MS	By MS/MS	By MS/MS	By MS/MS
VAAIDALNNGELQK	MDQANDKKVAAIDALN	LNNGELQKAIDLFTDA	K	V	A	Q	K	A	3	0	2	1	0	1	1	1	0	1	2	1	0	0	0	0	0	0	0	1	0	0	14	0	1454.77	gi|350583752|ref|XP_003481580.1|;F1SRB9	gi|350583752|ref|XP_003481580.1|	109	122	yes	no	2;3	6.317e-18	141.54	By MS/MS	By MS/MS	By MS/MS	By MS/MS	By MS/MS	By MS/MS	By MS/MS
AGAGSATLSMAYAGAR	GTEVVKAKAGAGSATL	SMAYAGARFVFSLVDA	K	A	G	A	R	F	6	1	0	0	0	0	0	3	0	0	1	0	1	0	0	2	1	0	1	0	0	0	16	0	1453.7	I3LP41;P00346;gi|346421415|ref|NP_001231082.1|;gi|545813580|ref|XP_005662012.1|;I3LB44;gi|545890324|ref|XP_005658532.1|	I3LP41	242	257	yes	no	2;3	5.8995e-38	156.6	By MS/MS	By MS/MS	By MS/MS	By MS/MS	By MS/MS	By MS/MS	By MS/MS
YLAEFATGNDR	KMKGDYHRYLAEFATG	EFATGNDRKEAAENSL	R	Y	L	D	R	K	2	1	1	1	0	0	1	1	0	0	1	0	0	1	0	0	1	0	1	0	0	0	11	0	1255.58	I3LLI8;gi|545894465|ref|XP_005658807.1|	I3LLI8	110	120	yes	no	2	7.4318e-20	147.62	By MS/MS	By matching	By MS/MS	By MS/MS	By MS/MS	By MS/MS	By MS/MS
GYEEWLLNEIR	QHLEQAEKGYEEWLLN	EWLLNEIRRLERLDHL	K	G	Y	I	R	R	0	1	1	0	0	0	3	1	0	1	2	0	0	0	0	0	0	1	1	0	0	0	11	0	1420.7	F1RI39;gi|545830727|ref|XP_003355931.2|;gi|335289612|ref|XP_003127168.2|;gi|545830724|ref|XP_005664653.1|;gi|335289610|ref|XP_003355932.1|;gi|335289614|ref|XP_003355933.1|;gi|340007404|ref|NP_001229990.1|;gi|545842030|ref|XP_005656410.1|;gi|545870028|ref|XP_005654181.1|;F1RHL9;gi|545870030|ref|XP_005654182.1|;I3LIK6	F1RI39	365	375	no	no	2;3	1.2451e-54	186.87	By MS/MS	By MS/MS	By MS/MS	By MS/MS	By MS/MS	By MS/MS	By MS/MS
EDLRLPEGDLGK	LQDSGEVREDLRLPEG	LPEGDLGKEIEQKYDC	R	E	D	G	K	E	0	1	0	2	0	0	2	2	0	0	3	1	0	0	1	0	0	0	0	0	0	0	12	1	1340.69	F2Z5M3	F2Z5M3	110	121	yes	yes	2;3	6.6887e-32	154.74	By MS/MS	By MS/MS	By MS/MS	By MS/MS	By matching	By MS/MS	By MS/MS
NDANPETHAFVTSPEIVTALAIAGTLK	YNRNFTGRNDANPETH	LAIAGTLKFNPETDFL	R	N	D	L	K	F	5	0	2	1	0	0	2	1	1	2	2	1	0	1	2	1	4	0	0	2	0	0	27	0	2779.44	F1SRC5;P16276	F1SRC5	469	495	yes	no	2;3;4	0	261.47	By MS/MS	By MS/MS	By MS/MS	By MS/MS	By MS/MS	By MS/MS	By MS/MS
TVYTFVGRPEDVVEGALNAAR	DSGPSTNRTVYTFVGR	EGALNAARAAYQLIDM	R	T	V	A	R	A	3	2	1	1	0	0	2	2	0	0	1	0	0	1	1	0	2	0	1	4	0	0	21	1	2263.16	I3LDH7;gi|545867730|ref|XP_005657245.1|;P53603	I3LDH7	47	67	yes	no	2;3;4	2.7954e-294	265.19	By MS/MS	By MS/MS	By MS/MS	By MS/MS	By MS/MS	By MS/MS	By MS/MS
LYWSDLGIEGR	TVDPAKGKLYWSDLGI	SDLGIEGRVPAKIACA	K	L	Y	G	R	V	0	1	0	1	0	0	1	2	0	1	2	0	0	0	0	1	0	1	1	0	0	0	11	0	1307.65	gi|545874576|ref|XP_005654236.1|	gi|545874576|ref|XP_005654236.1|	456	466	yes	yes	2;3	2.046e-12	129.82	By MS/MS		By MS/MS	By matching	By MS/MS	By MS/MS	By MS/MS
KQELEEICHDLEAR	LRARLTAKKQELEEIC	ICHDLEARVEEEEERC	K	K	Q	A	R	V	1	1	0	1	1	1	4	0	1	1	2	1	0	0	0	0	0	0	0	0	0	0	14	1	1768.84	gi|545824833|ref|XP_005663885.1|;F1SKJ1	gi|545824833|ref|XP_005663885.1|	910	923	yes	no	2;3;4	0	284.86		By MS/MS	By MS/MS	By MS/MS	By matching		By MS/MS
GGPMFYASTVGLPTVLEK	GYGWPRHRGGPMFYAS	GLPTVLEKLQKYHRQN	R	G	G	E	K	L	1	0	0	0	0	0	1	3	0	0	2	1	1	1	2	1	2	0	1	2	0	0	18	0	1865.96	gi|545865129|ref|XP_005670116.1|	gi|545865129|ref|XP_005670116.1|	382	399	yes	yes	2;3	1.2113e-34	147.09	By MS/MS		By MS/MS	By MS/MS		By MS/MS	By MS/MS
DLQNLMSWR	ILTKYSARDLQNLMSW	LQNLMSWRFIMDLVSS	R	D	L	W	R	F	0	1	1	1	0	1	0	0	0	0	2	0	1	0	0	1	0	1	0	0	0	0	9	0	1161.56	K7GMJ2;F1SJM4;K7GN87	K7GMJ2	366	374	yes	no	2	1.6872e-44	168.83	By MS/MS		By MS/MS	By MS/MS		By MS/MS	By MS/MS
DVPLGTPLCIIVEK	ILIPEGTRDVPLGTPL	PLCIIVEKEADIPAFA	R	D	V	E	K	E	0	0	0	1	1	0	1	1	0	2	2	1	0	0	2	0	1	0	0	2	0	0	14	0	1552.85	F1SMB2;gi|47522814|ref|NP_999159.1|	F1SMB2	283	296	yes	no	2;3	0.00012817	107.74	By MS/MS	By matching	By MS/MS	By MS/MS	By MS/MS	By MS/MS	By MS/MS
ELVALMSAIR	SAEVSVPKELVALMSA	VALMSAIRDGEAPDPE	K	E	L	I	R	D	2	1	0	0	0	0	1	0	0	1	2	0	1	0	0	1	0	0	0	1	0	0	10	0	1101.62	F1SQR8;gi|297591965|ref|NP_001172061.1|;gi|545828230|ref|XP_005664290.1|	F1SQR8	166	175	yes	no	2	5.0304e-15	151.83	By MS/MS	By matching	By MS/MS	By MS/MS	By matching	By MS/MS	By MS/MS
NALESYAFNMK	QRERVSAKNALESYAF	ESYAFNMKSAVEDEGL	K	N	A	M	K	S	2	0	2	0	0	0	1	0	0	0	1	1	1	1	0	1	0	0	1	0	0	0	11	0	1286.6	Q6S4N2;I3L7U0;P34930;A5A8V7	Q6S4N2	540	550	no	no	2;3	3.2043e-09	126.71	By MS/MS	By matching	By MS/MS	By MS/MS		By MS/MS	By MS/MS
GGGGNFGPGPGSNFR	NFGFGDSRGGGGNFGP	PGPGSNFRGGSDGYGS	R	G	G	F	R	G	0	1	2	0	0	0	0	7	0	0	0	0	0	2	2	1	0	0	0	0	0	0	15	0	1376.62	gi|545883566|ref|XP_005673365.1|;gi|545883571|ref|XP_005673366.1|;gi|350595419|ref|XP_003484106.1|	gi|545883566|ref|XP_005673365.1|	214	228	yes	no	2	0.00020552	105.6	By MS/MS	By matching	By matching	By matching	By matching	By MS/MS	By matching
NCWQNYLDFHR	FPNQNQTRNCWQNYLD	QNYLDFHRCEKAMTAK	R	N	C	H	R	C	0	1	2	1	1	1	0	0	1	0	1	0	0	1	0	0	0	1	1	0	0	0	11	0	1551.67	F1RLH7;gi|148234138|ref|NP_001090966.1|	F1RLH7	29	39	yes	no	2;3	4.5421e-194	251.64		By MS/MS	By MS/MS	By MS/MS	By MS/MS		By MS/MS
GDLGIEIPAEK	SDGIMVARGDLGIEIP	GIEIPAEKVFLAQKMM	R	G	D	E	K	V	1	0	0	1	0	0	2	2	0	2	1	1	0	0	1	0	0	0	0	0	0	0	11	0	1140.6	gi|194038728|ref|XP_001929104.1|;F1SHL9;gi|545840985|ref|XP_005666236.1|;gi|545841009|ref|XP_005666244.1|;gi|545841006|ref|XP_005666243.1|;gi|545841003|ref|XP_005666242.1|;gi|545841000|ref|XP_005666241.1|;gi|545840997|ref|XP_005666240.1|;gi|545840994|ref|XP_005666239.1|;gi|545840991|ref|XP_005666238.1|;gi|545840988|ref|XP_005666237.1|;gi|545840976|ref|XP_005666233.1|;gi|545892282|ref|XP_003362096…	gi|194038728|ref|XP_001929104.1|	295	305	no	no	2	0.00032796	95.094	By MS/MS	By MS/MS	By MS/MS	By MS/MS	By MS/MS	By MS/MS	By MS/MS
LKDLEALLNSK	DLMAAQARLKDLEALL	LEALLNSKEAALSTAL	R	L	K	S	K	E	1	0	1	1	0	0	1	0	0	0	4	2	0	0	0	1	0	0	0	0	0	0	11	1	1242.72	Q3ZD69;Q3ZD69-2;F1RLQ2;gi|545822632|ref|XP_005663331.1|;gi|545822630|ref|XP_005663330.1|;gi|545822634|ref|XP_005663332.1|	Q3ZD69	134	144	no	no	2;3	2.298e-33	169.98	By MS/MS		By MS/MS	By MS/MS	By MS/MS		By MS/MS
GALPLDTITFYK	GGSGLHTKGALPLDTI	LDTITFYKVIPKSKFV	K	G	A	Y	K	V	1	0	0	1	0	0	0	1	0	1	2	1	0	1	1	0	2	0	1	0	0	0	12	0	1337.72	gi|350592528|ref|XP_003483480.1|;F1RJM2	gi|350592528|ref|XP_003483480.1|	37	48	yes	no	1;2	8.0095e-16	130.53	By MS/MS	By MS/MS	By MS/MS	By MS/MS	By matching	By MS/MS	By MS/MS
DISLSDYK	VMPDGQFKDISLSDYK	DISLSDYKGKYVVFFF	K	D	I	Y	K	G	0	0	0	2	0	0	0	0	0	1	1	1	0	0	0	2	0	0	1	0	0	0	8	0	939.455	F1S3U9;gi|545836492|ref|XP_005665529.1|	F1S3U9	28	35	no	no	1;2	0.0095837	116.25	By MS/MS	By MS/MS	By MS/MS	By MS/MS	By MS/MS	By MS/MS	By MS/MS
VIPELNGK	GAAKAVGKVIPELNGK	VIPELNGKLTGMAFRV	K	V	I	G	K	L	0	0	1	0	0	0	1	1	0	1	1	1	0	0	1	0	0	0	0	1	0	0	8	0	868.502	gi|545894372|ref|XP_003361616.2|;P00355	P00355	218	225	no	no	2	0.0029843	113.7	By MS/MS	By MS/MS	By MS/MS	By MS/MS	By MS/MS	By MS/MS	By MS/MS
VGLGICYDIR	TFDTPYCRVGLGICYD	LGICYDIRFAELAQIY	R	V	G	I	R	F	0	1	0	1	1	0	0	2	0	2	1	0	0	0	0	0	0	0	1	1	0	0	10	0	1164.6	gi|346716265|ref|NP_001231271.1|;F1SKY2	gi|346716265|ref|NP_001231271.1|	155	164	yes	no	2	4.766e-06	119.22	By MS/MS	By MS/MS	By MS/MS	By MS/MS	By matching	By MS/MS	By MS/MS
PATQSAEITIPVTFEAR	SVEAPLPKPATQSAEI	IPVTFEARAQLGGTEA	K	P	A	A	R	A	3	1	0	0	0	1	2	0	0	2	0	0	0	1	2	1	3	0	0	1	0	0	17	0	1829.95	Q5S1U1;gi|335284210|ref|XP_003354541.1|	Q5S1U1	174	190	yes	no	2;3	6.8644e-172	225.13	By MS/MS	By MS/MS	By MS/MS	By MS/MS		By MS/MS	By MS/MS
VSHLLGINVTDFTR	PDNTAAQKVSHLLGIN	INVTDFTRGILTPRIK	K	V	S	T	R	G	0	1	1	1	0	0	0	1	1	1	2	0	0	1	0	1	2	0	0	2	0	0	14	0	1570.85	gi|545824833|ref|XP_005663885.1|;F1SKJ1	gi|545824833|ref|XP_005663885.1|	374	387	yes	no	2;3	9.3354e-60	179.56	By MS/MS	By MS/MS	By MS/MS	By MS/MS	By MS/MS		By MS/MS
RISGLIYEETR	LARRGGVKRISGLIYE	GLIYEETRGVLKVFLE	K	R	I	T	R	G	0	2	0	0	0	0	2	1	0	2	1	0	0	0	0	1	1	0	1	0	0	0	11	1	1335.71	gi|545837899|ref|XP_001928646.4|;gi|545837880|ref|XP_005665717.1|;P62802	gi|545837899|ref|XP_001928646.4|	215	225	yes	no	2;3	6.2209e-33	164.13			By MS/MS	By MS/MS			By MS/MS
IAQLEEQLDNETK	SIAALEAKIAQLEEQL	EQLDNETKERQAACKQ	K	I	A	T	K	E	1	0	1	1	0	2	3	0	0	1	2	1	0	0	0	0	1	0	0	0	0	0	13	0	1529.76	gi|545824833|ref|XP_005663885.1|;F1SKJ1	gi|545824833|ref|XP_005663885.1|	1734	1746	yes	no	2;3	5.8904e-84	194.86	By MS/MS	By MS/MS	By MS/MS	By MS/MS	By MS/MS	By MS/MS	By MS/MS
TIGTGLVTDTPAMTEEDKNIK	FTLRDGNRTIGTGLVT	TEEDKNIKWS______	R	T	I	I	K	W	1	0	1	2	0	0	2	2	0	2	1	2	1	0	1	0	5	0	0	1	0	0	21	1	2233.11	F1RFI1;gi|545814353|ref|XP_003124563.2|	F1RFI1	430	450	yes	no	2;3	0	275.23	By MS/MS		By MS/MS	By MS/MS		By MS/MS	By MS/MS
TAFDEAIAELDTLNEESYK	EKACSLAKTAFDEAIA	TLNEESYKDSTLIMQL	K	T	A	Y	K	D	3	0	1	2	0	0	4	0	0	1	2	1	0	1	0	1	2	0	1	0	0	0	19	0	2158	F1SDR7	F1SDR7	196	214	yes	yes	2;3	1.3429e-284	261.15	By MS/MS	By MS/MS	By MS/MS	By MS/MS	By MS/MS	By MS/MS	By MS/MS
FQSSHHPSDITSLDQYVER	TRLAKLLRFQSSHHPS	SLDQYVERMKEKQDKI	R	F	Q	E	R	M	0	1	0	2	0	2	1	0	2	1	1	0	0	1	1	4	1	0	1	1	0	0	19	0	2245.04	Q29092;F1SRK6;gi|47523016|ref|NP_999268.1|	Q29092	512	530	no	no	2;3;4	0	300.35		By MS/MS	By MS/MS	By MS/MS	By MS/MS		By MS/MS
DLELLYPFKK	RLFGYTERDLELLYPF	ELLYPFKKTFYTLMRE	R	D	L	K	K	T	0	0	0	1	0	0	1	0	0	0	3	2	0	1	1	0	0	0	1	0	0	0	10	1	1264.71	P79381	P79381	278	287	yes	yes	2;3	4.6913e-05	117.01	By MS/MS	By MS/MS	By MS/MS	By MS/MS	By MS/MS	By MS/MS	By MS/MS
PIFIDGDYPEVVK	FQLDFFAKPIFIDGDY	GDYPEVVKSQIALMSK	K	P	I	V	K	S	0	0	0	2	0	0	1	1	0	2	0	1	0	1	2	0	0	0	1	2	0	0	13	0	1490.77	gi|350587405|ref|XP_003482406.1|;F1S5A9;F1S5B1	gi|350587405|ref|XP_003482406.1|	237	249	yes	no	2;3	3.6716e-12	136.24			By MS/MS	By matching	By MS/MS	By MS/MS	By matching
AGVLADDHLIEVNGENVEDASHEEVVEK	KPQGVAMKAGVLADDH	SHEEVVEKVKKSGSRV	K	A	G	E	K	V	3	0	2	3	0	0	6	2	2	1	2	1	0	0	0	1	0	0	0	5	0	0	28	0	3016.43	gi|545823364|ref|XP_005663591.1|;F1SDD5;I3LJJ8;gi|350583453|ref|XP_003481522.1|	gi|545823364|ref|XP_005663591.1|	171	198	yes	no	3;4	0	300.5	By MS/MS		By MS/MS	By MS/MS		By MS/MS	By MS/MS
VLGSQEALHPVHYEEK	KICELYAKVLGSQEAL	HPVHYEEKNWCEEQYS	K	V	L	E	K	N	1	0	0	0	0	1	3	1	2	0	2	1	0	0	1	1	0	0	1	2	0	0	16	0	1834.92	F1RX00;gi|545884519|ref|XP_005673625.1|;K7GN75	F1RX00	380	395	yes	no	2;3;4	0	310.46	By MS/MS		By MS/MS	By MS/MS	By matching		By MS/MS
SFYPEEVSSMVLTK	VEYKGETKSFYPEEVS	VSSMVLTKMKEIAEAY	K	S	F	T	K	M	0	0	0	0	0	0	2	0	0	0	1	1	1	1	1	3	1	0	1	2	0	0	14	0	1615.78	gi|345441750|ref|NP_001230836.1|;F1S9Q3	gi|345441750|ref|NP_001230836.1|	113	126	yes	no	2;3	3.7239e-05	100.11	By MS/MS	By matching	By MS/MS	By MS/MS	By matching	By MS/MS	By MS/MS
GEMMDLQHGSLFLQTPK	DVLEDKLKGEMMDLQH	SLFLQTPKIVADKDYS	K	G	E	P	K	I	0	0	0	1	0	2	1	2	1	0	3	1	2	1	1	1	1	0	0	0	0	0	17	0	1930.93	P00336;gi|545827120|ref|XP_005655720.1|;F1SR05	P00336	61	77	yes	no	2;3	0	317.83	By MS/MS		By MS/MS	By MS/MS	By matching	By MS/MS	By MS/MS
LLPDGTTGFINQK	RFSLSWSRLLPDGTTG	TTGFINQKGIDYYNKI	R	L	L	Q	K	G	0	0	1	1	0	1	0	2	0	1	2	1	0	1	1	0	2	0	0	0	0	0	13	0	1402.75	gi|350587405|ref|XP_003482406.1|;F1S5A9;F1S5B1	gi|350587405|ref|XP_003482406.1|	63	75	yes	no	2;3	1.8585e-05	117.86	By MS/MS	By MS/MS	By MS/MS	By MS/MS	By MS/MS	By MS/MS	By MS/MS
ELGSPHGISLDAVDATFVCPGTSR	NYPKQLEKELGSPHGI	FVCPGTSRLHVMAGRK	K	E	L	S	R	L	2	1	0	2	1	0	1	3	1	1	2	0	0	1	2	3	2	0	0	2	0	0	24	0	2485.19	F1RMN7;P50828	F1RMN7	341	364	no	no	2;3	0	298.66	By MS/MS	By MS/MS	By MS/MS	By MS/MS	By MS/MS	By MS/MS	By MS/MS
VEQVLSLEPQHELK	________________	LEPQHELKFRGPFTDV	K	V	E	L	K	F	0	0	0	0	0	2	3	0	1	0	3	1	0	0	1	1	0	0	0	2	0	0	14	0	1647.88	A5GFS8	A5GFS8	4	17	yes	no	2;3	1.994e-25	148.71	By MS/MS	By MS/MS	By MS/MS	By MS/MS	By MS/MS	By MS/MS	By MS/MS
DGVATVYIEDSVIALSGDHSIIGR	LGNVTAGKDGVATVYI	GDHSIIGRTMVVHEKP	K	D	G	G	R	T	2	1	0	3	0	0	1	3	1	4	1	0	0	0	0	3	1	0	1	3	0	0	24	0	2486.27	P04178;gi|545867096|ref|XP_005657198.1|	P04178	92	115	no	no	2;3;4	1.0141e-203	223.07	By MS/MS	By MS/MS	By MS/MS	By MS/MS	By MS/MS	By MS/MS	By MS/MS
VSILAAIDEASK	LPVLENLKVSILAAID	AAIDEASKKLNAQXKA	K	V	S	S	K	K	3	0	0	1	0	0	1	0	0	2	1	1	0	0	0	2	0	0	0	1	0	0	12	0	1215.67	P18648;gi|47523850|ref|NP_999563.1|;CON__P15497	P18648	249	260	no	no	2;3	0.00014645	97.463	By MS/MS	By MS/MS	By MS/MS	By MS/MS	By MS/MS	By MS/MS	By MS/MS
AANLYASSPHSEFLDYVSAPIGK	GSTMDTCKAANLYASS	YVSAPIGKGKPVTVPL	K	A	A	G	K	G	4	0	1	1	0	0	1	1	1	1	2	1	0	1	2	4	0	0	2	1	0	0	23	0	2436.2	F1RTZ1;K7GN40;K7GMB9;K7GPE7	K7GN40	150	172	no	no	2;3;4	1.3129e-174	222.69	By MS/MS	By MS/MS	By MS/MS	By MS/MS	By MS/MS	By MS/MS	By MS/MS
DVNAAIATIK	YRGDVVPKDVNAAIAT	NAAIATIKTKRTIQFV	K	D	V	I	K	T	3	0	1	1	0	0	0	0	0	2	0	1	0	0	0	0	1	0	0	1	0	0	10	0	1014.57	gi|545824987|ref|XP_005655602.1|;F1SHC1;gi|545824995|ref|XP_005655606.1|;F2Z5T5;gi|545824991|ref|XP_005655604.1|;F1RK98;gi|545869907|ref|XP_005654160.1|;P02550	gi|545824995|ref|XP_005655606.1|	292	301	no	no	2	0.0012513	88.596	By MS/MS	By matching	By matching	By MS/MS	By MS/MS	By MS/MS	By MS/MS
NAPAIIFIDELDAIAPK	KAFEEAEKNAPAIIFI	ELDAIAPKREKTHGEV	K	N	A	P	K	R	4	0	1	2	0	0	1	0	0	4	1	1	0	1	2	0	0	0	0	0	0	0	17	0	1809.99	gi|545803518|ref|XP_005654565.1|;F1SIH8	F1SIH8	296	312	no	no	2;3	8.2503e-17	136.39	By MS/MS	By MS/MS	By MS/MS	By MS/MS	By MS/MS	By MS/MS	By MS/MS
PEVVDTCSLASPASICR	________________	ASPASICRTTHLHLRC	M	P	E	C	R	T	2	1	0	1	2	0	1	0	0	1	1	0	0	0	2	3	1	0	0	2	0	0	17	0	1860.87	F1SQR8;gi|297591965|ref|NP_001172061.1|;gi|545828230|ref|XP_005664290.1|	F1SQR8	2	18	yes	no	2;3	0	281.92	By MS/MS	By MS/MS	By MS/MS	By MS/MS	By MS/MS	By MS/MS	By MS/MS
EYWENLLPASGRPFCPSLSKPDV	WIRARARREYWENLLP	PSLSKPDV________	R	E	Y	D	V	-	1	1	1	1	1	0	2	1	0	0	3	1	0	1	4	3	0	1	1	1	0	0	23	2	2661.29	E7D6R3;gi|545811617|ref|XP_005661565.1|	E7D6R3	341	363	yes	no	2;3;4	2.3879e-150	213.48	By MS/MS	By MS/MS	By MS/MS		By MS/MS	By MS/MS	By MS/MS
ESTLHLVLR	LSDYNIQKESTLHLVL	STLHLVLRLRGGAKKR	K	E	S	L	R	L	0	1	0	0	0	0	1	0	1	0	3	0	0	0	0	1	1	0	0	1	0	0	9	0	1066.61	gi|545868587|ref|XP_005657362.1|;gi|545868579|ref|XP_005657360.1|;P0CG68;UBIQ_HUMAN;P63053;A7U5U2;F2Z5U0;gi|545817523|ref|XP_003125184.2|	F2Z5U0	64	72	no	no	2	4.9453e-24	165.26	By MS/MS	By MS/MS	By MS/MS	By MS/MS	By MS/MS		By MS/MS
GISQEQMQEFR	QILTRDAKGISQEQMQ	QEQMQEFRASFNHFDK	K	G	I	F	R	A	0	1	0	0	0	3	2	1	0	1	0	0	1	1	0	1	0	0	0	0	0	0	11	0	1351.62	F1RI39;gi|545830727|ref|XP_003355931.2|;gi|335289612|ref|XP_003127168.2|;gi|545830724|ref|XP_005664653.1|;gi|335289610|ref|XP_003355932.1|;gi|335289614|ref|XP_003355933.1|	F1RI39	730	740	yes	no	2	1.35e-33	166.97	By MS/MS	By MS/MS	By MS/MS	By MS/MS	By matching	By MS/MS	By MS/MS
LSPEELLLR	ETLEELMKLSPEELLL	SPEELLLRWANFHLEN	K	L	S	L	R	W	0	1	0	0	0	0	2	0	0	0	4	0	0	0	1	1	0	0	0	0	0	0	9	0	1068.62	K7GPC4;K7GMS2;F1RWT2;gi|545886393|ref|XP_005673903.1|;F1SKF1;gi|545854851|ref|XP_005668474.1|;gi|545854859|ref|XP_005668476.1|;F1RK02	K7GPC4	240	248	no	no	2	8.2057e-05	125.82	By MS/MS	By MS/MS	By MS/MS	By MS/MS	By MS/MS	By MS/MS	By MS/MS
SPGANLLPVLTK	GQELQAWKSPGANLLP	NLLPVLTKAVKNAEAA	K	S	P	T	K	A	1	0	1	0	0	0	0	1	0	0	3	1	0	0	2	1	1	0	0	1	0	0	12	0	1208.71	gi|311247536|ref|XP_003122689.1|;F1RKQ4;gi|545807074|ref|XP_005660882.1|	gi|311247536|ref|XP_003122689.1|	511	522	yes	no	2	2.0475e-11	130.19	By MS/MS		By MS/MS	By MS/MS	By MS/MS	By MS/MS	By MS/MS
CTTDHISAAGPWLK	ILIKVKGKCTTDHISA	SAAGPWLKFRGHLDNI	K	C	T	L	K	F	2	0	0	1	1	0	0	1	1	1	1	1	0	0	1	1	2	1	0	0	0	0	14	0	1555.75	F1SRC5;P16276	F1SRC5	581	594	yes	no	2;3	1.362e-250	264.28	By MS/MS	By matching	By MS/MS	By MS/MS	By MS/MS		By MS/MS
SWCPDCVQAEPVVR	GSKDAEGKSWCPDCVQ	VQAEPVVREGLKHTVE	K	S	W	V	R	E	1	1	0	1	2	1	1	0	0	0	0	0	0	0	2	1	0	1	0	3	0	0	14	0	1701.76	F1RGM3	F1RGM3	41	54	yes	yes	2;3	1.0482e-12	136.24	By MS/MS	By MS/MS	By MS/MS	By MS/MS	By MS/MS	By MS/MS	By MS/MS
AIAIAAGVPVVPGTDAPITSLHEAHEFSNTYGFPIIFK	MGDKVEARAIAIAAGV	YGFPIIFKAAYGGGGR	R	A	I	F	K	A	6	0	1	1	0	0	2	3	2	5	1	1	0	3	4	2	3	0	1	3	0	0	38	0	3950.06	gi|47523756|ref|NP_999514.1|;F1RUV6	gi|47523756|ref|NP_999514.1|	157	194	yes	no	3;4;5	5.2105e-103	142.68	By MS/MS	By matching	By MS/MS		By MS/MS		By MS/MS
QAPQTIHLPSGEVLDVFDAAER	LLNKFLNKQAPQTIHL	DVFDAAERYQQAGLPL	K	Q	A	E	R	Y	3	1	0	2	0	2	2	1	1	1	2	0	0	1	2	1	1	0	0	2	0	0	22	0	2392.2	gi|335296435|ref|XP_003357777.1|;I3LJW4	gi|335296435|ref|XP_003357777.1|	737	758	yes	no	2;3	7.8807e-131	198.48	By MS/MS	By MS/MS	By MS/MS	By MS/MS		By MS/MS	By MS/MS
LFWEPMK	ELLGSPSRLFWEPMKV	RLFWEPMKVHDIRWNF	R	L	F	M	K	V	0	0	0	0	0	0	1	0	0	0	1	1	1	1	1	0	0	1	0	0	0	0	7	0	949.473	gi|169646366|ref|NP_001108627.1|	gi|169646366|ref|NP_001108627.1|	169	175	yes	yes	2	0.024974	81.784	By MS/MS	By matching	By MS/MS	By matching		By MS/MS	By MS/MS
VNPTVFFDIAVDGEPLGR	________________	VDGEPLGRVSFELFAD	M	V	N	G	R	V	1	1	1	2	0	0	1	2	0	1	1	0	0	2	2	0	1	0	0	3	0	0	18	0	1944.99	P62936;PPIA_HUMAN	P62936	2	19	no	no	2;3	3.1774e-101	194.51	By MS/MS	By MS/MS	By MS/MS	By MS/MS	By MS/MS	By MS/MS	By MS/MS
DADIQNFVSFISK	ADRLLKQRDADIQNFV	NFVSFISKDAIQKSLQ	R	D	A	S	K	D	1	0	1	2	0	1	0	0	0	2	0	1	0	2	0	2	0	0	0	1	0	0	13	0	1482.74	I3LLH8	I3LLH8	141	153	yes	yes	2;3	2.4419e-17	142.1	By MS/MS	By MS/MS	By MS/MS	By MS/MS	By MS/MS	By MS/MS	By MS/MS
FDPVTGHVDPK	FRGNQFLRFDPVTGHV	VTGHVDPKYPRDVRDY	R	F	D	P	K	Y	0	0	0	2	0	0	0	1	1	0	0	1	0	1	2	0	1	0	0	2	0	0	11	0	1210.6	F1RMN7;P50828	F1RMN7	210	220	no	no	2;3	0.0023518	74.698	By MS/MS	By matching	By MS/MS	By MS/MS	By matching	By MS/MS	By matching
EKEDDAPQFTSAGENFDK	LVLGIYSKEKEDDAPQ	SAGENFDKLVSGKLRE	K	E	K	D	K	L	2	0	1	3	0	1	3	1	0	0	0	2	0	2	1	1	1	0	0	0	0	0	18	1	2026.88	I3LD43	I3LD43	44	61	no	no	2;3	0	337.02	By MS/MS	By MS/MS	By MS/MS	By MS/MS	By MS/MS	By MS/MS	By MS/MS
LAVSQVPR	EPDVTVTRLAVSQVPR	LAVSQVPRSGKPAELL	R	L	A	P	R	S	1	1	0	0	0	1	0	0	0	0	1	0	0	0	1	1	0	0	0	2	0	0	8	0	868.513	A8U4R4	A8U4R4	587	594	yes	yes	2	1.1798e-08	151.29	By MS/MS	By MS/MS	By MS/MS	By MS/MS	By MS/MS	By MS/MS	By MS/MS
ISPYVAHNFSK	VRTHDLKKISPYVAHN	YVAHNFSKLFSIENWG	K	I	S	S	K	L	1	0	1	0	0	0	0	0	1	1	0	1	0	1	1	2	0	0	1	1	0	0	11	0	1261.65	F1RUV5;gi|47523756|ref|NP_999514.1|	gi|47523756|ref|NP_999514.1|	590	600	no	no	2;3	1.2265e-08	121.29	By MS/MS	By matching	By MS/MS	By MS/MS	By matching	By matching	By MS/MS
FNVIQPGPIK	EWSKYGMRFNVIQPGP	VIQPGPIKTKGAFSRL	R	F	N	I	K	T	0	0	1	0	0	1	0	1	0	2	0	1	0	1	2	0	0	0	0	1	0	0	10	0	1111.64	F1RXF3	F1RXF3	228	237	yes	yes	2	0.00098353	91.867	By MS/MS	By MS/MS	By MS/MS	By MS/MS	By matching	By MS/MS	By MS/MS
MLVSSEDVLHSWAVPSLGLK	LPMEMTIRMLVSSEDV	AVPSLGLKTDAIPGRL	R	M	L	L	K	T	1	0	0	1	0	0	1	1	1	0	4	1	1	0	1	4	0	1	0	3	0	0	20	0	2167.13	Q69GF7;P50667	Q69GF7	152	171	yes	no	2;3;4	1.2016e-211	237.31	By MS/MS	By MS/MS	By MS/MS	By MS/MS	By matching	By MS/MS	By MS/MS
NACPPTSELLGSPSR	QKFYTFLKNACPPTSE	ELLGSPSRLFWEPMKV	K	N	A	S	R	L	1	1	1	0	1	0	1	1	0	0	2	0	0	0	3	3	1	0	0	0	0	0	15	0	1584.76	gi|169646366|ref|NP_001108627.1|	gi|169646366|ref|NP_001108627.1|	154	168	yes	yes	2;3	1.8e-09	124.62	By MS/MS	By matching	By MS/MS	By MS/MS		By MS/MS	By MS/MS
GLDPYNILAPK	EVMMAARKGLDPYNIL	PYNILAPKAASGTKED	K	G	L	P	K	A	1	0	1	1	0	0	0	1	0	1	2	1	0	0	2	0	0	0	1	0	0	0	11	0	1199.65	Q5S3G4	Q5S3G4	58	68	yes	no	1;2	0.0026537	80.455	By MS/MS	By matching	By matching	By MS/MS	By MS/MS	By MS/MS	By MS/MS
NVFDEAILAALEPPEPK	ALTQKGLKNVFDEAIL	ALEPPEPKKSRRCVLL	K	N	V	P	K	K	3	0	1	1	0	0	3	0	0	1	2	1	0	1	3	0	0	0	0	1	0	0	17	0	1851.96	Q007T2	Q007T2	167	183	yes	no	2;3	6.1557e-95	189.87	By MS/MS	By MS/MS	By MS/MS	By MS/MS	By MS/MS	By MS/MS	By MS/MS
ELAEAQEDSILK	DELKRIERELAEAQED	AQEDSILK________	R	E	L	L	K	-	2	0	0	1	0	1	3	0	0	1	2	1	0	0	0	1	0	0	0	0	0	0	12	0	1344.68	gi|545843610|ref|XP_005653609.1|	gi|545843610|ref|XP_005653609.1|	182	193	yes	yes	1;2	4.4114e-32	188.27	By MS/MS	By MS/MS	By matching	By matching	By MS/MS	By MS/MS	By MS/MS
TVATLQGEGLSVTGTVCHVGK	RKQENVDRTVATLQGE	GTVCHVGKAEDRERLV	R	T	V	G	K	A	1	0	0	0	1	1	1	4	1	0	2	1	0	0	0	1	4	0	0	4	0	0	21	0	2113.08	Q8WNV7;gi|545841251|ref|XP_005666285.1|;gi|545841249|ref|XP_005666284.1|	Q8WNV7	73	93	yes	no	2;3	6.0726e-294	260.08	By MS/MS		By MS/MS	By MS/MS		By MS/MS	By MS/MS
GFVGSFEELCR	LGHWAQKRGFVGSFEE	GSFEELCRNKDVKKAI	R	G	F	C	R	N	0	1	0	0	1	0	2	2	0	0	1	0	0	2	0	1	0	0	0	1	0	0	11	0	1299.59	gi|309243088|ref|NP_001161101.2|;F1RSZ3;gi|545873910|ref|XP_005671764.1|	gi|309243088|ref|NP_001161101.2|	617	627	yes	no	1;2	9.0976e-26	156.48	By MS/MS	By MS/MS	By MS/MS	By MS/MS	By MS/MS	By MS/MS	By MS/MS
HLQTYGEHYPLDHFEK	KQQESLARHLQTYGEH	YPLDHFEK________	R	H	L	E	K	-	0	0	0	1	0	1	2	1	3	0	2	1	0	1	1	0	1	0	2	0	0	0	16	0	2012.94	F1RHA0;I3LNR4;gi|545831156|ref|XP_005655945.1|;gi|545831015|ref|XP_005655917.1|;gi|545831012|ref|XP_005655916.1|;gi|178056466|ref|NP_001116555.1|	F1RHA0	396	411	yes	no	2;3;4	0	314.61			By MS/MS	By MS/MS			By MS/MS
VGVIDLSPFGK	EYKQVMQKVGVIDLSP	IDLSPFGKFTVKGQDS	K	V	G	G	K	F	0	0	0	1	0	0	0	2	0	1	1	1	0	1	1	1	0	0	0	2	0	0	11	0	1130.63	F1RF50;gi|545811629|ref|XP_005661570.1|	F1RF50	529	539	yes	no	1;2	0.00035171	94.465	By MS/MS	By MS/MS	By matching	By MS/MS	By matching	By MS/MS	By MS/MS
SALACSNEVWLLNR	VNEADKLRSALACSNE	NEVWLLNRYLGYTLNP	R	S	A	N	R	Y	2	1	2	0	1	0	1	0	0	0	3	0	0	0	0	2	0	1	0	1	0	0	14	0	1631.81	F1SK03;gi|47523628|ref|NP_999442.1|;P15145	F1SK03	827	840	yes	no	2	7.1167e-87	190.37		By MS/MS		By MS/MS	By MS/MS	By MS/MS	By MS/MS
VIATTCLDGSQDLR	DIVIGQCKVIATTCLD	LDGSQDLRVNGFNCTT	K	V	I	L	R	V	1	1	0	2	1	1	0	1	0	1	2	0	0	0	0	1	2	0	0	1	0	0	14	0	1547.76	F1SFI5;gi|347582595|ref|NP_001231568.1|	F1SFI5	110	123	yes	no	2;3	2.1377e-123	214.23	By MS/MS	By MS/MS	By MS/MS	By MS/MS	By MS/MS	By MS/MS	By MS/MS
IMEGPAFNFLDAPAVR	IGAEICARIMEGPAFN	FLDAPAVRVTGADVPM	R	I	M	V	R	V	3	1	1	1	0	0	1	1	0	1	1	0	1	2	2	0	0	0	0	1	0	0	16	0	1746.88	F1SGH5	F1SGH5	310	325	yes	yes	2;3	7.4931e-15	131.4	By MS/MS	By matching	By MS/MS	By MS/MS	By matching	By MS/MS	By MS/MS
DDGSWEVIEGYR	SLSFPIRRDDGSWEVI	WEVIEGYRAQHSQHRT	R	D	D	Y	R	A	0	1	0	2	0	0	2	2	0	1	0	0	0	0	0	1	0	1	1	1	0	0	12	0	1424.62	F1SEN2	F1SEN2	125	136	yes	yes	2;3	4.0146e-41	169.65	By MS/MS	By MS/MS	By MS/MS	By MS/MS	By MS/MS	By MS/MS	By MS/MS
SAATLITHPFHVITLR	TTREMMARSAATLITH	PFHVITLRSMVQFIGR	R	S	A	L	R	S	2	1	0	0	0	0	0	0	2	2	2	0	0	1	1	1	3	0	0	1	0	0	16	0	1776	F1SIE0	F1SIE0	132	147	yes	yes	2;3;4	2.8864e-190	231.71		By MS/MS	By MS/MS	By MS/MS	By MS/MS		By MS/MS
YQIDPDACFSAK	TRFGIAAKYQIDPDAC	PDACFSAKVNNSSLIG	K	Y	Q	A	K	V	2	0	0	2	1	1	0	0	0	1	0	1	0	1	1	1	0	0	1	0	0	0	12	0	1413.62	Q9MZ16	Q9MZ16	225	236	yes	yes	2	0.00015558	101.39	By MS/MS	By MS/MS	By MS/MS	By MS/MS	By MS/MS	By MS/MS	By MS/MS
SLTMEMVLTGDR	RLTRAVGKSLTMEMVL	EMVLTGDRISAQEAKQ	K	S	L	D	R	I	0	1	0	1	0	0	1	1	0	0	2	0	2	0	0	1	2	0	0	1	0	0	12	0	1351.65	gi|298104076|ref|NP_001177104.1|;F1SAC1;I3LAI1	gi|298104076|ref|NP_001177104.1|	186	197	yes	no	1;2;3	1.5356e-05	120.63	By MS/MS		By MS/MS	By MS/MS		By MS/MS	By MS/MS
TTVLLADINDFSTVNDIYK	CDFTNVVKTTVLLADI	STVNDIYKQYFQGNFP	K	T	T	Y	K	Q	1	0	2	3	0	0	0	0	0	2	2	1	0	1	0	1	3	0	1	2	0	0	19	0	2141.09	F1S0M2	F1S0M2	79	97	yes	yes	2;3	0	274.52	By MS/MS	By MS/MS	By MS/MS	By MS/MS	By MS/MS	By MS/MS	By MS/MS
VLNNMEIGTSLFDEEGSK	GMAFTFLKVLNNMEIG	LFDEEGSKIVKDLMSK	K	V	L	S	K	I	0	0	2	1	0	0	3	2	0	1	2	1	1	1	0	2	1	0	0	1	0	0	18	0	1981.93	K7GKJ8;F1RPH0;K7GRJ0;Q7SIB7	Q7SIB7	247	264	no	no	2;3	8.6424e-101	189.87	By MS/MS		By MS/MS	By MS/MS		By MS/MS	By MS/MS
ELHLSDNPLGDAGLR	LRSLPTLRELHLSDNP	PLGDAGLRLLCEGLLD	R	E	L	L	R	L	1	1	1	2	0	0	1	2	1	0	4	0	0	0	1	1	0	0	0	0	0	0	15	0	1605.81	P10775	P10775	112	126	yes	yes	2;3	2.6975e-76	188.12	By MS/MS	By MS/MS	By MS/MS	By MS/MS	By MS/MS	By MS/MS	By MS/MS
LVEALCAEHQINLIK	CDEPMYVKLVEALCAE	EHQINLIKVDDNKKLG	K	L	V	I	K	V	2	0	1	0	1	1	2	0	1	2	3	1	0	0	0	0	0	0	0	1	0	0	15	0	1749.94	P46405	P46405	64	78	yes	yes	2;3	2.5512e-166	225.85	By MS/MS	By MS/MS	By MS/MS	By MS/MS	By MS/MS	By MS/MS	By MS/MS
KLVIIEGDLER	RKYEEVARKLVIIEGD	IIEGDLERTEERAELA	R	K	L	E	R	T	0	1	0	1	0	0	2	1	0	2	2	1	0	0	0	0	0	0	0	1	0	0	11	1	1283.74	gi|545822886|ref|XP_005663425.1|;F1RGK5;gi|545822896|ref|XP_005663430.1|;gi|545822890|ref|XP_005663427.1|;Q6QA25;gi|545822900|ref|XP_005663432.1|;gi|545822902|ref|XP_005663433.1|;gi|545822866|ref|XP_005663415.1|;gi|545822880|ref|XP_005663422.1|	Q6QA25	132	142	no	no	2;3	8.2326e-07	118.88	By MS/MS		By MS/MS	By MS/MS	By matching		By MS/MS
IITLTGPTNAIFK	SEGNCPERIITLTGPT	GPTNAIFKAFAMIIDK	R	I	I	F	K	A	1	0	1	0	0	0	0	1	0	3	1	1	0	1	1	0	3	0	0	0	0	0	13	0	1387.81	I3LEC2;gi|545817022|ref|XP_005662548.1|	I3LEC2	58	70	yes	no	1;2;3	1.9603e-56	213.35	By MS/MS	By MS/MS	By MS/MS	By MS/MS	By MS/MS	By MS/MS	By MS/MS
AAGVNVEPFWPGLFAK	DKINALIKAAGVNVEP	FWPGLFAKALANVNIG	K	A	A	A	K	A	3	0	1	0	0	0	1	2	0	0	1	1	0	2	2	0	0	1	0	2	0	0	16	0	1701.89	F1SIT7;gi|545855068|ref|XP_005668508.1|;F1RN65	F1SIT7	34	49	yes	no	2;3	1.299e-14	131.96	By MS/MS	By MS/MS	By MS/MS	By MS/MS	By MS/MS	By MS/MS	By MS/MS
KFPPDNSAPYGAR	ITEYIQRKKFPPDNSA	NSAPYGARYVGSMVAD	K	K	F	A	R	Y	2	1	1	1	0	0	0	1	0	0	0	1	0	1	3	1	0	0	1	0	0	0	13	1	1418.69	F1S4K0;P00636	P00636	232	244	no	no	2;3	1.6522e-05	110.31	By MS/MS	By MS/MS	By MS/MS	By MS/MS	By MS/MS		By MS/MS
LLHYLGHIMVNGPTTPIPVK	PAQNRAQKLLHYLGHI	PTTPIPVKANPSPTDP	K	L	L	V	K	A	0	0	1	0	0	0	0	2	2	2	3	1	1	0	3	0	2	0	1	2	0	0	20	0	2199.22	F1RUV5;gi|47523756|ref|NP_999514.1|	gi|47523756|ref|NP_999514.1|	500	519	no	no	2;3;4	3.3245e-187	223.65	By MS/MS		By MS/MS	By MS/MS			By MS/MS
LFGGSFVHQAAVAR	SDLAEFMRLFGGSFVH	VHQAAVARVVGQQGRG	R	L	F	A	R	V	3	1	0	0	0	1	0	2	1	0	1	0	0	2	0	1	0	0	0	2	0	0	14	0	1458.77	I3L812	I3L812	255	268	yes	yes	2;3	9.5077e-13	136.33	By MS/MS	By MS/MS	By MS/MS	By MS/MS	By MS/MS		By MS/MS
TWNDPSVQQDIK	DAKRLIGRTWNDPSVQ	PSVQQDIKFLPFKVVE	R	T	W	I	K	F	0	0	1	2	0	2	0	0	0	1	0	1	0	0	1	1	1	1	0	1	0	0	12	0	1429.68	F1RS36;gi|350579657|ref|XP_001927830.3|	F1RS36	102	113	yes	no	2	8.7902e-12	134.18	By MS/MS	By MS/MS	By MS/MS	By MS/MS	By MS/MS	By MS/MS	By MS/MS
MAPLGAEFR	EMETYRQKMAPLGAEF	APLGAEFREGARQKVQ	K	M	A	F	R	E	2	1	0	0	0	0	1	1	0	0	1	0	1	1	1	0	0	0	0	0	0	0	9	0	990.496	P18648	P18648	142	150	yes	yes	2	0.0097627	65.157	By MS/MS			By MS/MS		By MS/MS	By MS/MS
AGLVFLPGTIQMK	LVVLGCMRAGLVFLPG	LPGTIQMKNKDILYRL	R	A	G	M	K	N	1	0	0	0	0	1	0	2	0	1	2	1	1	1	1	0	1	0	0	1	0	0	13	0	1373.77	F1RPB0	F1RPB0	129	141	yes	yes	2;3	0.00029281	70.54	By MS/MS		By MS/MS	By MS/MS		By MS/MS	By MS/MS
FDGGEQVLLSGEFNHLR	WINGATIRFDGGEQVL	SGEFNHLRKVTKEQWD	R	F	D	L	R	K	0	1	1	1	0	1	2	3	1	0	3	0	0	2	0	1	0	0	0	1	0	0	17	0	1916.94	F1RXF3	F1RXF3	292	308	yes	yes	2;3	1.6653e-111	197.49	By MS/MS	By MS/MS	By MS/MS	By MS/MS	By MS/MS	By MS/MS	By MS/MS
DDNGKPYVLPSVR	NLGVGAYRDDNGKPYV	PYVLPSVRKAEAQIAA	R	D	D	V	R	K	0	1	1	2	0	0	0	1	0	0	1	1	0	0	2	1	0	0	1	2	0	0	13	1	1458.75	P00506	P00506	69	81	yes	yes	2;3	3.7367e-05	113.53	By MS/MS	By MS/MS	By MS/MS	By MS/MS	By MS/MS	By MS/MS	By MS/MS
TVGIDDITGEPLVQR	NIEFNPPKTVGIDDIT	TGEPLVQREDDKPETV	K	T	V	Q	R	E	0	1	0	2	0	1	1	2	0	2	1	0	0	0	1	0	2	0	0	2	0	0	15	0	1611.85	F1SK45;gi|335280459|ref|XP_003353573.1|	F1SK45	147	161	yes	no	2;3	2.2603e-37	157.09	By MS/MS	By MS/MS	By MS/MS	By MS/MS	By MS/MS	By MS/MS	By MS/MS
LQIASDENYKDPTNLQGK	LEKWIQEKLQIASDEN	DPTNLQGKLQKHQAFE	K	L	Q	G	K	L	1	0	2	2	0	2	1	1	0	1	2	2	0	0	1	1	1	0	1	0	0	0	18	1	2033.01	gi|545804642|ref|XP_005660548.1|;gi|545804646|ref|XP_005660550.1|;gi|545804648|ref|XP_005660551.1|;F1RR78;gi|545804650|ref|XP_005660552.1|	F1RR78	76	93	no	no	2;3	0	304.2	By MS/MS	By MS/MS	By MS/MS	By MS/MS	By MS/MS	By MS/MS	By MS/MS
DGLDPQGLLQQPEAGGIFK	EMYVTCARDGLDPQGL	PEAGGIFKITGLGVKG	R	D	G	F	K	I	1	0	0	2	0	3	1	4	0	1	3	1	0	1	2	0	0	0	0	0	0	0	19	0	1982.01	F1RWY0;gi|545884559|ref|XP_005673630.1|;Q06AA3	F1RWY0	265	283	yes	no	2;3	3.3112e-158	222.24	By MS/MS	By MS/MS	By MS/MS	By MS/MS	By MS/MS	By MS/MS	By MS/MS
IEWLESHQDADIEDFK	MEKAVEEKIEWLESHQ	DADIEDFKAKKKELEE	K	I	E	F	K	A	1	0	0	3	0	1	3	0	1	2	1	1	0	1	0	1	0	1	0	0	0	0	16	0	1973.9	F1RS36;gi|350579657|ref|XP_001927830.3|;P34935	F1RS36	602	617	yes	no	2;3	7.7498e-292	270.78	By MS/MS	By MS/MS	By MS/MS	By MS/MS	By MS/MS	By MS/MS	By MS/MS
AAPTPAAAVPPPSPGVAPVPTGVFTDIPISNIR	IDSFVPTKAAPTPAAA	DIPISNIRRVIAQRLM	K	A	A	I	R	R	6	1	1	1	0	0	0	2	0	3	0	0	0	1	9	2	3	0	0	4	0	0	33	0	3176.72	F1SMB2;gi|47522814|ref|NP_999159.1|	F1SMB2	397	429	yes	no	3;4	6.6374e-71	122.7	By MS/MS	By MS/MS	By MS/MS	By MS/MS	By MS/MS	By MS/MS	By MS/MS
AVLSAEQLRDEEVHAGLGELLR	AATASQAKAVLSAEQL	AGLGELLRSLSNSTAR	K	A	V	L	R	S	3	2	0	1	0	1	4	2	1	0	5	0	0	0	0	1	0	0	0	2	0	0	22	1	2404.27	gi|346421378|ref|NP_001231061.1|	gi|346421378|ref|NP_001231061.1|	96	117	yes	yes	2;3;4	3.0624e-151	207.67	By MS/MS	By MS/MS	By MS/MS	By MS/MS	By MS/MS		By MS/MS
CEFQDAYVLLSEK	INTSKGQKCEFQDAYV	AYVLLSEKKISSVQSI	K	C	E	E	K	K	1	0	0	1	1	1	2	0	0	0	2	1	0	1	0	1	0	0	1	1	0	0	13	0	1600.74	F1SMZ7;I3L9N6;gi|359811347|ref|NP_001241645.1|	gi|359811347|ref|NP_001241645.1|	237	249	no	no	2;3	1.881e-84	196.42	By MS/MS	By MS/MS	By MS/MS	By MS/MS	By MS/MS	By MS/MS	By MS/MS
DTVPLPAGGAR	VIVTPSQRDTVPLPAG	PLPAGGARGQLGNWMS	R	D	T	A	R	G	2	1	0	1	0	0	0	2	0	0	1	0	0	0	2	0	1	0	0	1	0	0	11	0	1052.56	C5I4T6	C5I4T6	118	128	yes	yes	2	0.00028081	96.342	By MS/MS	By MS/MS	By MS/MS	By MS/MS	By MS/MS	By MS/MS	By MS/MS
LLLIGDSGVGK	PEYDYLFKLLLIGDSG	IGDSGVGKSCLLLRFA	K	L	L	G	K	S	0	0	0	1	0	0	0	3	0	1	3	1	0	0	0	1	0	0	0	1	0	0	11	0	1070.63	gi|350578544|ref|XP_001929064.4|;F2Z5I8;F2Z5U4;I3L6D2;gi|545817181|ref|XP_005662567.1|;gi|545817176|ref|XP_005662566.1|;Q52NJ2;F2Z5F2;Q06AU7	F2Z5U4	11	21	no	no	1;2	5.5731e-07	129.83	By MS/MS	By MS/MS	By MS/MS	By MS/MS	By MS/MS	By MS/MS	By MS/MS
ALALDESQYGVR	GAVTAMTKALALDESQ	DESQYGVRVNCISPGN	K	A	L	V	R	V	2	1	0	1	0	1	1	1	0	0	2	0	0	0	0	1	0	0	1	1	0	0	12	0	1320.67	F1RL81;gi|545831915|ref|XP_003127328.2|	F1RL81	167	178	yes	no	2	4.2259e-17	137.89		By MS/MS	By MS/MS	By MS/MS	By MS/MS	By matching	By MS/MS
ILTPLVSLDTPGK	LMKRENQKILTPLVSL	VSLDTPGKATVQVVIL	K	I	L	G	K	A	0	0	0	1	0	0	0	1	0	1	3	1	0	0	2	1	2	0	0	1	0	0	13	0	1352.79	gi|335298275|ref|XP_003131863.2|;F1RHJ9	gi|335298275|ref|XP_003131863.2|	225	237	yes	no	2;3	3.0949e-17	141.13	By MS/MS	By MS/MS	By MS/MS	By MS/MS	By MS/MS	By MS/MS	By MS/MS
SLLALEAFQVSHPSR	PTISRINKSLLALEAF	FQVSHPSRQPDTPPEL	K	S	L	S	R	Q	2	1	0	0	0	1	1	0	1	0	3	0	0	1	1	3	0	0	0	1	0	0	15	0	1653.88	K7GQV5;K7GM50;K7GQA9;K7GR50;gi|545842592|ref|XP_005656489.1|;F1S2N0;gi|545842589|ref|XP_005656488.1|	K7GQV5	193	207	no	no	2;3;4	1.4891e-238	255.64	By MS/MS	By MS/MS	By MS/MS	By MS/MS	By MS/MS		By MS/MS
ILQSSPEVGYDAMLGDFVNMVEK	EGSLIVEKILQSSPEV	DFVNMVEKGIIDPTKV	K	I	L	E	K	G	1	0	1	2	0	1	2	2	0	1	2	1	2	1	1	2	0	0	1	3	0	0	23	0	2541.21	F1SMZ7;I3L9N6;gi|359811347|ref|NP_001241645.1|	gi|359811347|ref|NP_001241645.1|	494	516	no	no	2;3	4.3468e-83	171.84	By MS/MS		By MS/MS	By MS/MS		By MS/MS	By MS/MS
TVPFCSTFAAFFTR	VGCATRNRTVPFCSTF	TFAAFFTRAFDQIRMA	R	T	V	T	R	A	2	1	0	0	1	0	0	0	0	0	0	0	0	4	1	1	3	0	0	1	0	0	14	0	1650.79	A8U4R4	A8U4R4	382	395	yes	yes	2;3	7.3734e-05	91.812	By MS/MS	By MS/MS	By MS/MS	By MS/MS	By MS/MS	By MS/MS	By MS/MS
ILQDIASGNHPFSQILK	DHLGDSPKILQDIASG	HPFSQILKEAKKPMVV	K	I	L	L	K	E	1	0	1	1	0	2	0	1	1	3	2	1	0	1	1	2	0	0	0	0	0	0	17	0	1880.02	gi|311272935|ref|XP_003133651.1|;F1SHD7;gi|335303281|ref|XP_003359671.1|	gi|311272935|ref|XP_003133651.1|	451	467	yes	no	2;3	9.755e-112	200.9	By MS/MS	By MS/MS	By MS/MS	By MS/MS	By MS/MS	By MS/MS	By MS/MS
GAEILADTFK	LSKRTNQRGAEILADT	EILADTFKDYAVSTVP	R	G	A	F	K	D	2	0	0	1	0	0	1	1	0	1	1	1	0	1	0	0	1	0	0	0	0	0	10	0	1063.56	gi|350583681|ref|XP_003125985.3|;F1SEX0	gi|350583681|ref|XP_003125985.3|	47	56	yes	no	1;2	2.3254e-05	115.78	By MS/MS	By matching	By MS/MS	By matching	By matching	By MS/MS	By MS/MS
ESGKPVAATMCIGPEGDMHGVTPGECAVK	VWAVEVLKESGKPVAA	TPGECAVKLVKAGASI	K	E	S	V	K	L	3	0	0	1	2	0	3	5	1	1	0	2	2	0	3	1	2	0	0	3	0	0	29	1	2984.35	E7D6R3;gi|545811617|ref|XP_005661565.1|	E7D6R3	167	195	yes	no	3;4	0	249.87	By MS/MS		By MS/MS	By MS/MS			By MS/MS
GSDGLNEALLER	GLVCFRLKGSDGLNEA	LNEALLERINSARKIH	K	G	S	E	R	I	1	1	1	1	0	0	2	2	0	0	3	0	0	0	0	1	0	0	0	0	0	0	12	0	1272.63	B5KFA1;I3L7F0;P80041	P80041	415	426	no	no	1;2;3	3.7606e-32	191.33			By MS/MS	By MS/MS	By MS/MS	By MS/MS	By MS/MS
FGTFEFLSNHMR	SIPKAAVRFGTFEFLS	EFLSNHMRDAQGRLDS	R	F	G	M	R	D	0	1	1	0	0	0	1	1	1	0	1	0	1	3	0	1	1	0	0	0	0	0	12	0	1484.69	F1RK74	F1RK74	99	110	yes	yes	2;3	6.0131e-158	237.68	By MS/MS	By matching	By MS/MS	By MS/MS			By MS/MS
TGEAIVDAALSALR	PEDYQGGRTGEAIVDA	DAALSALRQLVKDRLG	R	T	G	L	R	Q	4	1	0	1	0	0	1	1	0	1	2	0	0	0	0	1	1	0	0	1	0	0	14	0	1385.75	E1CAJ6	E1CAJ6	119	132	yes	yes	2;3	1.9122e-36	162.13	By MS/MS	By MS/MS	By MS/MS	By MS/MS	By MS/MS	By MS/MS	By MS/MS
YCTDTGVLFR	QGGEETQRYCTDTGVL	TDTGVLFRQESFFHWA	R	Y	C	F	R	Q	0	1	0	1	1	0	0	1	0	0	1	0	0	1	0	0	2	0	1	1	0	0	10	0	1230.57	gi|545830111|ref|XP_005653330.1|;gi|350585077|ref|XP_003481871.1|	gi|545830111|ref|XP_005653330.1|	57	66	yes	no	1;2	3.2416e-08	128.86	By MS/MS		By MS/MS	By MS/MS	By MS/MS	By MS/MS	By MS/MS
DLELLYPFK	RLFGYTERDLELLYPF	LELLYPFKKTFYTLMR	R	D	L	F	K	K	0	0	0	1	0	0	1	0	0	0	3	1	0	1	1	0	0	0	1	0	0	0	9	0	1136.61	P79381	P79381	278	286	yes	yes	1;2	0.0022893	114.5	By MS/MS	By MS/MS	By MS/MS	By MS/MS	By MS/MS	By MS/MS	By MS/MS
VVGVFTVPDQDGKVDPLGLK	HLKEEGHKVVGVFTVP	KVDPLGLKAEQDGVPV	K	V	V	L	K	A	0	0	0	3	0	1	0	3	0	0	2	2	0	1	2	0	1	0	0	5	0	0	20	1	2082.14	gi|347582636|ref|NP_001231576.1|	gi|347582636|ref|NP_001231576.1|	26	45	yes	yes	2;3	5.6067e-49	157.98	By MS/MS	By MS/MS	By MS/MS	By MS/MS	By MS/MS	By MS/MS	By MS/MS
TVSVLNGGFR	MFRVFGHRTVSVLNGG	SVLNGGFRNWLKEGHP	R	T	V	F	R	N	0	1	1	0	0	0	0	2	0	0	1	0	0	1	0	1	1	0	0	2	0	0	10	0	1048.57	F1SKL2;gi|545824786|ref|XP_005663866.1|	F1SKL2	123	132	yes	no	2	2.3613e-05	115.71	By MS/MS	By MS/MS	By MS/MS	By MS/MS	By MS/MS	By MS/MS	By MS/MS
LNDFASAVR	AALRACRRLNDFASAV	NDFASAVRILEVVKDK	R	L	N	V	R	I	2	1	1	1	0	0	0	0	0	0	1	0	0	1	0	1	0	0	0	1	0	0	9	0	991.509	F1SJ34	F1SJ34	101	109	yes	yes	2	4.2419e-11	123.5	By MS/MS			By MS/MS		By MS/MS	By MS/MS
VIATFTCSGEK	AFEPATGRVIATFTCS	TFTCSGEKEVNLAVQD	R	V	I	E	K	E	1	0	0	0	1	0	1	1	0	1	0	1	0	1	0	1	2	0	0	1	0	0	11	0	1211.59	gi|545822151|ref|XP_005663205.1|;F1S232	gi|545822151|ref|XP_005663205.1|	141	151	yes	no	2	0.00038286	92.866			By MS/MS	By MS/MS	By MS/MS	By MS/MS
LVQFQGLK	NKSISAMKLVQFQGLK	LVQFQGLKHKASSPIS	K	L	V	L	K	H	0	0	0	0	0	2	0	1	0	0	2	1	0	1	0	0	0	0	0	1	0	0	8	0	931.549	gi|545842911|ref|XP_005656508.1|;gi|545888519|ref|XP_005658137.1|;F1SD69;I3LKM9	gi|545842911|ref|XP_005656508.1|	280	287	yes	no	2	0.011005	91.626			By MS/MS			By MS/MS	By matching
[truncated: 45,309 more rows]
[truncated: 97 more columns]
