# Supplementary material for: Normothermic Ex-vivo Kidney Perfusion in a Porcine Auto-Transplantation Model Preserves the Expression of Key Mitochondrial Proteins: An Unbiased Proteomics Analysis
Source: Mol Cell Proteomics. 2021 May 23;20:100101. doi: 10.1016/j.mcpro.2021.100101 (PMC8253910; doi:10.1016/j.mcpro.2021.100101)
Supplement: Supplemental Table S2 [file mmc2.xlsx]

## Sheet: Sheet1
LFQ intensity 67 30min	LFQ intensity 67 3pod	LFQ intensity 67 BL	LFQ intensity 68 30min	LFQ intensity 68 3pod	LFQ intensity 68 BL	LFQ intensity 69 30min	LFQ intensity 69 3pod	LFQ intensity 69 BL	LFQ intensity 70 30min	LFQ intensity 70 3pod	LFQ intensity 70 BL	LFQ intensity 71 30min	LFQ intensity 71 3pod	LFQ intensity 71 BL	LFQ intensity 72 30min	LFQ intensity 72 3pod	LFQ intensity 72 BL	LFQ intensity 73 30min	LFQ intensity 73 3pod	LFQ intensity 73 BL	LFQ intensity 74 3pod	LFQ intensity 75 30min	LFQ intensity 75 3pod	LFQ intensity 75 BL	LFQ intensity 76 30min	LFQ intensity 76 3pod	LFQ intensity 76 BL	Peptides	Razor + unique peptides	Unique peptides	Sequence coverage [%]	Unique + razor sequence coverage [%]	Unique sequence coverage [%]	Mol. weight [kDa]	Q-value	Score	Intensity	MS/MS Count	Protein IDs	Majority protein IDs
#!{C:Time}30min	3pod	BL	30min	3pod	BL	30min	3pod	BL	30min	3pod	BL	30min	3pod	BL	30min	3pod	BL	30min	3pod	BL	3pod	30min	3pod	BL	30min	3pod	BL
#!{C:Group}SCS	SCS	SCS	NEVKP	NEVKP	NEVKP	SCS	SCS	SCS	SCS	SCS	SCS	NEVKP	NEVKP	NEVKP	SCS	SCS	SCS	SCS	SCS	SCS	NEVKP	NEVKP	NEVKP	NEVKP	NEVKP	NEVKP	NEVKP
22.9594	22.4282	21.0974	21.7416	23.2746	23.0376	21.9396	23.0846	21.3832	21.2049	24.6134	21.9567	21.8017	24.0844	22.2014	22.1198	22.6538	22.2092	21.8658	NaN	21.2047	20.8411	20.7384	22.0196	21.1555	21.4576	NaN	22.6578	7	7	7	43.1	43.1	43.1	22.283	0	134.14	1322600000	22	A0SEH3;gi|545805300|ref|XP_005652771.1|	A0SEH3;gi|545805300|ref|XP_005652771.1|
20.4813	NaN	NaN	21.1773	NaN	21.5962	NaN	NaN	21.0598	NaN	NaN	21.0886	NaN	NaN	20.1864	21.9637	NaN	20.2737	21.3927	NaN	20.1534	NaN	21.8899	NaN	NaN	21.1703	NaN	NaN	16	1	1	39.1	6.1	6.1	96.006	0.00088905	2.5019	551950000	8	A1E295	A1E295
24.4921	24.9166	24.1685	24.5792	22.8238	25.1467	23.8066	24.2919	24.0444	24.2333	25.4411	23.5198	23.9777	24.7558	24.1673	23.997	24.8202	23.9864	24.0067	25.7492	24.7876	24.4002	24.6686	23.7775	23.8604	25.0634	25.3696	24.7212	15	15	15	37.8	37.8	37.8	60.934	0	323.31	4987100000	102	A1X898;gi|545870495|ref|XP_005671109.1|	A1X898;gi|545870495|ref|XP_005671109.1|
27.3824	25.6879	27.7369	27.2839	27.7339	27.4782	27.7789	26.2323	27.4259	27.7249	27.5245	27.6802	27.8237	27.3697	27.4319	28.2503	27.5809	26.7582	27.2981	26.8935	27.794	27.1612	27.5263	27.7394	27.6069	26.8741	26.9871	27.2278	7	7	7	56.1	56.1	56.1	9.3107	0	66.147	65779000000	113	A1XQS3;gi|545850011|ref|XP_005667700.1|	A1XQS3;gi|545850011|ref|XP_005667700.1|
23.9901	24.4812	25.2573	24.0322	23.4029	23.3813	23.4241	25.5214	24.0822	24.7486	NaN	24.7245	24.687	23.3556	24.6996	23.3659	25.1441	24.3196	24.6434	NaN	24.1307	24.4721	23.9253	24.5719	25.0773	23.974	24.9011	23.6268	6	6	6	20.3	20.3	20.3	54.021	0	159.83	3790900000	55	A1XQU1;gi|148223599|ref|NP_001090945.1|	A1XQU1;gi|148223599|ref|NP_001090945.1|
25.779	25.9764	24.7205	25.8063	25.1712	24.7823	25.386	27.126	25.3769	25.6589	24.9373	24.8919	26.1051	26.6536	25.7735	26.3267	26.3635	25.4668	25.1503	25.651	25.8114	26.8756	26.2304	26.5135	26.0229	25.9886	26.0755	24.8187	5	5	5	37.1	37.1	37.1	30.924	0	29.048	14764000000	95	A1XQU3;F1SJQ6;I3LFN7;I3LIZ8;gi|545861572|ref|XP_003358431.3|	A1XQU3;F1SJQ6;I3LFN7;I3LIZ8
27.0903	26.3594	26.9401	26.7887	26.8247	26.439	26.5898	26.277	26.6095	26.7023	26.6528	26.768	27.0522	26.117	26.7924	27.0448	26.9439	27.1648	26.1381	26.1571	27.1088	26.4875	27.3858	25.8885	26.9715	26.9597	26.5557	26.8327	5	5	5	44	44	44	20.836	0	165.37	27950000000	137	A1XQU5;I3LIX1	A1XQU5;I3LIX1
26.0509	25.3099	26.7021	26.021	25.9128	26.0673	26.1651	26.9714	26.7384	26.5602	24.9927	27.2296	26.2535	24.6261	26.7182	26.0846	24.774	25.8425	26.6514	25.4589	26.1131	25.6186	26.621	24.0523	26.4986	27.0911	26.2231	27.0642	9	9	9	30.8	30.8	30.8	53.369	0	323.31	18415000000	181	A1YIZ1;F1RG63	A1YIZ1;F1RG63
19.6158	NaN	21.5681	21.3448	24.3749	NaN	22.1228	NaN	21.803	23.3045	24.5842	21.204	21.3377	23.9839	22.1823	21.6904	23.3973	21.1411	21.6625	NaN	21.9197	NaN	21.0221	NaN	21.3743	22.4058	NaN	22.0401	4	4	4	10.5	10.5	10.5	56.33	0	5.0466	287570000	6	A1YPR8;K7GT21	A1YPR8
23.7146	24.2661	22.6834	23.045	25.2637	22.0976	22.9843	25.7878	22.8111	22.2513	24.4904	23.8144	22.3411	24.9763	22.5552	23.8807	24.9736	22.4691	23.1999	24.8352	23.2911	24.723	23.9376	24.4358	22.0631	23.1009	24.3533	23.7625	5	5	5	23.1	23.1	23.1	39.77	0	46.61	3702700000	70	A2SW51;gi|156071434|ref|NP_001090914.2|	A2SW51;gi|156071434|ref|NP_001090914.2|
26.1605	26.2081	25.9882	27.5262	26.6256	21.378	26.7806	25.9234	26.7466	27.0057	27.5225	26.3095	27.221	26.3067	26.7341	26.8933	26.984	27.2634	26.9295	25.8292	26.7388	27.5643	27.1553	24.7839	26.6057	27.1381	26.2038	27.4678	8	8	8	27.7	27.7	27.7	27.214	0	51.745	17038000000	114	A3EX84	A3EX84
23.8001	23.7964	22.7507	23.2349	23.93	23.2352	24.7225	23.7164	23.3637	24.2801	NaN	22.8122	23.7904	24.1479	23.8745	23.7793	24.1787	23.8874	24.1963	NaN	23.6704	24.4945	23.6732	25.1262	23.1843	23.5041	24.2912	22.8088	13	1	1	48.1	5.6	5.6	40.919	0	28.235	4226900000	73	A3KCL7	A3KCL7
23.168	24.9268	23.526	23.4847	23.7939	24.0967	23.7599	23.6578	24.0395	24.0426	22.3663	23.352	23.9966	24.0576	24.0772	23.5949	25.3971	24.3115	22.8043	25.0368	23.8048	24.2211	24.0162	23.3574	23.0488	23.5256	24.5255	23.6737	12	12	12	31.7	31.7	31.7	54.402	0	45.347	4626500000	109	A4Z6H1;F1S8M3;I3LDE2	A4Z6H1;F1S8M3
23.885	NaN	25.2639	24.1086	22.5394	24.7596	24.6523	NaN	24.6716	24.892	NaN	24.7006	25.4039	21.1566	24.3903	25.2783	22.3094	24.5527	24.1855	NaN	24.8126	NaN	24.0983	22.7185	24.7236	24.5429	NaN	24.6821	11	11	11	15.8	15.8	15.8	81.658	0	56.69	4442800000	109	A5A4L7;gi|545865813|ref|XP_005654092.1|	A5A4L7;gi|545865813|ref|XP_005654092.1|
27.7836	26.9121	27.1595	27.4987	27.8347	27.3449	27.8368	27.0759	27.3545	27.6446	26.8078	27.5348	27.815	26.4776	27.5289	27.5538	27.0087	27.6738	27.3493	26.1499	27.5725	26.6023	27.12	26.4735	27.5322	27.1374	27.4196	27.5225	14	14	14	62	62	62	43.443	0	323.31	47967000000	252	A5A761;gi|545811437|ref|XP_005655036.1|	A5A761;gi|545811437|ref|XP_005655036.1|
NaN	NaN	NaN	21.036	19.9545	NaN	20.8595	NaN	20.687	NaN	NaN	21.3818	20.4879	20.1926	NaN	20.9194	19.9357	21.2934	NaN	NaN	NaN	19.4433	20.5847	23.3749	19.4476	20.6841	19.8595	21.0884	4	4	4	8.7	8.7	8.7	85.984	0	10.308	197470000	6	A5A775	A5A775
NaN	NaN	NaN	NaN	24.6325	NaN	NaN	25.6833	NaN	NaN	24.6829	NaN	NaN	24.8916	NaN	NaN	24.9589	NaN	NaN	25.1806	NaN	24.3184	NaN	24.3214	NaN	NaN	24.2195	NaN	12	1	1	23.6	2.2	2.2	74.101	0.0012416	2.4742	918630000	7	A5A8V7	A5A8V7
22.5243	22.3611	24.8826	24.9899	NaN	24.3629	24.2746	NaN	25.3007	24.5918	24.7201	24.5901	24.5714	24.6714	24.6161	22.1554	22.5106	24.9542	24.7098	NaN	23.9877	NaN	24.6796	21.5859	24.4292	24.1615	NaN	24.8351	3	3	3	20.2	20.2	20.2	28.584	0	146.13	3671200000	63	A5A8Y6;gi|74136749|ref|NP_001028180.1|;A5A8Y7;gi|545838623|ref|XP_005665888.1|;A5A8Y5	A5A8Y6;gi|74136749|ref|NP_001028180.1|;A5A8Y7;gi|545838623|ref|XP_005665888.1|;A5A8Y5
26.6393	28.6832	26.2296	22.9367	29.3785	26.1793	21.6126	27.8497	25.9837	26.1251	27.0312	25.5931	26.304	28.4053	24.581	25.368	27.946	25.6611	26.3172	NaN	25.4687	27.898	24.8715	28.7923	26.6927	26.4803	28.8505	26.4138	6	6	6	41.3	41.3	41.3	23.14	0	15.683	16748000000	14	A5D9J6;A5D9J4;A5D9J5;gi|47522620|ref|NP_999100.1|;Q29576	A5D9J6;A5D9J4;A5D9J5;gi|47522620|ref|NP_999100.1|;Q29576
NaN	NaN	19.6419	21.1745	22.502	22.4359	20.6246	NaN	20.6421	20.8443	NaN	20.3856	20.5714	NaN	NaN	22.5234	NaN	NaN	NaN	NaN	20.4322	21.3387	20.0971	NaN	20.8245	20.7002	NaN	20.4925	2	2	2	21.8	21.8	21.8	16.695	0	7.2526	288020000	3	A5D9N3;gi|545838481|ref|XP_005665848.1|	A5D9N3;gi|545838481|ref|XP_005665848.1|
NaN	NaN	22.9108	23.3922	23.329	21.477	23.3525	23.2296	23.0561	23.1945	NaN	23.3268	23.815	NaN	23.0754	23.7353	NaN	23.4428	23.0943	NaN	22.3002	NaN	22.8781	NaN	22.9397	23.3265	NaN	23.1028	5	5	4	26.1	26.1	22.7	42.371	0	18.005	1747300000	23	A5D9P0	A5D9P0
25.1	24.3754	25.0566	25.4611	25.2241	25.2196	26.2092	24.0206	25.415	26.174	24.6102	25.9538	25.9705	25.7207	25.6794	25.8389	24.964	25.4394	25.1386	23.9941	24.5236	24.513	26.385	25.1152	25.9199	25.4158	25.0707	25.3281	8	8	8	50.2	50.2	50.2	26.691	0	323.31	15206000000	123	A5D9P1;gi|545838850|ref|XP_005665912.1|;gi|545838847|ref|XP_005665911.1|;D0G6Y3;K7GLG0;Q9XT00	A5D9P1;gi|545838850|ref|XP_005665912.1|;gi|545838847|ref|XP_005665911.1|;D0G6Y3;K7GLG0;Q9XT00
NaN	NaN	21.1556	21.3142	NaN	NaN	19.6732	NaN	21.4274	20.6718	NaN	20.8959	20.7385	NaN	20.3031	21.7316	20.0651	19.7674	20.8527	NaN	21.3098	19.9686	20.9257	NaN	21.0341	20.9257	NaN	20.2452	4	4	4	12.6	12.6	12.6	44.885	0	4.9554	301480000	22	A5D9P5;gi|545838859|ref|XP_005665915.1|;A5D9P3;gi|545838856|ref|XP_005665914.1|;K7GQM0;Q0GFF5;gi|545822167|ref|XP_005655427.1|;gi|545822164|ref|XP_005655426.1|;gi|545822158|ref|XP_005655424.1|;gi|194332487|ref|NP_001123685.1|;Q0GFF6;K7GPX7	A5D9P5;gi|545838859|ref|XP_005665915.1|;A5D9P3;gi|545838856|ref|XP_005665914.1|;K7GQM0;Q0GFF5;gi|545822167|ref|XP_005655427.1|;gi|545822164|ref|XP_005655426.1|;gi|545822158|ref|XP_005655424.1|;gi|194332487|ref|NP_001123685.1|;Q0GFF6
NaN	NaN	21.0965	22.0215	NaN	NaN	21.7434	NaN	21.6632	21.6993	NaN	20.723	21.5279	NaN	21.3392	22.4703	21.6101	22.3199	22.3477	NaN	22.0557	NaN	22.0022	NaN	21.4254	NaN	NaN	22.2587	7	7	7	32.7	32.7	32.7	43.976	0	13.891	719810000	15	A5GFN6	A5GFN6
22.1845	24.0479	22.8019	21.8066	21.5717	21.2637	21.0117	NaN	22.6434	21.5444	21.7223	22.0763	21.7999	NaN	21.6216	22.0462	23.0066	22.4449	21.7186	NaN	21.4566	22.3201	22.4658	NaN	21.6338	21.2401	22.0641	22.1228	5	5	5	16.9	16.9	16.9	46.703	0	83.967	817590000	43	A5GFP5	A5GFP5
20.2132	21.5074	18.475	19.0804	19.699	19.1076	17.0792	19.0966	20.602	19.9962	19.0598	20.2023	19.0741	21.3492	18.8927	19.2482	21.1408	NaN	18.579	19.6778	21.4294	22.266	18.5231	NaN	18.5543	20.29	20.246	19.1312	4	4	4	20.7	20.7	20.7	32.427	0	5.0509	202020000	15	A5GFQ0	A5GFQ0
23.4536	22.1995	20.7529	22.4993	21.5256	22.5228	22.3965	NaN	21.3126	21.0295	NaN	21.5211	22.0548	NaN	21.9308	21.9613	NaN	21.1214	23.3785	NaN	23.6114	21.8833	21.3469	NaN	20.9121	21.064	NaN	NaN	5	5	5	12.2	12.2	12.2	55.786	0	97.56	947810000	18	A5GFQ5;K7GQ58	A5GFQ5
21.9444	21.3733	23.9562	21.6681	21.396	23.5709	23.1299	NaN	23.8766	22.111	NaN	23.322	22.5363	NaN	23.541	22.8179	21.5919	22.672	21.3886	NaN	23.746	NaN	22.7296	NaN	22.7428	21.9729	NaN	22.742	13	13	13	27	27	27	102.46	0	111.43	1853400000	59	A5GFQ7;gi|545839615|ref|XP_005666040.1|	A5GFQ7;gi|545839615|ref|XP_005666040.1|
29.8926	30.7119	30.1667	29.6151	30.7394	30.5249	30.3962	29.5689	30.1473	29.6267	29.6845	30.0587	29.6431	29.7711	30.0478	30.6933	29.2974	30.3188	30.2401	30.3728	30.537	30.5419	30.7332	30.3399	31.1355	30.2304	30.739	29.827	47	45	45	85.2	85.2	85.2	68.883	0	323.31	368000000000	1401	A5GFS4	A5GFS4
27.327	26.8403	27.1872	27.5664	27.0844	28.4476	26.843	28.458	27.0974	27.306	27.0937	27.0011	27.257	27.5877	26.981	26.9115	26.9776	27.077	26.9522	24.6621	26.5546	27.4078	27.5486	27.0479	27.8889	27.2267	27.4901	26.9612	11	11	11	55.7	55.7	55.7	33.867	0	298.25	36055000000	150	A5GFS8;gi|545881387|ref|XP_005673106.1|;gi|545881393|ref|XP_005673108.1|;gi|545881390|ref|XP_005673107.1|	A5GFS8;gi|545881387|ref|XP_005673106.1|;gi|545881393|ref|XP_005673108.1|;gi|545881390|ref|XP_005673107.1|
21.0244	NaN	21.3502	19.9249	NaN	21.1096	20.2023	NaN	NaN	NaN	NaN	20.6178	NaN	NaN	20.4068	21.0084	19.7736	21.0637	19.2198	NaN	19.9787	NaN	19.6798	NaN	20.6539	19.9654	NaN	NaN	4	4	4	22.6	22.6	22.6	34.828	0	24.686	373760000	12	A5GFS9;A5GFT0;gi|545881420|ref|XP_005673112.1|;A5GFT2;A5GFT1	A5GFS9;A5GFT0;gi|545881420|ref|XP_005673112.1|;A5GFT2;A5GFT1
23.4463	22.8601	23.5827	23.6775	NaN	23.7819	24.6084	NaN	23.7845	24.1803	NaN	23.5178	24.2807	NaN	24.1811	24.2524	23.1565	24.4919	24.3855	NaN	23.9941	27.1226	23.9292	NaN	23.5843	24.2271	NaN	23.6299	11	11	11	33.7	33.7	33.7	55.655	0	145.47	4948400000	44	A5GFT5;gi|545881426|ref|XP_005673114.1|	A5GFT5;gi|545881426|ref|XP_005673114.1|
27.1101	23.7809	27.4843	27.8827	27.3532	27.3237	27.1413	26.3971	27.4762	27.6223	26.4382	27.7101	27.4699	27.3248	27.624	27.4643	26.9215	27.9267	27.8361	25.6589	27.7464	27.0749	27.8483	26.0643	27.9338	27.5737	26.4854	28.1019	17	17	1	53.6	53.6	5.1	45.664	0	294.24	38576000000	238	A5GFU5;A5GFU7;A5GFU0;gi|285002237|ref|NP_001165454.1|;A5GFU2;A5GFT9;A5GFU4;I3LRX8	A5GFU5;A5GFU7;A5GFU0;gi|285002237|ref|NP_001165454.1|;A5GFU2;A5GFT9;A5GFU4
NaN	NaN	19.0888	23.0623	NaN	19.9873	18.714	NaN	19.9003	20.0126	NaN	19.4743	19.667	NaN	19.8861	19.2061	21.7968	19.6137	19.5679	21.1832	NaN	20.5687	21.9419	NaN	19.6786	21.216	NaN	19.3166	4	4	4	10.3	10.3	10.3	58.968	0	9.1127	341830000	10	A5GFV8	A5GFV8
NaN	NaN	21.7512	22.3024	NaN	NaN	NaN	NaN	NaN	22.208	NaN	21.783	21.9609	NaN	21.0929	22.5285	NaN	NaN	NaN	NaN	22.3644	NaN	NaN	NaN	22.109	NaN	NaN	NaN	5	5	5	19	19	19	48.367	0	15.225	480510000	7	A5GFW3;gi|545881302|ref|XP_005673087.1|;A5GFW2	A5GFW3;gi|545881302|ref|XP_005673087.1|
24.2538	19.9722	24.6282	25.1018	21.0018	NaN	23.7672	NaN	24.1497	23.5601	24.1585	25.5138	22.8517	NaN	24.2014	22.9039	23.6861	23.463	25.503	NaN	24.6727	23.1465	24.2821	NaN	25.0029	24.0388	21.8681	23.4536	3	3	3	45.1	45.1	45.1	5.7497	0	4.2785	5686600000	26	A5GFX4;gi|545881436|ref|XP_005673116.1|	A5GFX4;gi|545881436|ref|XP_005673116.1|
25.9547	25.1312	26.1575	24.6446	22.3653	25.6042	25.0766	22.8171	24.8864	24.8624	23.3196	26.2138	24.8336	21.4772	25.0636	25.5852	23.6231	24.7943	26.3311	22.4487	25.3008	17.2778	25.2808	22.853	24.9611	25.6904	23.3893	24.5421	11	11	11	55.3	55.3	55.3	33.791	0	323.31	8268900000	165	A5GFX7	A5GFX7
29.3154	28.3901	29.3043	29.42	29.0806	29.6232	29.4404	28.4105	29.3073	29.3043	26.2406	29.1047	29.373	28.2739	29.1441	29.5914	28.3396	29.4166	28.7624	27.6837	28.7071	28.017	29.148	27.6976	28.9493	29.303	28.3987	28.7489	23	23	23	51.3	51.3	51.3	63.835	0	252.52	211000000000	499	A5GFY8;K7GNA5;gi|335287110|ref|XP_001926798.3|	A5GFY8
22.6546	22.289	23.0962	23.0672	23.1712	23.906	24.4676	NaN	23.6277	23.1	25.2392	22.7652	23.754	NaN	23.5242	24.0769	22.7363	23.8204	23.5043	NaN	23.1772	23.7778	23.3446	NaN	22.1258	22.6538	22.599	22.9589	10	10	10	42	42	42	37.86	0	35.184	2840900000	46	A5GFZ5;A5GFZ4;gi|545881180|ref|XP_005673067.1|	A5GFZ5;A5GFZ4
NaN	21.8162	21.3274	21.0795	21.0734	22.0046	20.5342	NaN	21.8003	21.5756	NaN	21.8823	20.6819	NaN	21.7303	20.0658	NaN	21.57	21.3584	NaN	21.2291	NaN	21.3505	22.1677	21.1111	22.2669	NaN	21.2494	8	8	8	27.9	27.9	27.9	53.27	0	38.419	763100000	40	A5GFZ6	A5GFZ6
22.391	21.6338	21.9963	18.9802	22.7019	22.4695	22.3818	NaN	21.7496	22.1383	21.4652	21.4355	21.6126	21.5307	22.2555	21.9661	22.4016	22.9104	22.6019	20.8217	23.1224	21.1106	22.351	22.526	21.7882	22.0407	NaN	21.2777	3	3	3	28.4	28.4	28.4	15.27	0	174.22	1442900000	29	A5GHK3;gi|545881289|ref|XP_005673084.1|	A5GHK3;gi|545881289|ref|XP_005673084.1|
20.9078	NaN	20.9411	20.179	NaN	21.9973	NaN	NaN	NaN	20.9971	NaN	21.463	21.1807	NaN	20.934	21.0503	NaN	21.4416	NaN	NaN	21.3794	NaN	21.359	NaN	NaN	21.2704	NaN	20.9659	3	3	3	5.9	5.9	5.9	123.76	0	4.8137	411720000	7	A5GHK7;gi|545881192|ref|XP_005673071.1|	A5GHK7;gi|545881192|ref|XP_005673071.1|
25.2194	NaN	23.308	23.4462	NaN	23.0164	23.2479	NaN	24.2797	24.0944	NaN	23.3525	24.2234	22.9956	23.7809	23.929	NaN	23.9618	24.0175	NaN	23.5541	NaN	23.9753	22.9397	23.5394	24.2888	NaN	23.9629	8	8	8	26.6	26.6	26.6	41.201	0	25.772	2115700000	56	A5GHK8;gi|545892271|ref|XP_005674504.1|;I3LSR2	A5GHK8
NaN	NaN	NaN	20.7735	NaN	NaN	20.7221	NaN	NaN	NaN	21.6787	NaN	20.821	21.5188	NaN	20.2806	22.8525	21.3706	NaN	NaN	21.454	NaN	21.6092	21.5996	21.2237	NaN	NaN	NaN	4	4	4	12.6	12.6	12.6	49.218	0	7.8304	328000000	6	A5GHK9;K7GL69	A5GHK9
21.0928	NaN	21.516	21.1989	NaN	22.2854	22.6916	NaN	21.0798	20.8733	NaN	22.015	21.1311	21.3243	22.3009	21.79	NaN	21.7549	21.6533	NaN	21.3987	NaN	22.6936	NaN	21.5173	21.1752	NaN	22.8596	4	4	4	29.9	29.9	29.9	21.794	0	11.446	1145600000	16	A5GHL0;gi|545881381|ref|XP_005673104.1|;gi|545881384|ref|XP_005673105.1|;I3LIU8;gi|545835159|ref|XP_005665344.1|	A5GHL0;gi|545881381|ref|XP_005673104.1|;gi|545881384|ref|XP_005673105.1|
20.7844	NaN	21.2982	20.6188	NaN	22.5945	21.3538	NaN	21.2402	20.4357	NaN	21.1286	21.3133	NaN	20.9836	20.5727	21.2455	20.6265	20.5982	21.1408	20.5776	20.6217	20.7714	NaN	20.9402	20.8688	NaN	21.0225	4	4	4	21.2	21.2	21.2	38.826	0	8.38	389840000	17	A5JUQ8	A5JUQ8
25.1283	27.708	25.1438	26.0323	26.7253	24.3139	25.551	27.4383	25.4079	25.73	26.4795	24.9657	25.1928	26.9913	25.1497	25.336	28.0954	25.1941	24.4531	26.4953	25.7914	27.5144	25.5217	25.968	25.4511	25.8026	26.4044	25.2364	21	11	11	55.4	30	30	46.153	0	264.8	13132000000	159	A6M928;gi|545893957|ref|XP_005658510.1|;I3LLD5	A6M928;gi|545893957|ref|XP_005658510.1|;I3LLD5
28.4206	29.2816	28.6125	28.5223	28.6495	28.5145	28.2912	29.6382	28.567	28.7366	29.0171	28.4152	28.6138	28.3621	28.5857	28.7302	29.2471	28.6899	27.5364	28.2403	28.3635	29.131	28.7028	27.4438	28.4711	28.9082	28.4538	28.7479	21	21	11	62.9	62.9	37.6	46.402	0	323.31	98194000000	425	A6M930;gi|545865143|ref|XP_005652416.1|;gi|545865148|ref|XP_005652417.1|	A6M930;gi|545865143|ref|XP_005652416.1|;gi|545865148|ref|XP_005652417.1|
25.1794	24.9211	25.0328	25.0442	25.071	24.5886	24.5494	24.4827	24.3932	24.8898	25.4863	24.6513	24.932	25.4699	24.8256	24.8155	25.5248	24.93	25.1185	23.6412	24.2954	25.8682	24.9048	25.1534	24.9424	25.0389	25.9801	24.7128	18	15	15	46.5	41.7	41.7	56.709	0	159.71	9623300000	127	A6M931;F1RZ83;gi|545891567|ref|XP_005658822.1|;I3L7Y5;I3LSI9	A6M931;F1RZ83
22.456	24.783	25.2035	25.4215	22.5579	23.1457	25.3553	NaN	25.2884	25.1729	23.5863	25.2109	25.862	NaN	25.7417	25.5355	23.4087	25.2581	24.4177	NaN	24.4035	23.3956	24.4796	23.2768	24.8927	25.4641	NaN	24.3245	11	11	11	40.4	40.4	40.4	40.862	0	174.16	6541700000	65	A7TX81	A7TX81
25.1422	26.4794	25.2975	24.6916	21.9017	24.7587	24.5204	20.8286	24.8413	24.9093	25.8286	23.9538	24.7789	23.1826	24.5806	25.3979	25.5311	25.0273	23.9381	23.789	24.4445	25.0952	25.3468	24.4147	24.7591	24.2491	25.4106	23.801	19	18	18	32.2	30.6	30.6	86.416	0	323.31	6652800000	187	A7VK00;F1SG66;gi|148235632|ref|NP_001090885.1|;K7GPA0	A7VK00;F1SG66
24.7906	24	23.3087	23.4215	23.3971	22.9206	22.8535	26.3521	23.54	23.453	NaN	22.7257	23.2411	NaN	23.0975	23.2637	23.362	24.0944	23.8196	22.4197	23.0833	23.2994	24.062	NaN	22.89	24.553	22.9794	23.6565	4	4	4	64.8	64.8	64.8	27.83	0	9.0926	3047900000	25	A7WLH8;F1S3Z4;F1S0B5;gi|350582565|ref|XP_003125309.3|	A7WLH8;F1S3Z4;F1S0B5;gi|350582565|ref|XP_003125309.3|
NaN	NaN	19.6139	21.2258	NaN	NaN	20.1587	NaN	NaN	NaN	NaN	NaN	19.7665	NaN	19.4394	NaN	NaN	NaN	NaN	NaN	NaN	NaN	19.7158	NaN	NaN	19.9739	NaN	NaN	3	3	3	12.4	12.4	12.4	26.202	0.0034977	1.8246	141800000	2	A7XP20;K7GKM0	A7XP20
NaN	NaN	18.8063	19.743	NaN	NaN	21.0073	NaN	NaN	NaN	NaN	NaN	20.6665	NaN	NaN	20.4734	21.5207	20.3317	NaN	NaN	20.2575	NaN	21.077	NaN	20.8307	21.2892	20.8589	NaN	4	4	4	9.4	9.4	9.4	64.328	0	4.2677	256100000	4	A7XUJ6	A7XUJ6
25.5798	26.4195	26.313	26.2243	26.3609	26.167	26.2733	26.2254	26.2741	26.2327	25.0702	26.1642	26.6036	25.4867	26.1329	26.3398	26.2467	26.3427	26.0997	NaN	26.5767	25.9818	26.4835	25.2039	26.0537	26.2887	25.8491	26.4229	19	19	19	61.7	61.7	61.7	53.032	0	323.31	15058000000	270	A7Y521;gi|545846870|ref|XP_005656621.1|;gi|545846868|ref|XP_005656620.1|;I3L7H2	A7Y521;gi|545846870|ref|XP_005656621.1|;gi|545846868|ref|XP_005656620.1|
24.4821	NaN	23.9589	23.7115	22.598	24.9066	24.1091	21.1569	23.5025	23.5274	20.2201	25.7939	23.9412	NaN	23.8296	24.0897	NaN	24.7584	24.5984	NaN	21.4135	NaN	25.4093	NaN	24.6439	22.8791	18.9118	25.2784	8	8	8	75.4	75.4	75.4	13.039	0	323.31	5602300000	63	A7YX24	A7YX24
25.1946	24.4182	26.0986	25.4139	24.6425	25.6949	24.8421	NaN	25.5671	25.7573	23.7402	25.5702	24.7889	23.2608	25.9115	25.7104	NaN	25.6629	26.296	NaN	25.4764	NaN	25.6985	23.6492	25.2824	25.7896	24.7113	26.684	8	8	8	29.8	29.8	29.8	36.786	0	157.89	6741800000	109	A8CYZ2;gi|545812943|ref|XP_005653033.1|;gi|545812945|ref|XP_005653034.1|	A8CYZ2;gi|545812943|ref|XP_005653033.1|;gi|545812945|ref|XP_005653034.1|
21.4049	21.6743	21.5182	21.6935	21.9109	22.1808	22.9016	NaN	21.7114	22.5125	20.0993	21.8795	21.8839	21.8808	21.849	22.4673	23.0171	22.6532	22.2467	23.9068	23.1588	22.9045	22.5734	21.6846	22.0623	21.7462	NaN	22.321	8	8	8	14.4	14.4	14.4	84.702	0	49.737	1480600000	35	A8DSD5;gi|545867661|ref|XP_005657234.1|;P53714	A8DSD5;gi|545867661|ref|XP_005657234.1|;P53714
22.2762	21.6843	21.6967	22.1018	21.9909	21.8908	21.1833	23.0104	21.7591	21.828	23.017	21.6805	22.4983	22.6815	22.2266	21.2963	21.2167	21.8372	22.3634	NaN	21.7928	22.0966	20.5535	21.3814	21.373	21.9571	20.5602	21.8491	3	3	3	6.7	6.7	6.7	56.241	0.00018577	2.9346	1223700000	23	A8HG48	A8HG48
21.8219	NaN	21.1139	NaN	21.3032	21.7546	20.956	NaN	20.6932	20.596	NaN	20.8911	20.9664	NaN	20.7609	21.3087	NaN	20.7798	20.879	NaN	21.1972	NaN	20.6455	NaN	21.4239	20.8392	NaN	21.1384	2	2	2	4.1	4.1	4.1	79.078	0	4.0375	487300000	31	A8I1B9	A8I1B9
30.562	30.5395	31.036	30.4948	30.3567	30.52	30.9268	29.5269	30.6446	30.4307	30.4804	30.8192	30.4189	29.8861	30.6151	30.4776	30.1802	30.6733	31.1126	30.8255	30.2764	30.2184	30.7793	29.9882	30.8433	30.589	30.5791	30.5561	40	40	40	75.3	75.3	75.3	67.837	0	323.31	399000000000	1355	A8U4R4	A8U4R4
24.1108	24.5282	23.8984	25.1455	24.913	24.21	24.3279	25.5434	24.372	24.4661	26.1295	24.2778	24.7253	24.9757	24.3273	24.528	24.849	24.7575	24.2996	24.5801	24.5533	24.5732	24.9179	25.1759	24.445	24.3422	24.6654	24.4383	7	6	6	29.6	25.6	25.6	23.78	0	55.042	8722400000	73	A9LM01;A3RKG5	A9LM01;A3RKG5
27.0949	26.9852	27.0431	27.3037	27.7228	27.1765	26.8407	28.3976	27.1367	27.1759	27.127	26.9016	27.2485	27.141	26.9802	27.1903	27.3938	27.2435	27.0165	26.7861	26.74	27.9883	27.3802	27.2393	27.3217	27.3824	27.1524	27.3833	20	20	20	66.2	66.2	66.2	30.628	0	323.31	41539000000	341	A9XFX6;gi|545833914|ref|XP_005656085.1|;D2JYW4;gi|545833911|ref|XP_005656084.1|;A0PFK7	A9XFX6;gi|545833914|ref|XP_005656085.1|;D2JYW4;gi|545833911|ref|XP_005656084.1|;A0PFK7
26.5669	25.2659	24.1484	24.6832	25.2445	24.1006	23.524	23.8451	23.9521	24.5204	24.1683	24.1223	24.5676	27.3632	24.5495	24.5222	24.645	24.9757	24.32	NaN	24.2743	24.2123	24.8044	25.445	24.6148	24.8427	22.2737	24.5922	8	8	8	47.1	47.1	47.1	45.537	0	35.687	4141000000	40	A9YUB1;F1STP1	A9YUB1;F1STP1
26.4417	25.5254	26.4036	27.1883	25.4766	26.6283	26.5336	24.0317	26.413	26.5585	26.4194	27.1325	26.6873	23.9343	26.5616	27.0504	26.2634	27.0825	26.7876	NaN	26.9028	21.9773	26.9705	22.8843	26.5123	26.8977	23.3239	27.8255	24	24	16	39.1	39.1	26.8	87.347	0	302.72	13176000000	196	B0KYV5;B0KYV5-2;I3LS28	B0KYV5;B0KYV5-2
NaN	NaN	20.3681	22.081	NaN	20.5558	21.806	NaN	21.9065	NaN	NaN	21.0974	21.7219	23.2552	19.8916	NaN	23.9458	21.8878	21.0664	NaN	20.8747	NaN	21.2705	23.6876	21.2174	22.155	22.655	22.2526	4	4	4	10.3	10.3	10.3	60.383	0	4.2706	392150000	14	B0LXP3;I3LV53;gi|545888355|ref|XP_005674173.1|	B0LXP3;I3LV53;gi|545888355|ref|XP_005674173.1|
30.4137	30.7338	30.2371	30.5579	30.3061	29.8932	30.504	29.7329	30.7661	30.5246	28.9959	30.4283	30.5228	29.8795	30.8052	30.3416	30.2356	30.3109	29.4106	29.4555	30.7883	29.2235	30.4958	30.0223	30.3131	30.3007	30.4367	30.0803	14	14	14	69.5	69.5	69.5	25.291	0	323.31	171000000000	605	B1NI70;gi|335308443|ref|XP_003361231.1|;I3LBK8;gi|113205828|ref|NP_001038062.1|	B1NI70;gi|335308443|ref|XP_003361231.1|;I3LBK8;gi|113205828|ref|NP_001038062.1|
29.7134	28.6548	29.6021	29.5818	29.1648	29.5848	29.6387	28.8143	29.8596	29.8525	27.7534	29.8187	29.6911	28.3405	29.8507	29.6626	28.3859	29.8276	29.9007	27.5955	29.4029	28.3298	29.7134	28.3898	29.8687	29.699	28.6519	29.5546	20	20	20	73	73	73	38.846	0	323.31	147000000000	723	B1PK17;gi|545859683|ref|XP_005669171.1|	B1PK17;gi|545859683|ref|XP_005669171.1|
25.8527	25.8066	25.0765	26.2886	26.1067	25.8111	26.0314	24.0421	25.678	25.7359	25.7144	25.1581	25.7627	25.5496	25.7153	25.7267	26.3453	26.0256	26.2977	25.6046	26.2727	25.4772	25.9874	24.9291	25.626	25.8725	25.7827	26.1148	13	13	13	44.4	44.4	44.4	55.18	0	323.31	16757000000	258	B2CCY7	B2CCY7
20.0507	NaN	21.7969	20.8646	NaN	NaN	22.1784	NaN	21.7025	21.3442	NaN	21.2432	21.3743	NaN	NaN	21.0912	NaN	20.8395	NaN	NaN	20.9825	NaN	NaN	NaN	NaN	22.5536	NaN	NaN	3	3	3	15.9	15.9	15.9	33.893	0	17.46	434160000	7	B2LYG4	B2LYG4
23.172	23.8944	23.3307	23.9493	24.5706	24.3149	24.074	24.4069	22.7771	23.5713	25.3035	23.2455	23.9615	24.6441	23.8787	23.2788	24.1576	23.2167	23.9326	NaN	24.7724	23.6408	23.4759	23.1455	23.4864	23.7308	22.969	23.6563	8	8	8	37.2	37.2	37.2	32.287	0	99.598	4140100000	47	B2ZI35;K7GQA1	B2ZI35;K7GQA1
19.7777	20.1773	23.0646	22.2815	22.7745	22.5801	21.6243	NaN	21.912	20.9372	21.9517	21.7143	20.6936	NaN	20.2065	22.5507	22.5865	23.01	21.5339	NaN	22.0021	24.1359	20.9969	NaN	22.0526	21.494	NaN	22.5688	7	7	7	44.5	44.5	44.5	15.565	0	15.959	1346200000	43	B3F0B7	B3F0B7
25.9131	26.3528	25.9998	25.736	25.8538	24.5092	25.8185	NaN	25.3577	25.7061	24.1108	25.09	25.7684	23.8832	25.6328	26.1263	26.1142	25.9522	25.694	25.0464	26.0292	26.0793	25.8734	24.6518	25.8512	25.6621	25.8664	25.4351	7	7	7	10.8	10.8	10.8	82.269	0	94.429	15537000000	95	B3SP85	B3SP85
20.3253	20.9998	20.3287	22.1686	21.5098	22.4192	20.8139	NaN	21.9596	21.0856	NaN	20.7573	20.5045	NaN	20.7456	20.7207	21.0489	20.391	20.6378	20.877	NaN	NaN	21.4056	NaN	20.8378	21.315	NaN	21.4286	5	5	5	18.6	18.6	18.6	58.109	0	39.341	597260000	12	B3TFD9;A2TEQ2	B3TFD9;A2TEQ2
27.3057	28.7243	28.2907	29.361	29.9581	28.9618	28.3825	28.7632	29.0948	28.782	27.6677	29.2935	28.5624	29.4249	28.6777	28.377	28.2879	28.3625	28.2883	27.8974	29.1243	28.6565	28.5522	28.2028	28.4623	28.9172	29.1078	28.4889	20	20	20	69.3	69.3	69.3	29.974	0	323.31	125000000000	463	B3VFB6;gi|303228254|ref|NP_001181909.1|;F1S3E7	B3VFB6
21.4474	NaN	21.1428	20.9216	20.8263	21.4051	19.6684	NaN	21.1341	20.1353	NaN	20.3241	20.6721	22.1265	20.5286	20.8992	20.3509	20.0536	21.0921	NaN	20.839	NaN	20.4325	21.4828	20.6812	20.8243	21.3245	21.0816	4	4	4	18.5	18.5	18.5	31.484	0	8.4469	619760000	35	B5A7P0;F1SCJ6;gi|545841655|ref|XP_005656385.1|;gi|335283227|ref|XP_003354262.1|;gi|545811793|ref|XP_005661606.1|;gi|545811791|ref|XP_005661605.1|;gi|545811789|ref|XP_005661604.1|;F1RNX7;gi|545811787|ref|XP_005661603.1|	B5A7P0;F1SCJ6;gi|545841655|ref|XP_005656385.1|;gi|335283227|ref|XP_003354262.1|;gi|545811793|ref|XP_005661606.1|;gi|545811791|ref|XP_005661605.1|;gi|545811789|ref|XP_005661604.1|;F1RNX7;gi|545811787|ref|XP_005661603.1|
27.2208	27.2227	27.5637	27.4953	26.9938	26.5475	27.6202	26.0201	27.3915	27.3339	25.4633	27.2981	27.4116	25.0535	27.3453	28.0833	27.4015	27.941	26.8013	25.0459	27.1266	27.0582	27.789	22.0687	27.5844	27.6998	24.327	28.0153	14	14	14	39.6	39.6	39.6	44.76	0	323.31	42061000000	355	B5APU3;gi|545817173|ref|XP_005662565.1|	B5APU3;gi|545817173|ref|XP_005662565.1|
25.5908	24.6233	25.8984	25.6964	22.2465	25.2943	25.3892	22.3646	25.3616	25.0705	25.5312	25.3818	25.266	24.8253	25.4389	25.1889	25.1883	25.6723	25.0986	21.0712	24.8257	24.2072	25.9949	22.8058	25.7973	25.6912	NaN	24.76	7	7	7	51.7	51.7	51.7	20.546	0	52.197	16300000000	177	B5APU8	B5APU8
24.5265	24.4398	23.7411	24.6117	24.3518	24.7497	25.1213	25.4182	24.164	24.1312	25.6172	23.5951	24.3805	24.7377	23.8028	24.6583	24.9574	24.117	24.3564	24.2295	24.7901	25.8392	24.4895	24.5346	24.4285	23.4303	24.5313	24.3723	7	7	7	57.6	57.6	57.6	16.32	0	200.96	7559700000	78	B5APV0;gi|545851199|ref|XP_005667868.1|	B5APV0;gi|545851199|ref|XP_005667868.1|
NaN	NaN	20.8007	22.2301	NaN	NaN	25.0978	NaN	NaN	21.284	NaN	NaN	NaN	NaN	21.8629	21.0059	NaN	NaN	24.2994	NaN	NaN	NaN	NaN	NaN	NaN	NaN	NaN	NaN	27	1	1	50.1	4.5	4.5	45.267	0	5.0856	613720000	11	B5KFA1;I3L7F0;F1SF25;gi|545851726|ref|XP_005667955.1|	B5KFA1;I3L7F0
NaN	NaN	20.5198	21.325	NaN	NaN	20.4202	NaN	21.2519	20.9858	NaN	20.2814	20.6916	NaN	21.0161	20.1787	NaN	20.5159	21.4084	23.8924	20.4138	NaN	20.2401	NaN	20.4955	20.145	NaN	20.8603	4	4	4	6.4	6.4	6.4	63.214	0	5.6305	288100000	6	B5U335	B5U335
24.6805	23.5885	24.7925	24.1868	24.8657	22.9444	24.4786	22.4487	23.8146	23.9305	21.3669	24.9779	23.8634	22.4285	24.1257	24.1701	24.5002	22.959	24.7533	NaN	24.489	25.462	23.7983	23.116	24.199	25.0001	24.9504	24.6876	13	13	12	33.4	33.4	31.6	70.71	0	211.61	4644600000	110	B6CVD7	B6CVD7
NaN	NaN	NaN	18.9688	19.5124	NaN	19.9717	20.6378	18.6805	18.992	NaN	18.2416	21.5139	NaN	18.7662	18.3167	20.1534	18.6892	NaN	NaN	18.5301	NaN	17.9232	NaN	20.4329	NaN	19.0881	NaN	2	1	1	34.4	14.6	14.6	10.649	0.0097638	1.3113	60219000	3	B6CVL5	B6CVL5
23.4411	22.5979	22.5866	22.057	22.6481	22.9339	21.7429	NaN	22.7597	22.1503	NaN	22.0666	21.0604	20.6762	22.5405	21.9694	22.1101	22.5449	21.8062	NaN	21.4074	21.8174	22.7522	21.2068	21.6095	21.9681	23.7065	21.7774	15	15	15	35.8	35.8	35.8	74.161	0	172.69	1945900000	52	B6DZ39;gi|545827923|ref|XP_005664237.1|	B6DZ39;gi|545827923|ref|XP_005664237.1|
21.8191	24.7037	23.0208	22.8506	23.4822	23.3145	24.0476	22.1874	22.2906	23.1438	22.7353	23.0636	23.6464	23.815	22.6084	24.3316	24.2721	23.1628	22.5971	23.595	23.9856	23.7856	22.7032	23.5208	22.8444	23.4091	24.1345	22.8285	9	9	9	51.6	51.6	51.6	25.206	0	62.616	2685600000	52	B6E241	B6E241
24.9022	21.8984	25.6224	25.025	23.4283	25.6961	24.8774	21.3717	24.6126	24.3814	22.2436	25.1666	24.6675	21.5811	24.6129	24.7284	20.7419	24.4981	24.8754	21.4626	24.484	21.7591	25.4706	NaN	24.9689	25.0391	20.9985	25.0859	15	15	15	48.1	48.1	48.1	50.4	0	323.31	4964200000	149	B6UV57;gi|545880350|ref|XP_005672943.1|;gi|545880353|ref|XP_005672944.1|	B6UV57;gi|545880350|ref|XP_005672943.1|;gi|545880353|ref|XP_005672944.1|
30.5142	28.0203	30.4578	30.1603	28.7288	29.8707	31.1861	28.1699	29.8752	30.1839	28.776	30.0598	30.2292	27.5149	30.1529	30.4813	27.9347	30.3835	28.7951	27.7101	30.8481	29.4274	30.1752	28.1157	30.8497	30.5851	28.2054	30.6603	27	10	0	72.7	42.7	0	42.019	0	323.31	419000000000	576	B6VNT8;P68137	B6VNT8;P68137
NaN	19.7095	19.9316	20.4662	20.1453	19.8129	20.1032	NaN	19.6279	19.8888	20.3844	19.3832	20.1728	NaN	19.2783	20.1038	20.6737	20.0733	20.0324	21.2463	20.5334	21.4935	21.2758	20.2901	19.4253	19.807	19.6915	20.5938	6	6	6	13	13	13	74.363	0	8.9583	295740000	21	B7UCT2;gi|545839167|ref|XP_005665969.1|	B7UCT2;gi|545839167|ref|XP_005665969.1|
29.6581	27.9369	28.9909	29.7491	29.2318	29.1458	29.6608	28.4713	29.1336	29.2492	27.0251	28.8177	29.6832	28.994	29.3438	29.7485	28.305	29.4655	28.7052	27.8557	28.9892	28.692	29.0759	29.234	29.2191	29.1038	28.9497	28.8727	26	26	26	76.7	76.7	76.7	39.304	0	323.31	172000000000	521	B8XH67	B8XH67
19.8859	NaN	20.0674	20.5798	NaN	20.3121	19.874	NaN	19.9164	20.2056	NaN	20.8499	20.3559	NaN	20.1306	20.7078	NaN	20.4899	20.5129	NaN	20.6056	NaN	20.687	NaN	20.8939	20.3873	NaN	21.6605	5	3	3	20.7	13.8	13.8	39.014	0	9.2304	512620000	16	B8XSJ1	B8XSJ1
20.8678	NaN	21.8004	22.1198	NaN	20.9488	21.7704	NaN	22.1885	22.1316	NaN	21.5442	21.4537	NaN	21.7484	21.3501	NaN	21.4189	21.8163	NaN	21.3419	NaN	21.115	NaN	21.3512	21.5803	NaN	21.4671	3	3	2	13	13	9.9	43.297	0	7.2266	595100000	12	B8XSJ7	B8XSJ7
23.8202	21.9424	21.6905	23.5203	NaN	23.8472	22.7154	NaN	23.8182	22.7674	NaN	23.2462	23.6006	NaN	23.7979	23.8844	23.1211	23.9489	23.5837	NaN	22.9222	22.9213	24.454	23.0448	23.8964	23.2031	NaN	23.2792	5	5	5	24.8	24.8	24.8	33.298	0	31.352	1176200000	39	B8XSJ9;gi|545863902|ref|XP_005669877.1|	B8XSJ9;gi|545863902|ref|XP_005669877.1|
NaN	NaN	19.5818	19.349	NaN	19.8822	19.502	NaN	18.763	18.5751	NaN	19.6334	19.269	18.623	19.1533	19.5929	NaN	21.1134	NaN	NaN	NaN	NaN	20.4368	NaN	17.0582	NaN	NaN	20.333	2	2	2	7.5	7.5	7.5	46.293	0	3.7297	192440000	5	B8XSK1	B8XSK1
24.0142	NaN	22.8793	23.4349	22.0475	23.1406	23.4138	NaN	23.1811	23.2138	NaN	23.348	23.6829	21.0506	22.7246	23.6055	21.9966	23.9711	23.4174	NaN	22.5858	20.8392	23.2897	21.9837	22.9821	23.3529	21.0478	23.2009	7	7	7	65.1	65.1	65.1	19.561	0	110.32	2971700000	53	B8Y649;gi|545816829|ref|XP_005662516.1|	B8Y649;gi|545816829|ref|XP_005662516.1|
26.4906	25.054	26.7904	27.7545	25.6257	26.4607	27.6057	25.9415	27.4671	27.9513	22.1592	27.4203	27.8997	25.7074	28.0485	26.226	24.5472	26.5702	27.6614	23.9112	26.8702	25.4178	26.6494	25.4368	26.8247	27.8714	26.514	25.255	10	10	10	61.5	61.5	61.5	15.845	0	286.95	46841000000	155	B9P3U4;gi|545827398|ref|XP_005655752.1|;K7GSG2;K7GQX8	B9P3U4;gi|545827398|ref|XP_005655752.1|
20.7007	NaN	NaN	NaN	NaN	20.419	NaN	NaN	18.5372	NaN	NaN	NaN	NaN	NaN	NaN	20.9931	NaN	19.3908	19.3928	NaN	22.1845	NaN	NaN	NaN	19.7035	18.9333	NaN	18.6693	8	2	2	55	18.3	18.3	20.529	0	4.7612	189200000	8	B9V4F0	B9V4F0
NaN	20.1137	19.5119	22.0131	20.6765	22.1586	22.5478	20.9367	23.1601	20.262	19.8026	17.5526	21.459	20.0371	23.4118	24.3082	20.2811	25.6079	23.8361	NaN	21.2556	24.0907	25.9607	22.5189	26.3485	21.1087	20.7151	21.8329	11	11	11	34.6	34.6	34.6	46.17	0	58.595	2736300000	46	C1IHT9	C1IHT9
27.3718	25.2605	26.9795	26.6203	25.0346	27.2614	26.6459	26.0256	26.6218	26.3509	23.1338	26.5571	26.4884	23.4253	26.5918	26.0465	24.9662	26.5558	26.4128	23.9325	26.7828	22.7991	26.5779	25.4155	26.3645	26.5701	18.771	26.5815	20	20	20	62.8	62.8	62.8	45.124	0	323.31	21721000000	345	C1PIG4;P05207;I3LDA0	C1PIG4
25.0779	26.073	26.2699	26.3897	24.2049	26.0353	26.509	22.99	26.0734	26.1573	25.1428	26.3747	25.4391	25.27	26.1511	25.7167	25.9469	25.6679	26.107	22.6918	26.506	24.5633	26.3083	25.6932	25.8702	25.8409	24.0682	25.99	18	18	18	39.7	39.7	39.7	72.613	0	169.96	10868000000	212	C3RZ98;gi|545894897|ref|XP_005659006.1|;gi|545894899|ref|XP_005659007.1|;gi|545894901|ref|XP_005659008.1|	C3RZ98;gi|545894897|ref|XP_005659006.1|;gi|545894899|ref|XP_005659007.1|;gi|545894901|ref|XP_005659008.1|
27.8795	27.5975	28.2576	26.6757	27.0908	27.6413	28.2351	25.966	27.9124	27.2631	25.8153	27.5459	27.2073	26.5691	26.9159	27.5439	27.3515	26.9549	28.0983	28.1937	28.1819	27.7902	27.1216	26.3838	27.5515	27.8538	27.0485	27.2239	11	11	6	64.1	64.1	35.4	20.697	0	323.31	70409000000	348	C4MXZ1;gi|545808466|ref|XP_005661196.1|;gi|545808464|ref|XP_005661195.1|;gi|545808462|ref|XP_005661194.1|;gi|545808460|ref|XP_005661193.1|;gi|238018146|ref|NP_001153898.1|;gi|223634467|ref|NP_001138692.1|;F1RRS4	C4MXZ1;gi|545808466|ref|XP_005661196.1|;gi|545808464|ref|XP_005661195.1|;gi|545808462|ref|XP_005661194.1|;gi|545808460|ref|XP_005661193.1|;gi|238018146|ref|NP_001153898.1|;gi|223634467|ref|NP_001138692.1|
25.6303	26.8771	27.0565	26.7352	26.9001	26.3993	26.5186	24.9656	27.1955	27.0017	26.8978	26.9605	26.7832	26.0139	27.0198	26.4107	26.829	26.1697	26.9586	26.2931	27.0021	26.6587	26.3143	25.8238	26.6185	27.2406	26.2877	26.8928	12	12	12	56.8	56.8	56.8	31.284	0	323.31	21931000000	257	C5H0C6	C5H0C6
25.2002	23.4958	24.8198	23.4758	19.9764	23.5374	24.2351	22.3735	24.7411	22.1195	24.209	25.2134	24.1904	NaN	22.7738	23.7734	24.8433	22.6117	25.1228	25.6414	24.4476	NaN	24.1671	23.4359	24.7573	25.0566	NaN	23.122	2	2	2	10.5	10.5	10.5	24.604	0	18.813	4258600000	46	C5HGF3	C5HGF3
31.8529	31.0248	31.8797	31.8614	31.5598	31.8248	32.7184	30.3148	32.1516	32.2136	30.2365	32.199	31.9719	31.104	32.0709	32.0418	30.9464	31.7693	31.7316	29.9592	31.8018	30.6899	32.1745	31.4252	32.1293	32.1391	31.3585	31.8748	52	52	50	76.1	76.1	76.1	70.69	0	323.31	962000000000	2311	C5I4T6	C5I4T6
24.2049	34.1278	29.7645	29.8971	25.4718	NaN	27.9018	32.0055	29.7463	27.9103	30.5523	27.9251	28.2074	31.6952	29.5085	31.6212	29.6546	27.7963	29.334	30.2459	31.5018	29.2883	28.0754	30.6597	28.8864	29.3033	31.089	27.8051	27	1	1	72.7	2.9	2.9	42.009	0	31.486	11536000000	100	C7AI81;F1SLG5	C7AI81;F1SLG5
20.9882	22.1962	21.0299	21.6728	22.0878	21.0152	21.4049	NaN	21.3992	21.1458	NaN	21.0898	20.9496	22.3669	21.0251	21.3361	22.2297	21.1069	22.144	NaN	22.0659	NaN	21.0597	NaN	21.4707	21.7973	NaN	21.5554	6	5	5	18.5	16.4	16.4	42.761	0	6.3148	913220000	20	C9E1C9;gi|545890136|ref|XP_005658472.1|;I3LCE5;gi|350588772|ref|XP_003482718.1|;F1S320;gi|350579056|ref|XP_003480513.1|	C9E1C9
30.0647	28.2278	29.8946	30.8678	29.8648	30.6614	30.9152	30.0054	30.7831	30.0116	27.5817	30.3552	29.879	27.8065	29.8345	30.2144	28.8813	30.077	30.2908	27.2697	30.1486	28.6575	30.7701	29.3784	30.5666	30.1427	28.4058	29.9438	28	28	28	80.6	80.6	80.6	41.93	0	323.31	209000000000	975	D0G0B3	D0G0B3
20.086	21.1687	18.8881	24.3451	NaN	24.9281	26.0566	21.1438	26.1311	23.8757	NaN	21.4282	24.3514	20.4512	24.3513	27.0639	22.6174	27.6079	24.0896	21.4386	23.249	24.6939	28.1388	23.0997	28.2909	22.2791	19.0803	22.225	22	22	22	59.5	59.5	59.5	50.211	0	323.31	17062000000	172	D0G0B6;gi|545803009|ref|XP_005660132.1|;I3L7T9;gi|47523478|ref|NP_999365.1|;Q4PLW0	D0G0B6;gi|545803009|ref|XP_005660132.1|;I3L7T9;gi|47523478|ref|NP_999365.1|;Q4PLW0
NaN	23.1783	17.6906	24.2583	21.0053	NaN	19.9312	21.2022	22.7175	23.8122	20.5268	21.8098	22.6347	21.6346	23.1533	22.4845	25.1611	22.6452	23.0406	NaN	22.3452	21.2981	24.557	22.876	23.6078	22.6906	NaN	20.1236	8	8	8	18.7	18.7	18.7	64.373	0	13.641	2810100000	25	D0G0C6	D0G0C6
28.4836	28.3619	28.2166	27.9573	27.6568	28.3754	28.2838	25.8928	28.0841	27.853	27.9031	27.9523	27.7826	27.4812	27.9962	28.1111	28.4393	28.3262	28.4566	26.8018	28.7303	28.2613	28.2352	27.0978	27.9273	28.1953	27.7422	28.0232	30	30	30	66	66	66	57.444	0	323.31	68792000000	649	D0G0C8	D0G0C8
19.3472	NaN	21.2819	NaN	NaN	20.6308	18.2266	NaN	19.9621	20.1549	NaN	21.1615	19.4253	NaN	20.055	18.7812	NaN	17.3592	19.0312	NaN	20.1709	NaN	18.2992	NaN	20.4601	20.4025	NaN	19.7475	2	2	2	10.8	10.8	10.8	23.601	0.0045954	1.6753	220150000	14	D0G6R6;gi|545814227|ref|XP_005655145.1|	D0G6R6;gi|545814227|ref|XP_005655145.1|
NaN	23.3115	21.921	22.283	NaN	NaN	22.1029	24.3022	22.9109	23.2822	23.583	23.1955	23.018	21.5718	23.5868	22.8404	NaN	22.9072	22.9584	NaN	22.8633	NaN	23.1843	NaN	21.594	22.9164	20.5715	23.6015	6	6	6	20.6	20.6	20.6	42.042	0	323.31	1394400000	27	D0G6X5;P46410;gi|545814815|ref|XP_005662178.1|	D0G6X5;P46410;gi|545814815|ref|XP_005662178.1|
27.872	28.8674	27.9558	28.2208	28.7279	27.1043	28.1134	28.5764	27.7801	27.7054	27.7317	27.9081	27.9234	27.5875	27.4448	27.881	27.9688	28.0352	27.4926	25.4516	28.2476	28.7078	28.1061	25.5782	27.6002	28.1448	27.8474	28.2558	24	24	24	45.4	45.4	45.4	62.109	0	323.31	35126000000	424	D0G6X8;gi|47522648|ref|NP_999086.1|;Q29548	D0G6X8;gi|47522648|ref|NP_999086.1|;Q29548
27.0547	27.4062	27.0414	27.3578	27.4978	27.0611	26.8528	28.6616	27.0291	27.5008	27.6689	26.7353	27.0649	27.4009	27.2541	27.2299	27.5305	27.2429	26.9992	27.4323	26.9861	27.1452	27.4608	25.9844	27.309	27.3143	25.9206	27.2043	13	13	13	36.5	36.5	36.5	43.69	0	323.31	36758000000	180	D0G777;gi|545816502|ref|XP_005655265.1|;gi|545870738|ref|XP_005671201.1|;F1SER1	D0G777;gi|545816502|ref|XP_005655265.1|
24.9796	27.3638	26.3865	26.7087	26.6339	26.4271	26.4195	27.4753	26.3478	27.0493	27.3614	26.8748	26.906	26.4088	26.8592	26.2138	26.6963	26.2259	27.1011	26.5709	25.9701	26.8039	26.4182	25.7283	26.9149	26.1851	26.0302	26.6894	6	5	5	18.6	18.6	18.6	40.683	0	53.796	15802000000	40	D0G7F3;gi|545824306|ref|XP_005663781.1|;gi|545824304|ref|XP_005663780.1|;gi|545824302|ref|XP_005663779.1|;gi|545824300|ref|XP_005663778.1|	D0G7F3;gi|545824306|ref|XP_005663781.1|;gi|545824304|ref|XP_005663780.1|;gi|545824302|ref|XP_005663779.1|;gi|545824300|ref|XP_005663778.1|
30.7352	30.8933	30.6376	30.5559	30.7222	30.6063	30.898	30.5713	30.8568	30.753	30.1541	30.644	30.7321	30.6907	30.6432	30.8066	30.4705	30.5302	30.9058	29.9556	30.4183	30.514	30.8932	30.4435	30.2601	30.799	30.6028	30.8016	19	19	19	87.1	87.1	87.1	26.667	0	323.31	386000000000	1126	D0G7F6;gi|545827404|ref|XP_005652645.1|;Q29371	D0G7F6;gi|545827404|ref|XP_005652645.1|;Q29371
27.5381	28.9535	29.4649	29.5543	29.3179	26.7893	29.2728	26.8614	29.7304	29.9606	28.7396	29.846	29.5813	28.4533	29.6455	30.0536	29.0626	29.6461	30.0062	NaN	29.5044	28.9618	29.8024	26.7651	30.0309	29.6683	28.7334	29.9235	5	5	5	27.5	27.5	27.5	32.156	0	85.23	57334000000	177	D0VWV4;gi|350583223|ref|XP_003481460.1|	D0VWV4;gi|350583223|ref|XP_003481460.1|
27.3235	27.1703	26.5147	27.1942	27.2385	27.1475	27.0618	25.6034	26.9583	27.1064	26.7847	26.87	26.9531	26.2466	26.9828	27.332	27.028	27.4192	27.0818	27.2981	27.0632	26.9751	27.5295	26.0636	26.8707	27.0587	26.1983	27.4831	27	27	4	36.9	36.9	7.5	113.93	0	323.31	31781000000	353	D2SW95	D2SW95
25.4517	NaN	21.7283	21.8221	NaN	24.9474	23.6643	24.5299	22.1235	21.8226	NaN	20.631	21.7149	NaN	21.4311	23.3469	NaN	21.9662	22.1641	NaN	22.5215	NaN	23.7985	NaN	22.3877	22.2814	NaN	22.3642	20	3	3	21.4	5	5	123.53	0	8.5973	2511900000	33	D2WKD8	D2WKD8
26.174	26.3106	26.1257	27.0623	27.1569	26.1902	26.7365	24.5654	26.5192	26.4139	25.4335	26.1192	26.612	27.1588	26.3315	26.9596	26.5798	26.5694	26.3041	26.3294	25.9974	26.4249	27.0445	26.8212	26.4786	26.7375	26.0034	26.1457	15	15	15	56.1	56.1	56.1	36.134	0	323.31	19159000000	160	D3K5N7;gi|545802895|ref|XP_003121925.2|;gi|545802893|ref|XP_005654549.1|;gi|545802890|ref|XP_005654548.1|;gi|545802887|ref|XP_001924617.3|;gi|545802884|ref|XP_005654547.1|;F1SNK9	D3K5N7
21.9024	23.3042	19.9037	21.1347	22.7673	20.809	21.3139	NaN	20.6667	NaN	23.5015	21.192	20.8129	23.2706	NaN	22.216	21.9397	21.9116	NaN	23.8492	21.9106	21.0651	21.7322	NaN	21.2889	NaN	24.3913	20.871	2	2	2	21.8	21.8	21.8	11.138	0	4.3442	1032300000	29	D3Y264	D3Y264
21.8024	NaN	22.356	22.7173	24.7322	20.3183	20.4344	26.0023	21.9285	21.8579	23.3923	22.0047	21.7025	21.9089	22.2385	20.8751	22.6737	22.4573	22.3993	25.2752	22.3054	25.2039	21.6567	25.0275	22.2931	22.5047	NaN	21.6297	8	8	8	15.8	15.8	15.8	99.472	0	53.284	1110200000	29	D4P3C2	D4P3C2
NaN	NaN	24.0102	22.5241	NaN	NaN	22.8234	NaN	24.2655	23.5068	NaN	24.481	23.7001	NaN	24.973	23.125	NaN	24.2474	24.6322	NaN	23.7099	NaN	23.9691	NaN	23.2432	24.0178	NaN	24.6273	2	2	2	10.2	10.2	10.2	38.107	0	38.326	1366300000	31	D7RA17;gi|545856131|ref|XP_005656917.1|	D7RA17;gi|545856131|ref|XP_005656917.1|
NaN	20.3686	21.1676	21.0951	NaN	20.3344	20.7651	NaN	19.8781	21.3202	21.8459	21.37	21.1413	20.8451	21.0732	20.544	20.7755	20.6181	21.4882	NaN	21.0828	20.6897	20.7177	20.863	20.7222	21.1497	NaN	20.8336	2	2	1	16.8	16.8	11.2	14.704	0.00018413	2.8212	502480000	11	D7RA29	D7RA29
NaN	22.6136	20.0185	NaN	21.0139	NaN	NaN	20.6856	21.6827	NaN	20.4452	21.502	21.3741	22.3671	21.2366	NaN	21.8219	22.1916	NaN	NaN	21.4154	22.6244	20.4569	20.4662	20.9155	20.967	20.8648	19.6898	3	3	3	11	11	11	48.741	0	9.4723	392220000	13	D7RA30	D7RA30
23.3419	24.7948	23.6481	25.049	23.2982	24.4828	24.3886	22.8435	24.1513	25.1622	23.2852	24.7526	25.2988	23.9108	24.8281	25.1053	25.3951	25.234	24.2654	23.2829	24.2807	23.9021	24.3452	24.5615	23.5087	24.6769	24.5376	24.983	14	14	14	22.5	22.5	22.5	86.091	0	46.29	6773500000	114	D7RK08;Q8HZV3;K7GLH0;K7GP12	D7RK08;Q8HZV3
22.084	NaN	20.1529	22.7627	NaN	22.0881	23.5651	NaN	18.394	19.231	NaN	19.1728	19.6235	NaN	21.2968	22.6708	NaN	20.2879	19.1519	NaN	20.6033	NaN	21.3929	NaN	19.15	20.1568	NaN	18.7533	4	1	1	50.6	24.7	24.7	10.366	0	245.09	756050000	29	D9U8D1	D9U8D1
24.5243	26.2258	24.9249	26.2805	25.2886	23.5538	25.4412	NaN	24.9123	25.3072	26.2594	24.7178	25.6805	25.8949	24.8347	26.7158	26.1477	25.4024	27.0576	26.7566	25.9796	26.0747	25.7694	25.4981	25.3325	25.6091	25.5026	25.4475	7	7	7	33	33	33	20.359	0	52.66	7225700000	80	E0YLM4	E0YLM4
30.9273	30.6826	30.2561	30.5133	30.6468	30.4155	30.1972	30.5076	30.458	30.3126	30.7087	30.1738	30.0718	30.7337	30.2361	30.5236	30.8139	30.177	30.0288	30.8005	30.479	30.95	30.4093	30.3863	30.1163	30.4251	30.9168	30.4899	39	39	39	62.4	62.4	62.4	56.858	0	323.31	366000000000	1045	E1CAJ5	E1CAJ5
27.4812	28.1687	27.3283	28.0002	28.317	27.9198	27.9666	28.1004	27.5877	27.6099	28.1729	27.2389	27.4841	28.2541	27.499	28.0761	28.4206	27.6838	27.6483	28.8	28.1936	28.5917	27.8134	28.0832	27.2374	27.7679	28.1478	27.8754	20	20	20	56.4	56.4	56.4	48.074	0	323.31	74702000000	413	E1CAJ6	E1CAJ6
31.195	30.5925	31.6515	31.0002	31.1422	30.5967	31.4702	29.621	31.5374	31.0349	28.8348	31.048	30.9753	30.1627	31.4971	31.0293	29.7821	31.0891	31.0636	29.6749	30.7312	30.3079	31.4722	30.2102	31.3533	30.8229	30.2761	30.6668	25	20	20	78	65.6	65.6	40.049	0	323.31	452000000000	908	E7D6R3;gi|545811617|ref|XP_005661565.1|	E7D6R3;gi|545811617|ref|XP_005661565.1|
23.729	22.0664	24.3327	24.0998	20.688	23.5047	23.366	NaN	23.8191	23.5124	21.4124	24.4426	22.7854	21.8358	24.3631	22.9617	NaN	23.2492	25.1772	NaN	24.4705	NaN	22.8096	21.0274	23.3402	23.5271	23.7665	24.3273	14	14	13	15.4	15.4	14.8	154.95	0	28.41	2355200000	57	F1CK17;F1SRY1;Q29000;I3LRI6;gi|545891746|ref|XP_005658849.1|	F1CK17;F1SRY1
27.081	26.5552	27.032	26.4854	26.7936	26.3348	26.9436	25.0671	27.2189	26.7104	26.2103	27.1072	26.8883	25.7385	26.8093	27.664	26.7514	26.8677	26.9755	22.6265	27.2015	26.7042	27.2684	26.7609	27.2445	27.0654	25.6713	26.8461	15	15	14	55.7	55.7	49.5	41.551	0	323.31	27693000000	263	F1REX9;gi|197251936|ref|NP_001127827.1|;gi|545813295|ref|XP_005661937.1|	F1REX9;gi|197251936|ref|NP_001127827.1|
NaN	NaN	20.4062	NaN	NaN	19.9027	NaN	NaN	NaN	NaN	NaN	20.2053	NaN	NaN	20.4697	NaN	NaN	20.6344	NaN	NaN	NaN	NaN	20.9367	NaN	NaN	NaN	NaN	21.2643	2	2	2	15.4	15.4	15.4	31.435	0	11.931	63130000	3	F1REY0	F1REY0
18.9728	NaN	20.8454	NaN	NaN	18.3218	19.1031	NaN	20.078	20.5383	NaN	21.1051	20.5999	NaN	20.3325	20.352	NaN	20.8593	23.0491	NaN	NaN	NaN	21.9986	NaN	21.8926	21.1087	NaN	21.2545	2	2	2	8.8	8.8	8.8	24.439	0.0035264	1.9184	649700000	9	F1REY1;gi|545829879|ref|XP_005664516.1|	F1REY1;gi|545829879|ref|XP_005664516.1|
28.1639	28.7095	28.6193	27.773	28.1897	29.0073	27.6816	24.018	28.7735	28.1418	26.5334	29.0197	27.781	26.4817	27.5454	27.8917	27.7083	28.5758	29.0664	27.4564	28.3485	28.055	28.4166	27.0285	28.8604	28.4152	28.3107	28.9722	25	3	3	81.8	10.5	10.5	32.039	0	323.31	82886000000	305	F1RF16	F1RF16
NaN	21.8516	24.6435	24.5846	NaN	23.7219	23.7861	NaN	24.4242	23.8676	NaN	24.7247	24.8656	NaN	25.5222	24.3805	NaN	25.0907	22.5414	NaN	24.4368	NaN	24.7244	NaN	25.3196	23.3597	NaN	25.2121	2	2	2	13.4	13.4	13.4	32.927	0	42.57	226400000	21	F1RF19;gi|545829730|ref|XP_003127020.4|	F1RF19;gi|545829730|ref|XP_003127020.4|
NaN	NaN	NaN	NaN	NaN	19.6998	NaN	NaN	21.4807	NaN	NaN	21.3903	20.9557	NaN	NaN	NaN	NaN	21.7075	NaN	NaN	NaN	NaN	NaN	NaN	NaN	NaN	NaN	21.695	2	1	1	11.2	7.9	7.9	43.672	0	4.1009	58227000	7	F1RF27	F1RF27
NaN	22.1065	20.5963	23.6379	22.2182	NaN	20.3074	NaN	20.7632	23.6711	22.0829	20.4928	22.8045	22.4232	21.2396	21.3544	22.1589	21.3341	21.0722	NaN	21.7616	22.2096	23.1499	NaN	20.3259	22.492	21.9866	21.5194	2	2	2	3.9	3.9	3.9	72.557	0.00019361	3.5896	340550000	4	F1RF36;gi|340007398|ref|NP_001229985.1|	F1RF36;gi|340007398|ref|NP_001229985.1|
28.2427	26.6881	28.2802	29.8472	29.1728	29.5837	29.2747	26.5086	29.0065	29.8358	27.7468	29.9584	29.9542	28.81	29.6925	29.498	28.3511	29.6286	29.7096	27.0001	29.3157	28.0321	29.6559	28.5644	29.3555	29.0178	27.6205	29.0346	41	41	41	66.1	66.1	66.1	96.701	0	323.31	186000000000	916	F1RF50;gi|545811629|ref|XP_005661570.1|	F1RF50;gi|545811629|ref|XP_005661570.1|
23.4175	NaN	23.533	23.5776	23.9278	23.9887	23.554	23.0828	22.6206	23.7434	23.4002	23.0753	24.4031	23.6679	23.6425	23.2791	23.7317	24.0351	23.8483	NaN	23.755	23.3091	22.9795	24.6329	23.8208	22.7901	24.8306	22.3608	12	12	12	22.9	22.9	22.9	86.179	0	81.463	1945700000	43	F1RF76;gi|545833616|ref|XP_005665063.1|;gi|350585627|ref|XP_003482007.1|	F1RF76;gi|545833616|ref|XP_005665063.1|;gi|350585627|ref|XP_003482007.1|
22.8681	NaN	22.0559	22.3967	22.5662	22.751	22.502	NaN	22.317	22.1978	NaN	22.2687	22.3278	23.3279	22.4987	22.483	22.6211	22.887	21.2442	22.5967	21.8878	22.6593	22.5149	23.2275	22.0734	22.1751	22.7389	22.2313	5	5	5	25	25	25	31.959	0	52.609	2011700000	37	F1RFA5;gi|350581925|ref|XP_003481157.1|	F1RFA5;gi|350581925|ref|XP_003481157.1|
24.4426	NaN	24.9286	24.8663	24.3101	25.16	23.9353	NaN	24.2804	24.4398	23.3403	24.7494	25.2994	NaN	24.5252	24.8241	24.201	24.9031	24.3815	NaN	23.9075	22.6812	25.2503	NaN	24.9079	24.7648	24.262	25.2041	8	8	8	49.3	49.3	49.3	23.367	0	57.134	2875300000	65	F1RFB9	F1RFB9
NaN	20.7319	20.99	20.3707	20.6845	NaN	NaN	NaN	20.0814	20.8167	NaN	20.2251	20.7796	20.5592	20.5045	20.6143	20.6875	20.5619	20.8883	NaN	21.4547	20.458	20.7547	20.935	20.8764	20.48	NaN	20.7526	3	3	3	26.5	26.5	26.5	18.166	0	7.1338	521940000	4	F1RFC8;gi|545869627|ref|XP_005670902.1|	F1RFC8;gi|545869627|ref|XP_005670902.1|
25.4098	25.5367	24.9629	25.7929	25.4965	25.7903	25.0529	22.4815	25.6203	25.175	24.2199	24.9082	25.1523	24.8974	25.2513	25.6343	25.5846	25.5862	25.7131	24.3019	25.3293	25.1992	25.847	24.1945	25.1967	25.5084	23.6625	25.7097	18	18	18	30	30	30	88.771	0	179.55	10419000000	206	F1RFD3;I3LQZ7;gi|350592616|ref|XP_003483501.1|	F1RFD3;I3LQZ7;gi|350592616|ref|XP_003483501.1|
24.1085	26.7767	23.4428	26.2382	27.1786	26.501	26.3686	26.2442	26.3818	26.4653	27.6809	26.3264	26.6	26.7314	26.4698	26.4681	26.4979	26.6906	26.4879	27.8878	26.3632	24.8885	26.4598	26.8834	26.2997	25.9543	25.6661	26.0883	4	4	4	44.8	44.8	44.8	6.4255	0	150.13	28788000000	35	F1RFD4	F1RFD4
24.0353	23.2736	22.7969	22.273	21.4871	23.3229	22.1693	NaN	21.7385	22.3616	NaN	22.5086	21.6772	NaN	21.434	21.465	22.2186	20.9399	20.7905	NaN	22.7496	21.7181	21.1106	NaN	22.0076	21.4714	NaN	22.4665	9	9	9	30.6	30.6	30.6	52.198	0	7.572	692130000	20	F1RFD6;gi|545869546|ref|XP_005670864.1|;I3LVP7;gi|545890813|ref|XP_005674357.1|	F1RFD6;gi|545869546|ref|XP_005670864.1|;I3LVP7
21.4192	NaN	NaN	NaN	NaN	20.3267	NaN	NaN	20.2462	20.1322	NaN	20.1438	20.7536	NaN	19.6565	20.3244	NaN	NaN	NaN	NaN	19.8553	NaN	NaN	NaN	NaN	NaN	NaN	20.3585	5	5	5	11.6	11.6	11.6	63.415	0.00019455	3.6583	475580000	6	F1RFH8;gi|545814381|ref|XP_005662117.1|	F1RFH8;gi|545814381|ref|XP_005662117.1|
NaN	NaN	19.867	18.6287	NaN	NaN	NaN	NaN	NaN	19.9516	NaN	19.3134	18.9932	NaN	18.6808	NaN	NaN	19.1594	20.1056	NaN	19.3506	NaN	18.8689	NaN	19.0389	18.6596	NaN	20.6787	8	1	0	11.1	1.5	0	109.16	0.0035105	1.8683	52570000	4	F1RFH9;gi|545814299|ref|XP_005662097.1|	F1RFH9;gi|545814299|ref|XP_005662097.1|
28.9915	29.0562	29.2284	29.5602	29.0405	29.3489	29.1907	28.4864	29.0732	29.1093	26.1593	29.1036	29.276	28.6256	29.4289	29.086	28.6044	29.6761	28.9128	28.3106	29.094	28.4764	29.4544	28.6198	29.1124	29.0361	28.0366	29.3657	28	28	28	66.4	66.4	66.4	49.451	0	323.31	171000000000	707	F1RFI1;gi|545814353|ref|XP_003124563.2|	F1RFI1;gi|545814353|ref|XP_003124563.2|
NaN	22.9394	22.1806	21.59	22.7069	NaN	21.7992	24.0662	21.9605	22.2227	23.8586	21.9437	22.1817	NaN	22.4965	22.0873	22.3274	23.203	22.1312	NaN	23.5906	NaN	22.8012	23.5826	22.0341	22.5994	NaN	22.3516	8	8	8	2.8	2.8	2.8	402.73	0	8.378	780440000	15	F1RFK3;I3LTJ6;gi|545813288|ref|XP_005661934.1|	F1RFK3;I3LTJ6;gi|545813288|ref|XP_005661934.1|
NaN	25.5343	23.8589	23.2764	NaN	24.2601	23.4435	25.0919	23.8093	24.7897	25.8948	23.3645	23.4424	23.8885	23.1611	23.1447	24.454	23.1487	22.4639	NaN	22.6813	23.5363	23.8002	24.1822	22.8947	23.9697	27.0209	24.0243	7	7	7	19.4	19.4	19.4	47.025	0	10.693	2589500000	30	F1RFL4;gi|545868690|ref|XP_005670643.1|;F1RFJ9	F1RFL4;gi|545868690|ref|XP_005670643.1|
NaN	21.4843	19.9649	20.9261	NaN	19.9421	20.5717	NaN	20.4257	20.7973	21.7072	20.2259	20.1373	NaN	20.6782	20.3129	20.3458	NaN	20.8411	NaN	19.7141	20.9671	NaN	NaN	20.1049	20.2879	NaN	20.3633	4	4	4	6.8	6.8	6.8	97.993	0.00018875	3.1775	307810000	5	F1RFL9	F1RFL9
21.6371	23.4042	23.0004	21.9743	23.3006	22.6598	22.1028	22.9321	23.2371	22.8223	21.4685	22.7305	22.2691	23.0325	22.8322	22.3572	23.7249	22.0214	22.4551	22.0878	23.2126	24.177	22.4494	24.3439	23.0015	21.6296	21.9426	22.3117	7	7	7	43.3	43.3	43.3	35.155	0	100.9	1832400000	90	F1RFM7;gi|347300385|ref|NP_001231486.1|	F1RFM7;gi|347300385|ref|NP_001231486.1|
NaN	22.5654	22.1908	21.4365	21.2412	21.6285	19.9776	NaN	21.3335	21.3116	NaN	21.6723	21.8499	22.3448	20.7794	21.1503	21.6123	20.1245	22.0268	NaN	21.1054	22.3273	20.8241	22.7916	22.2262	22.0531	21.7329	21.305	2	2	2	8.1	8.1	8.1	27.386	0	14.633	877300000	24	F1RFP4	F1RFP4
26.6682	28.3757	28.3758	27.9818	27.9154	27.2727	27.6911	27.7904	27.9822	28.1151	27.9297	28.4337	28.0156	28.394	28.0386	28.0032	28.7405	27.7204	27.8391	26.5642	28.4255	28.5369	27.7996	28.0196	27.9761	28.2449	27.8741	28.1996	14	14	14	52.3	52.3	52.3	24.423	0	323.31	66330000000	236	F1RFQ7	F1RFQ7
NaN	21.0122	19.7247	20.3785	NaN	19.8808	20.4222	NaN	20.2215	20.3961	NaN	19.9809	20.1327	NaN	20.3606	20.6904	NaN	20.1334	20.3083	NaN	21.1161	NaN	20.3051	NaN	20.2976	19.7769	NaN	20.403	3	3	3	11.8	11.8	11.8	58.509	0	9.1714	219490000	7	F1RFR4	F1RFR4
24.7297	NaN	24.2982	24.4804	NaN	24.0739	24.0499	NaN	24.8035	23.7096	NaN	23.3667	24.146	NaN	24.1818	23.3494	NaN	23.7791	25.1204	NaN	24.4584	NaN	24.0862	NaN	23.7554	24.6078	22.7729	23.8349	8	8	8	30.8	30.8	30.8	37.222	0	41.272	2635300000	50	F1RFS8;gi|545829486|ref|XP_005664442.1|;gi|545829492|ref|XP_005664445.1|;gi|545829490|ref|XP_005664444.1|	F1RFS8;gi|545829486|ref|XP_005664442.1|;gi|545829492|ref|XP_005664445.1|;gi|545829490|ref|XP_005664444.1|
25.2576	20.7354	24.5735	24.7757	22.5655	24.4491	24.137	NaN	24.4554	24.5394	NaN	24.7994	24.676	23.0519	24.6245	24.2458	21.039	24.2522	24.5803	23.8794	24.8725	22.0589	24.3612	24.219	23.4064	24.4769	NaN	23.0559	7	7	7	45.6	45.6	45.6	25.692	0	13.432	7329300000	48	F1RFV5	F1RFV5
21.3267	23.0436	21.6765	21.9113	22.9654	22.8919	21.3695	NaN	22.6275	22.4981	23.0403	22.6233	21.1365	22.88	22.0955	21.2928	22.652	22.0986	21.6508	22.3696	22.2475	22.5919	21.8142	22.0544	22.1618	21.9535	21.9002	22.3835	6	6	6	15.1	15.1	15.1	81.285	0	41.697	890340000	28	F1RFW8;gi|545829607|ref|XP_005664475.1|	F1RFW8;gi|545829607|ref|XP_005664475.1|
27.2401	26.7016	27.8542	27.4602	27.2031	27.4868	27.7093	25.0831	27.3647	27.859	26.2849	28.2324	27.4249	26.2614	27.9532	27.7396	26.2065	27.9667	28.117	25.4767	26.9768	26.3559	27.8333	25.4022	28.0509	27.543	26.4885	28.0983	14	14	13	55.4	55.4	52.8	33.304	0	323.31	62359000000	221	F1RFX9;gi|545859949|ref|XP_005669223.1|	F1RFX9;gi|545859949|ref|XP_005669223.1|
27.9077	27.141	27.5707	26.6369	26.8988	26.3673	28.1044	28.5232	27.3497	26.7941	27.5246	27.5853	27.1765	27.7681	27.1233	28.2127	27.2211	27.196	27.1406	27.1574	26.975	26.7747	27.8842	26.7722	27.3143	27.3619	26.9941	28.0137	13	7	6	49.3	30.9	25.8	47.113	0	323.31	54246000000	151	F1RFY2;gi|545859898|ref|XP_005669210.1|;Q1KYT0	F1RFY2;gi|545859898|ref|XP_005669210.1|;Q1KYT0
23.4785	NaN	24.123	24.0008	19.1805	23.3104	23.031	20.2442	23.6834	24.5915	24.9199	23.7022	21.9338	23.9062	24.3123	23.3099	23.7647	24.1175	24.2924	NaN	24.5641	23.7497	25.2441	21.5454	24.9374	24.5125	21.9063	24.6816	11	11	11	33.7	33.7	33.7	53.337	0	323.31	3685100000	62	F1RG04	F1RG04
27.1979	27.6859	27.6861	27.4861	26.8995	27.4278	27.6235	26.8496	27.2682	27.129	26.3848	27.0682	27.1176	26.6291	27.1717	27.6292	27.5701	27.4642	27.344	27.5732	26.9986	26.7489	27.9134	23.4449	27.2868	27.4384	24.1581	27.4796	14	12	12	54.6	48.1	48.1	45.669	0	323.31	42717000000	313	F1RG16	F1RG16
24.7284	NaN	23.7382	24.1974	NaN	24.6303	23.7341	NaN	24.1276	23.2755	NaN	23.3939	24.1206	NaN	23.8045	23.7598	22.7032	25.162	23.7881	NaN	22.6159	NaN	24.9619	NaN	24.5943	24.131	NaN	23.919	2	2	2	66.1	66.1	66.1	6.8957	0	128.93	4375300000	79	F1RG31	F1RG31
22.4918	22.0045	23.545	24.1109	23.9513	24.4015	23.961	25.5785	23.7769	24.8743	25.3568	23.552	22.9796	24.6923	24.1131	23.6715	24.3956	25.2212	24.0419	NaN	24.8925	22.4985	25.5621	24.236	24.1048	24.2826	23.6685	24.364	11	11	11	33	33	33	34.992	0	99.748	2818500000	72	F1RG35	F1RG35
23.3202	23.2503	22.8131	23.1785	23.2699	23.3292	23.2833	NaN	23.6523	23.4838	NaN	23.0136	23.928	21.374	22.7315	23.2117	NaN	22.9764	23.0594	23.6486	22.6148	22.5616	23.0653	23.2744	22.8967	23.1866	21.9161	23.0489	7	7	6	42.8	42.8	36.3	24.034	0	74.485	2718700000	50	F1RG36;gi|311271203|ref|XP_001925518.2|;gi|545870175|ref|XP_005671042.1|	F1RG36;gi|311271203|ref|XP_001925518.2|
23.8457	23.318	23.808	23.8005	NaN	24.4396	24.2898	21.3271	25.218	24.0164	NaN	24.8142	23.5578	22.7696	23.8708	24.0319	23.8997	24.119	23.8654	NaN	24.815	22.2797	24.1389	NaN	24.2916	24.9244	22.542	25.3049	15	15	15	19.1	19.1	19.1	128.71	0	209.98	2705100000	82	F1RG40	F1RG40
NaN	NaN	21.4646	21.9875	NaN	22.4397	NaN	NaN	21.7905	22.0395	20.9422	21.9358	22.0182	NaN	22.1394	20.5869	21.6451	21.1701	NaN	NaN	23.0015	NaN	21.3604	NaN	21.1977	21.9494	NaN	21.3567	4	4	4	10.9	10.9	10.9	62.056	0	65.867	562430000	24	F1RG44;gi|545870155|ref|XP_005671035.1|;gi|350592744|ref|XP_001927809.3|	F1RG44;gi|545870155|ref|XP_005671035.1|;gi|350592744|ref|XP_001927809.3|
20.2153	NaN	20.0438	19.2585	NaN	19.1471	19.2219	NaN	19.551	20.1766	NaN	20.3685	19.9607	NaN	NaN	19.3312	NaN	NaN	19.7547	NaN	20.7398	NaN	NaN	NaN	19.2385	19.7735	NaN	19.5424	3	3	3	20.2	20.2	20.2	35.8	0	50.466	150620000	9	F1RG57	F1RG57
NaN	NaN	20.8513	20.126	NaN	20.3643	20.3401	NaN	21.4206	20.7745	NaN	21.3746	20.3383	NaN	20.8676	21.0335	NaN	21.9381	NaN	NaN	18.8589	NaN	21.0526	NaN	20.7538	20.2895	NaN	21.1381	5	5	5	11.2	11.2	11.2	88.295	0	26.367	220380000	18	F1RG61	F1RG61
NaN	26.2947	25.0092	21.0873	25.8725	NaN	24.4375	25.772	24.0028	22.822	25.2776	23.1402	23.5115	24.9521	23.94	24.7475	24.887	24.3797	25.809	NaN	24.9825	24.9143	25.6054	25.2235	24.5811	23.8809	25.0088	24.8769	5	5	4	6.8	6.8	5.4	113.5	0	39.178	868280000	31	F1RG77;gi|335284373|ref|XP_003354586.1|	F1RG77;gi|335284373|ref|XP_003354586.1|
NaN	NaN	21.1594	20.8193	NaN	21.1457	21.1355	NaN	22.4498	21.0661	NaN	21.0802	21.1946	NaN	21.1863	NaN	NaN	21.5308	20.8943	NaN	20.4207	NaN	21.102	NaN	21.345	19.9248	NaN	21.4082	4	4	4	3.1	3.1	3.1	276.08	0	5.023	171810000	9	F1RGB5	F1RGB5
23.8113	NaN	22.2137	21.5621	NaN	22.5933	22.7185	NaN	22.1126	22.3653	NaN	22.2682	NaN	22.148	23.1303	22.6546	22.3145	23.0716	21.6164	NaN	21.7999	NaN	21.8906	NaN	23.0606	22.6099	NaN	22.1262	3	3	3	3.3	3.3	3.3	123.02	0	3.9175	103390000	10	F1RGB9	F1RGB9
25.646	24.1183	25.4193	25.7881	23.4643	25.9082	25.7656	25.9155	26.0714	26.1193	24.3438	26.0696	25.9366	24.8674	25.8267	25.8636	26.8584	25.6196	25.7837	25.1192	26.3802	26.187	26.0744	23.9348	25.7603	26.1441	23.5405	25.685	18	18	18	56.6	56.6	56.6	42.867	0	210.54	13212000000	145	F1RGC9	F1RGC9
20.1217	21.0146	20.8849	19.4223	21.5224	21.1106	20.6566	NaN	20.7501	20.3586	NaN	20.1081	19.856	21.0357	19.8358	20.6109	19.9246	19.8703	20.782	NaN	20.3172	20.9483	20.1862	NaN	19.7618	20.3079	NaN	20.8367	5	5	5	12.6	12.6	12.6	59.537	0	8.3129	403690000	19	F1RGD0;gi|350583862|ref|XP_001926315.4|;F1SPQ2	F1RGD0
25.1395	24.5721	23.7071	24.5875	25.8346	25.4121	24.2647	25.4951	24.5414	24.6443	24.3634	23.8296	24.3074	24.6472	23.952	25.6036	24.3846	24.5394	24.1585	NaN	23.4418	25.3266	24.7558	24.7807	25.4626	24.2741	23.3483	24.2357	4	4	4	34.3	34.3	34.3	11.082	0	38.833	8849400000	80	F1RGE3;gi|545812563|ref|XP_003124094.2|;I3LS16	F1RGE3;gi|545812563|ref|XP_003124094.2|;I3LS16
19.8119	NaN	19.8797	19.9641	19.7188	19.9525	NaN	22.9036	18.9164	19.2492	21.0374	NaN	NaN	21.4928	19.0479	19.601	20.3095	19.413	18.4459	NaN	19.5472	19.7737	18.235	NaN	18.4466	NaN	23.2334	19.3955	4	4	3	3.2	3.2	2.5	269.23	0	10.118	236640000	9	F1RGE8	F1RGE8
NaN	NaN	19.7713	17.2565	NaN	NaN	NaN	NaN	NaN	17.1025	NaN	17.8062	NaN	NaN	17.9265	18.8235	NaN	18.1443	18.5243	NaN	18.6685	NaN	17.6972	NaN	18.0449	17.8937	NaN	18.705	2	2	2	7.1	7.1	7.1	32.962	0	5.7792	39887000	6	F1RGF6	F1RGF6
26.8135	28.4507	26.9799	27.1341	27.6495	27.3266	27.2343	27.2504	27.0319	27.4702	27.4403	27.3984	26.9906	27.8906	27.4352	27.4936	28.7513	26.9273	26.8268	28.3019	28.1804	27.7477	26.9698	27.3279	27.0786	27.3417	27.8138	27.5334	8	8	8	37.9	37.9	37.9	16.06	0	114.88	37969000000	157	F1RGG1;gi|545831221|ref|XP_005655963.1|;gi|545831215|ref|XP_005655961.1|;Q29308;I3LQK3	F1RGG1;gi|545831221|ref|XP_005655963.1|;gi|545831215|ref|XP_005655961.1|;Q29308;I3LQK3
22.667	24.1191	23.5231	24.5072	23.4253	23.7361	23.6572	23.4316	24.4631	24.0378	21.6664	23.6973	23.6534	22.7967	24.1461	24.1942	24.4715	23.8777	23.6743	NaN	24.366	23.2135	24.2382	NaN	24.1732	24.343	NaN	24.4264	14	14	14	18.7	18.7	18.7	105.03	0	60.103	2992000000	79	F1RGG2;gi|545831230|ref|XP_005655964.1|;gi|545831189|ref|XP_003481925.2|;gi|545831186|ref|XP_005655955.1|;gi|545831183|ref|XP_005655954.1|;gi|545831180|ref|XP_005655953.1|	F1RGG2;gi|545831230|ref|XP_005655964.1|;gi|545831189|ref|XP_003481925.2|;gi|545831186|ref|XP_005655955.1|;gi|545831183|ref|XP_005655954.1|;gi|545831180|ref|XP_005655953.1|
27.6507	26.438	27.6319	28.3167	26.3151	27.7148	27.4181	24.3964	27.9295	27.7071	26.1349	27.5488	27.6797	26.8642	27.8036	28.1559	26.9259	28.0758	27.8146	26.18	27.502	26.2392	27.9212	26.9655	27.7895	27.9979	25.11	27.8645	29	29	29	38.9	38.9	38.9	94.732	0	323.31	43374000000	402	F1RGI7;gi|545812477|ref|XP_005661769.1|;gi|545812481|ref|XP_005661771.1|;gi|545812467|ref|XP_005661764.1|;gi|545812487|ref|XP_005661774.1|;gi|545812485|ref|XP_005661773.1|	F1RGI7;gi|545812477|ref|XP_005661769.1|;gi|545812481|ref|XP_005661771.1|;gi|545812467|ref|XP_005661764.1|
28.6395	25.7677	28.0715	28.252	26.9328	28.3972	27.8024	25.2067	27.7948	28.4584	25.7454	27.7303	27.8823	26.0992	27.954	28.1993	26.0988	28.2867	27.4927	23.1573	27.8797	26.5513	28.4608	26.4782	27.7469	27.7849	25.7069	28.2404	49	49	40	68	68	58.5	100.1	0	323.31	65641000000	705	F1RGJ2;gi|545812454|ref|XP_005661759.1|;gi|545812452|ref|XP_005661758.1|;gi|545812450|ref|XP_005661757.1|;gi|545889778|ref|XP_005674257.1|;gi|545816611|ref|XP_005662473.1|;F1SUJ6;gi|545870339|ref|XP_005671093.1|	F1RGJ2;gi|545812454|ref|XP_005661759.1|;gi|545812452|ref|XP_005661758.1|;gi|545812450|ref|XP_005661757.1|
29.5056	29.6583	29.221	29.6581	29.6273	29.3205	29.5509	29.9244	29.2649	29.4232	29.022	29.0466	29.62	29.7633	29.2553	29.5574	29.7019	29.3686	28.8668	30.0518	29.2971	29.5359	29.4465	29.2597	29.0839	29.0681	29.5979	29.1831	45	45	45	60.4	60.4	60.4	73.65	0	323.31	239000000000	1252	F1RGJ3	F1RGJ3
NaN	22.4154	22.6031	23.7139	NaN	NaN	NaN	23.128	23.0827	23.2504	NaN	23.2708	23.1713	NaN	23.3098	22.4855	NaN	23.3272	23.8399	NaN	22.786	22.8525	22.6727	NaN	25.731	25.6579	NaN	23.773	2	2	2	7.5	7.5	7.5	39.463	0	4.4576	484100000	9	F1RGL8;gi|545859880|ref|XP_003131964.4|	F1RGL8;gi|545859880|ref|XP_003131964.4|
27.1985	27.2837	26.8827	27.5471	26.9742	27.143	27.9251	28.0119	27.5134	27.2224	26.3513	27.2511	27.5302	27.4122	26.8952	28.244	27.1944	27.5897	27.0532	27.2422	27.3537	27.5849	27.7984	27.2278	27.2617	27.205	28.0763	26.8992	10	10	10	69.1	69.1	69.1	14.078	0	81.774	61860000000	157	F1RGM3	F1RGM3
21.8221	NaN	19.6874	20.3137	NaN	21.7082	19.5421	NaN	20.1087	20.3177	21.5763	20.4322	19.8579	NaN	20.781	21.6259	22.0997	20.8185	21.3533	NaN	20.6605	NaN	21.8581	21.5429	20.4813	21.851	NaN	21.8765	3	3	3	11.4	11.4	11.4	51.676	0	5.8579	376850000	15	F1RGP5;gi|194036098|ref|XP_001929432.1|;K7GL42	F1RGP5;gi|194036098|ref|XP_001929432.1|;K7GL42
25.3818	24.5784	25.4585	25.8226	24.2547	26.2693	25.9323	23.7815	25.8932	26.1225	24.8261	25.4136	25.8324	23.4212	25.9382	26.1017	24.3316	25.7483	26.3397	NaN	25.4109	23.6221	25.6202	23.0356	25.8978	25.883	23.8451	26.2448	21	21	21	29.1	29.1	29.1	120.71	0	323.31	12327000000	161	F1RGQ6;gi|350590771|ref|XP_003131931.3|	F1RGQ6;gi|350590771|ref|XP_003131931.3|
NaN	NaN	19.437	21.5302	NaN	NaN	20.597	NaN	21.0761	20.6508	NaN	NaN	20.8073	NaN	20.5035	20.5289	NaN	20.3142	20.5244	NaN	20.2723	NaN	NaN	NaN	19.8571	20.0346	NaN	21.1061	2	2	2	14.1	14.1	14.1	23.7	0	3.7923	176070000	9	F1RGR4;Q06AS9;gi|545822723|ref|XP_005663365.1|	F1RGR4;Q06AS9;gi|545822723|ref|XP_005663365.1|
19.7126	21.7772	21.6347	21.3249	21.8189	20.7692	20.254	NaN	20.9728	22.0011	22.2732	21.6563	20.8935	NaN	20.8294	21.5888	22.8684	21.6206	21.4117	22.9927	21.0093	19.5642	20.46	NaN	21.7444	21.3746	24.2784	21.3749	7	7	7	13.8	13.8	13.8	59.86	0	19.992	884230000	28	F1RGS2;Q70KH2	F1RGS2;Q70KH2
NaN	NaN	21.3212	21.694	21.7439	21.1172	21.5292	NaN	21.8599	22.3343	NaN	21.4211	22.3778	NaN	21.7465	21.1944	22.551	21.7299	22.0972	NaN	NaN	21.1026	21.1819	23.0352	21.5929	22.137	NaN	21.6017	3	3	2	11.5	11.5	7.7	37.872	0	16.922	665560000	4	F1RGT5;gi|545815338|ref|XP_005662284.1|;gi|545815340|ref|XP_005662285.1|	F1RGT5;gi|545815338|ref|XP_005662284.1|;gi|545815340|ref|XP_005662285.1|
22.5382	22.911	23.3229	22.1707	NaN	23.6686	22.5977	24.3014	22.6093	21.2549	NaN	22.7464	22.1999	23.7043	22.6322	22.0067	NaN	22.5478	22.784	NaN	22.1329	NaN	21.9164	22.8935	22.7327	23.4748	NaN	22.436	7	7	7	32.1	32.1	32.1	32.932	0	83.422	2294400000	59	F1RGU1	F1RGU1
22.1381	22.3944	22.0865	22.5266	22.2815	22.1958	21.1989	NaN	21.1006	21.9167	NaN	21.4694	22.0841	21.7604	22.2496	22.4769	22.7725	22.3747	22.0349	NaN	21.2964	NaN	21.8909	22.4207	21.7014	22.0327	22.2516	21.7768	4	4	4	30.2	30.2	30.2	20.568	0	10.485	1127200000	42	F1RGU8;gi|545893995|ref|XP_005658524.1|	F1RGU8;gi|545893995|ref|XP_005658524.1|
25.3223	22.3139	24.9528	26.0962	24.9071	25.9413	25.989	23.6676	26.1723	26.6153	24.5198	26.3013	26.6558	23.1138	26.8866	26.4172	24.6168	26.6557	26.4095	24.8657	25.4493	20.8037	26.7925	22.0195	26.4543	26.3448	21.6297	26.2003	12	12	12	50.3	50.3	50.3	33.615	0	323.31	17874000000	176	F1RGV4;gi|311251703|ref|XP_003124745.1|;gi|545815317|ref|XP_005655183.1|	F1RGV4;gi|311251703|ref|XP_003124745.1|;gi|545815317|ref|XP_005655183.1|
23.8856	23.2784	23.8826	22.9058	23.9601	25.276	24.4295	NaN	24.2584	23.9648	NaN	24.3022	23.5203	22.4668	24.9566	23.722	23.9298	23.5146	23.148	24.1874	24.2419	23.5911	23.8804	21.4285	23.919	23.4937	23.1502	23.6679	6	6	6	32.8	32.8	32.8	30.1	0	80.081	4094400000	68	F1RGV8;gi|545815319|ref|XP_005655184.1|	F1RGV8;gi|545815319|ref|XP_005655184.1|
25.3995	22.9828	24.8246	24.8872	23.9466	25.2746	24.2995	NaN	25.6472	25.3787	23.2294	24.7894	25.2025	24.4956	25.3613	25.2395	NaN	25.1675	25.1963	24.1384	24.0813	23.708	25.1264	NaN	25.0982	24.6695	22.8303	25.3831	10	10	10	25.4	25.4	25.4	58.757	0	163.34	9776000000	91	F1RGX2	F1RGX2
NaN	NaN	21.9029	22.8612	22.1175	NaN	20.966	NaN	22.2582	22.1515	26.6147	22.4564	22.4083	22.769	22.5156	22.9321	NaN	21.7236	23.2335	NaN	22.6347	22.4883	22.8002	23.1739	22.3163	22.6577	NaN	22.7163	5	4	4	19.9	15.4	15.4	43.696	0	8.6547	879690000	13	F1RGX3	F1RGX3
20.3239	NaN	NaN	19.4022	NaN	20.0666	19.9346	NaN	NaN	20.6697	20.2698	NaN	NaN	NaN	20.2221	19.4867	21.578	NaN	NaN	NaN	NaN	NaN	19.1789	NaN	19.2919	20.2117	NaN	20.0433	2	2	2	0.7	0.7	0.7	428.03	0.0081574	1.4456	44963000	8	F1RGY4;gi|350592702|ref|XP_001925835.4|	F1RGY4;gi|350592702|ref|XP_001925835.4|
NaN	NaN	19.7555	19.4559	NaN	NaN	21.4161	NaN	20.972	20.3919	NaN	20.9099	21.0317	NaN	19.9628	NaN	NaN	19.7772	20.7026	NaN	22.2168	NaN	19.0215	NaN	20.5394	22.8457	NaN	NaN	4	4	4	19.2	19.2	19.2	38.79	0	81.847	70086000	8	F1RGY5	F1RGY5
20.1143	NaN	22.1983	20.9611	21.7224	21.2055	21.2984	21.0175	20.2442	20.5109	22.0947	19.8123	20.2865	22.4194	20.6089	21.0785	22.8599	21.064	20.9104	NaN	22.0676	22.0656	21.431	NaN	20.0315	21.0814	22.0098	20.953	7	7	7	9.4	9.4	9.4	123.66	0	12.54	402410000	23	F1RH32;gi|545832289|ref|XP_005664840.1|	F1RH32;gi|545832289|ref|XP_005664840.1|
22.8054	23.8547	22.8147	23.266	NaN	20.3364	23.2011	NaN	22.7359	23.132	NaN	23.1047	23.7546	NaN	23.1151	22.9435	23.7028	23.6767	23.4212	NaN	23.5862	23.4004	23.3287	22.3511	23.297	22.6054	NaN	23.0942	8	8	8	21.6	21.6	21.6	54.093	0	33.325	1602800000	49	F1RH59;F1RXK7;I3L7M3;gi|545886171|ref|XP_005654342.1|;gi|545886168|ref|XP_005654341.1|	F1RH59
19.0907	21.2544	19.5907	20.2019	20.5163	19.2891	19.7002	NaN	20.1502	19.2118	19.723	18.9984	18.5879	20.2512	19.6818	19.9224	21.0192	20.3885	19.7661	NaN	19.6248	21.051	20.2589	19.7576	19.5991	19.5197	20.0834	19.9645	2	2	2	1.8	1.8	1.8	191.71	0.00071505	2.5476	361470000	24	F1RH75;gi|350581126|ref|XP_003480965.1|	F1RH75;gi|350581126|ref|XP_003480965.1|
29.149	25.1866	28.6817	28.8331	26.5387	28.5497	29.0142	24.3395	28.96	28.7551	22.2354	28.8818	29.0199	22.8541	29.1997	29.4159	25.5007	29.3947	27.6662	22.9652	28.8275	24.1838	29.3788	22.862	28.6979	28.9786	25.935	28.9916	20	20	20	62.8	62.8	62.8	47.019	0	323.31	45797000000	330	F1RHA0;I3LNR4;gi|545831156|ref|XP_005655945.1|;gi|545831015|ref|XP_005655917.1|;gi|545831012|ref|XP_005655916.1|;gi|178056466|ref|NP_001116555.1|	F1RHA0;I3LNR4;gi|545831156|ref|XP_005655945.1|;gi|545831015|ref|XP_005655917.1|;gi|545831012|ref|XP_005655916.1|;gi|178056466|ref|NP_001116555.1|
22.9454	NaN	23.9616	20.8475	NaN	25.0973	22.4686	NaN	23.8977	23.3894	NaN	24.3643	21.0615	NaN	23.9558	22.1259	21.9184	22.609	24.1608	NaN	24.8128	NaN	22.6783	NaN	22.5577	23.8793	20.1837	23.0266	15	2	2	37.8	9.7	9.7	66.647	0	154.54	3063300000	57	F1RHA7;gi|545812348|ref|XP_005661717.1|	F1RHA7;gi|545812348|ref|XP_005661717.1|
24.6967	24.7856	25.4035	25.6984	25.0403	24.9756	24.9964	22.2964	25.1776	24.9083	24.4944	24.8247	25.0998	24.5402	24.8466	25.6249	25.5031	25.518	25.0279	24.4617	24.7821	24.9023	25.3852	22.2632	25.208	25.4154	24.1819	26.0533	15	15	15	55.8	55.8	55.8	35.838	0	263.62	12388000000	187	F1RHE6;gi|545890251|ref|XP_005658502.1|	F1RHE6
24.4471	23.9933	24.258	23.9531	24.7425	25.4247	24.3681	NaN	24.5672	24.505	24.9437	23.7748	24.4889	21.5874	24.3566	23.6736	23.9122	24.142	24.0993	NaN	23.5615	21.6281	24.8436	24.0276	24.1512	24.4453	23.5899	24.0531	9	9	3	70.8	70.8	19.8	24.069	0	230.12	4846300000	104	F1RHF0	F1RHF0
NaN	NaN	23.5726	24.1672	NaN	23.4881	23.2314	NaN	23.1413	23.8391	24.2526	23.532	23.8551	NaN	23.9587	23.3185	23.8002	23.9496	NaN	23.9545	22.9477	NaN	23.7898	NaN	23.6159	23.3196	25.0566	24.2292	6	6	5	15.9	15.9	14.3	69.593	0	114.36	1209200000	29	F1RHF2;gi|545844442|ref|XP_005666634.1|	F1RHF2
21.9289	22.9711	22.7542	23.5253	24.1673	23.1105	22.4021	23.3578	22.9451	22.9704	22.3528	23.1853	23.1055	22.7063	23.1847	23.16	22.7777	23.0485	23.5543	NaN	22.9004	22.5069	22.8131	21.8364	22.7265	23.3149	22.7132	23.0458	12	12	12	24.3	24.3	24.3	85.754	0	50.853	1840400000	44	F1RHF7;gi|545855208|ref|XP_003131067.3|	F1RHF7;gi|545855208|ref|XP_003131067.3|
26.1009	26.2271	25.4515	25.9037	25.3289	25.7888	25.7689	24.3803	26.2212	25.6797	24.2143	25.5199	25.5985	25.6251	25.818	26.239	26.8899	26.3234	25.8452	25.815	26.3287	25.7461	26.0958	23.4563	26.2906	25.7885	24.3513	25.6856	33	33	1	36.7	36.7	1.3	141.57	0	226.63	17315000000	282	F1RHG1	F1RHG1
22.2637	23.5943	20.986	23.185	22.6697	22.8709	22.2426	22.5796	21.5519	21.3701	23.0911	21.6747	21.8868	23.8192	21.7168	22.8815	23.9221	22.4094	22.5422	NaN	22.8295	23.0943	21.4349	23.0484	22.0457	22.5214	23.6469	21.9626	9	9	9	23.5	23.5	23.5	68.144	0	20.133	1490000000	22	F1RHH4;I3LHB2;I3LSJ9	F1RHH4;I3LHB2
22.0328	24.1464	22.5362	23.0592	21.1745	22.5891	20.683	22.2344	22.8839	21.864	21.7752	22.8828	22.1187	21.2773	22.6935	21.0548	NaN	22.3786	21.7992	NaN	22.2366	NaN	23.3636	NaN	22.4106	22.1643	22.8638	22.343	6	6	6	10.8	10.8	10.8	94.432	0	98.845	1285600000	39	F1RHI3;gi|545859555|ref|XP_005654031.1|	F1RHI3;gi|545859555|ref|XP_005654031.1|
NaN	NaN	22.2858	NaN	NaN	21.4391	21.8608	NaN	NaN	21.3724	NaN	NaN	NaN	NaN	NaN	21.718	23.0027	21.3604	21.7104	NaN	22.2907	NaN	21.3799	24.0174	22.2692	21.924	23.4107	22.1692	2	2	2	12	12	12	24.851	0.0052322	1.6319	332170000	3	F1RHJ1	F1RHJ1
26.2859	26.5627	26.0466	26.5424	25.3667	26.6518	26.6251	24.9171	25.9938	26.6752	23.4634	25.9493	26.5106	24.8264	26.3885	26.9083	27.0955	26.7938	26.3	23.9353	26.2091	26.7462	26.3101	24.0423	25.9127	26.0826	26.5803	26.6695	19	19	17	77	77	72.8	27.104	0	323.31	19223000000	195	F1RHJ2;F1RUF7	F1RHJ2
20.1131	22.3211	21.0831	21.6483	NaN	NaN	20.6548	NaN	21.2479	21.4616	NaN	21.1754	21.1089	NaN	21.295	21.7403	23.3538	21.7214	21.4975	22.4038	21.4649	22.006	21.5186	20.8025	21.413	22.34	NaN	21.2789	8	8	8	4.2	4.2	4.2	243.3	0	28.147	474370000	32	F1RHL7;gi|194042531|ref|XP_001925225.1|	F1RHL7;gi|194042531|ref|XP_001925225.1|
NaN	NaN	21.9487	21.8703	24.2277	21.5154	21.4785	23.1485	21.9949	22.4871	NaN	21.6932	22.6679	NaN	22.5098	22.4044	NaN	22.3027	22.1171	NaN	20.8874	NaN	21.62	NaN	21.7269	22.2014	NaN	21.9527	8	8	8	8.9	8.9	8.9	140.54	0	29.344	829030000	27	F1RHM1;gi|194042527|ref|XP_001927093.1|	F1RHM1;gi|194042527|ref|XP_001927093.1|
23.3727	24.7502	24.3774	24.3454	24.669	24.333	24.6822	24.2389	24.361	24.2184	23.7241	24.1572	24.5909	23.9822	24.1244	24.5682	24.9786	24.3624	24.1279	24.0027	24.7176	24.9888	24.455	24.5081	24.1007	24.4707	24.2591	24.2776	10	10	10	63.1	63.1	63.1	23.741	0	152.42	6972000000	70	F1RHM8;gi|545869954|ref|XP_005670990.1|	F1RHM8;gi|545869954|ref|XP_005670990.1|
20.8146	NaN	19.5095	19.8993	24.2665	NaN	20.9984	NaN	21.1089	20.7444	23.7535	20.9933	20.8829	24.1132	20.9535	22.1003	21.1572	21.4131	20.8152	NaN	21.5939	23.7704	21.008	25.019	21.3271	19.9838	NaN	21.4323	6	6	6	16.8	16.8	16.8	67.595	0	6.6495	579480000	14	F1RHM9;gi|311271117|ref|XP_001927820.2|	F1RHM9;gi|311271117|ref|XP_001927820.2|
22.8134	NaN	23.46	23.7601	23.3012	23.8041	24.1912	NaN	24.444	23.5049	NaN	23.6161	23.6208	23.7238	23.6787	23.8763	23.8404	23.4936	23.5686	NaN	22.9328	23.4103	23.4278	23.2115	23.546	23.2923	NaN	22.9787	6	6	6	35.5	35.5	35.5	30.854	0	36.603	2241100000	34	F1RHN1	F1RHN1
NaN	NaN	23.1595	22.8039	NaN	NaN	23.922	NaN	22.3158	23.3359	NaN	22.8741	NaN	NaN	22.6634	23.3932	NaN	24.0212	22.6075	NaN	23.7628	NaN	23.2292	NaN	22.6135	23.244	NaN	23.1719	13	1	1	36.2	3.5	3.5	55.131	0	4.7141	1051200000	10	F1RHN4	F1RHN4
20.4086	NaN	21.3911	22.3771	22.4083	21.9204	21.7054	NaN	22.3906	21.707	NaN	21.2936	21.8	21.9164	21.6961	22.1933	21.8637	22.0355	22.0365	NaN	21.1947	21.9534	21.9719	21.1655	22.0809	21.8129	20.9637	22.5236	3	3	3	10.8	10.8	10.8	42.718	0	14.035	963310000	38	F1RHN7;K7GM43	F1RHN7;K7GM43
NaN	19.6611	20.6912	20.1069	NaN	19.5072	18.8894	NaN	19.8747	20.3922	19.4629	20.4284	20.4526	NaN	20.8392	20.0092	NaN	20.9274	21.5645	NaN	20.5764	NaN	20.4811	NaN	20.421	20.7568	NaN	20.8039	4	4	4	11.5	11.5	11.5	53.641	0	8.959	464240000	20	F1RHN8;gi|254708642|ref|NP_001157121.1|	F1RHN8;gi|254708642|ref|NP_001157121.1|
NaN	NaN	22.9359	20.4863	NaN	NaN	22.343	21.4296	21.0338	21.4546	NaN	20.8471	21.1955	NaN	20.9075	20.9694	21.3155	23.1945	20.4337	NaN	20.9478	NaN	NaN	NaN	NaN	21.1378	NaN	21.0854	2	2	2	10.7	10.7	10.7	40.97	0	6.6598	484390000	5	F1RHS6	F1RHS6
21.8927	NaN	22.3349	22.9496	NaN	22.3105	21.3915	23.6651	22.5537	22.2747	NaN	22.4468	22.8564	22.3755	23.0833	22.5051	22.9153	21.9652	23.0541	NaN	22.4568	22.1371	22.5056	NaN	22.4179	22.7239	21.4803	22.5498	9	9	9	28.4	28.4	28.4	57.531	0	28.772	1230000000	43	F1RHU1;gi|545832148|ref|XP_003127398.3|;gi|545832145|ref|XP_005664806.1|;gi|545832142|ref|XP_005664805.1|;gi|545832139|ref|XP_005664804.1|	F1RHU1;gi|545832148|ref|XP_003127398.3|;gi|545832145|ref|XP_005664806.1|;gi|545832142|ref|XP_005664805.1|;gi|545832139|ref|XP_005664804.1|
NaN	23.3265	20.2423	20.5561	22.3005	19.7137	20.2352	23.1728	20.297	20.7971	23.4475	20.435	20.0767	22.5375	20.2869	21.3233	23.0014	20.2008	19.6866	23.1623	20.8943	21.5828	21.0494	22.4564	20.0989	20.3729	22.6854	21.3626	4	4	4	23.8	23.8	23.8	27.318	0	9.887	734060000	32	F1RHU2;gi|545832163|ref|XP_005664807.1|;gi|545832160|ref|XP_003127383.3|	F1RHU2;gi|545832163|ref|XP_005664807.1|;gi|545832160|ref|XP_003127383.3|
20.9623	20.7021	20.5183	21.1443	21.2184	NaN	20.4352	NaN	21.193	20.3705	NaN	21.0552	20.0441	20.1869	21.1081	20.693	20.6735	21.2031	21.2817	NaN	20.7036	20.4837	19.9171	NaN	19.9513	20.3285	NaN	20.9873	3	3	3	12.3	12.3	12.3	33.002	0.00018918	3.2223	349510000	19	F1RHW0	F1RHW0
25.0003	25.2576	25.1461	24.7965	25.116	25.1776	24.842	24.2105	25.4195	25.4112	NaN	25.47	25.0197	25.7701	25.1903	25.7987	25.6741	25.6946	25.1702	24.8389	25.1139	25.3347	25.6991	26.1694	25.5019	25.0883	25.6453	25.5463	15	15	15	26.3	26.3	26.3	85.432	0	279.54	10123000000	201	F1RHZ9;gi|545832066|ref|XP_005664792.1|;gi|545832063|ref|XP_005664791.1|;gi|545832060|ref|XP_005664790.1|;gi|545832069|ref|XP_003127356.2|;gi|545832072|ref|XP_003127357.2|	F1RHZ9;gi|545832066|ref|XP_005664792.1|;gi|545832063|ref|XP_005664791.1|;gi|545832060|ref|XP_005664790.1|;gi|545832069|ref|XP_003127356.2|;gi|545832072|ref|XP_003127357.2|
25.4286	NaN	25.3086	25.7475	23.5462	23.6935	25.4288	26.5759	24.6523	25.444	26.378	25.5717	25.6687	NaN	25.4411	25.0816	26.2399	25.7107	25.9897	NaN	25.3504	25.8087	25.947	25.7419	25.0972	25.4513	26.1359	24.5095	6	6	6	30.9	30.9	30.9	23.709	0	85.549	11962000000	55	F1RI01;gi|346227224|ref|NP_001230998.1|;gi|545832016|ref|XP_005664780.1|;I3LN23;Q95307;gi|545895155|ref|XP_005659111.1|;F1RU15	F1RI01;gi|346227224|ref|NP_001230998.1|;gi|545832016|ref|XP_005664780.1|;I3LN23;Q95307
26.7364	27.8973	26.8027	26.9951	27.6822	26.6188	27.0323	26.4047	27.0517	26.7809	27.2681	26.7834	26.9439	27.7292	26.998	27.075	28.2682	27.1818	27.0995	27.9774	27.0493	27.7967	27.2584	27.2895	26.904	27.0506	27.4709	27.3094	34	34	32	57.3	57.3	53.7	94.495	0	323.31	46887000000	440	F1RI15	F1RI15
26.8008	26.1595	26.1094	27.0038	26.6664	20.458	26.7704	25.4875	26.4754	26.7856	25.6018	26.4423	26.202	26.5751	27.0349	27.1695	25.8883	26.9789	26.4502	NaN	26.2381	25.3635	26.8908	25.4173	26.5382	26.1366	25.8072	26.7824	3	3	3	36.6	36.6	36.6	9.7672	0	68.958	16665000000	47	F1RI18	F1RI18
32.1792	32.0931	31.9268	31.9779	32.0021	32.3	32.2703	31.4374	31.9089	32.0458	32.0179	31.8545	31.8848	32.162	31.8652	32.1002	32.0712	32.0784	32.1625	32.2382	32.4035	32.0751	31.9876	31.8198	31.8425	31.977	32.0458	32.0258	74	74	49	76.8	76.8	54.2	101.84	0	323.31	820000000000	2683	F1RI39;gi|545830727|ref|XP_003355931.2|;gi|335289612|ref|XP_003127168.2|;gi|545830724|ref|XP_005664653.1|;gi|335289610|ref|XP_003355932.1|;gi|335289614|ref|XP_003355933.1|	F1RI39;gi|545830727|ref|XP_003355931.2|;gi|335289612|ref|XP_003127168.2|;gi|545830724|ref|XP_005664653.1|;gi|335289610|ref|XP_003355932.1|;gi|335289614|ref|XP_003355933.1|
24.6125	NaN	24.6485	25.0948	24.0403	24.9625	24.8911	NaN	24.6992	25.0751	23.5926	24.2821	25.3756	24.3935	24.8761	25.2017	25.5787	25.5347	25.018	NaN	24.8224	23.6776	25.219	23.3446	24.8729	24.9898	22.979	25.4552	5	5	5	25.2	25.2	25.2	25.043	0	65.048	6068500000	54	F1RI41;gi|545830717|ref|XP_005664652.1|	F1RI41;gi|545830717|ref|XP_005664652.1|
22.8555	NaN	22.4213	20.7597	NaN	21.369	22.4935	NaN	22.6563	22.6887	NaN	22.2788	22.8013	NaN	23.0435	22.6	21.8694	21.6194	21.9917	NaN	21.688	22.2439	21.6711	NaN	22.4969	22.1003	NaN	22.9217	4	4	4	15.4	15.4	15.4	39.045	0	7.5268	744520000	13	F1RI46	F1RI46
19.5899	19.3438	19.2643	18.6724	20.2519	19.5672	21.1624	19.278	20.7744	19.9428	18.2956	18.6731	NaN	19.6153	19.5303	20.4988	NaN	18.7893	19.0245	NaN	18.335	NaN	21.5825	NaN	NaN	19.6785	NaN	16.7974	2	2	2	4.3	4.3	4.3	86.662	0	3.9753	272900000	12	F1RI83;I3LNZ3;gi|350580067|ref|XP_003122733.3|	F1RI83;I3LNZ3;gi|350580067|ref|XP_003122733.3|
22.4236	NaN	22.4367	23.185	22.2695	22.9853	22.9214	NaN	22.8252	23.7181	21.6889	22.9901	23.4789	23.4409	23.2132	22.991	22.9844	23.178	22.9042	NaN	22.7552	NaN	22.7998	NaN	22.3231	22.7908	20.8291	22.8229	6	6	6	28.3	28.3	28.3	28.632	0	17.832	2311700000	58	F1RI89	F1RI89
22.3811	22.0351	22.5242	23.9407	23.6967	NaN	23.4752	23.9815	22.5899	22.8891	25.1177	22.105	23.0359	23.6984	22.6673	23.2176	23.7804	23.1712	21.8204	NaN	23.3857	22.2142	22.3416	23.6956	22.4226	22.1377	NaN	22.917	2	2	2	5.3	5.3	5.3	26.11	0	5.6011	2677600000	13	F1RIA7	F1RIA7
20.9824	NaN	19.876	20.5266	NaN	20.3349	20.6789	NaN	NaN	20.0418	NaN	NaN	20.5195	NaN	20.1761	19.9076	NaN	20.9755	20.502	NaN	NaN	NaN	20.0999	NaN	NaN	NaN	NaN	NaN	2	2	2	23.8	23.8	23.8	13.488	0.0038174	1.7935	277140000	2	F1RIB1;I3LKX1;gi|311260654|ref|XP_001929217.2|	F1RIB1;I3LKX1;gi|311260654|ref|XP_001929217.2|
22.6578	24.1249	22.3085	22.4603	24.0697	23.7133	23.7841	24.255	23.1332	23.4419	23.448	22.4533	23.763	23.6561	23.1092	24.0519	23.4288	23.2585	22.6887	21.9849	24.2636	23.5253	23.6072	23.8893	23.261	23.0153	22.8561	23.7795	7	6	6	37.7	37.7	37.7	19.306	0	323.31	2910400000	51	F1RIB4;gi|545840396|ref|XP_005666165.1|	F1RIB4;gi|545840396|ref|XP_005666165.1|
23.9302	NaN	24.1418	24.3263	24.2038	22.0176	23.6712	NaN	24.1004	24.2053	25.5213	24.3487	24.2605	NaN	24.1694	24.6896	NaN	24.4125	24.6943	NaN	24.7984	23.0835	24.5137	23.4235	24.2771	24.175	NaN	25.0628	3	3	3	23.7	23.7	23.7	25.877	0	53.961	3919000000	53	F1RIE0	F1RIE0
26.5616	26.6827	27.119	26.7888	26.6818	26.5516	26.7577	24.766	26.7166	26.6092	26.3132	26.8478	27.0291	26.8696	26.8361	26.8841	26.8754	26.8677	26.7778	25.9145	26.3451	26.2518	26.8942	23.8481	26.8034	26.8816	22.8349	26.8236	40	40	40	41.4	41.4	41.4	126.95	0	323.31	29253000000	402	F1RIE2	F1RIE2
29.269	29.1236	29.5306	29.2521	29.7438	29.7685	29.6733	27.58	29.9136	29.1609	27.7356	29.7214	28.9493	28.178	29.2605	29.9166	28.8014	29.2635	29.4622	28.4856	29.5499	28.7769	29.3411	28.8463	29.3309	29.7844	29.6552	29.7917	23	23	23	71.1	71.1	71.1	46.141	0	323.31	206000000000	819	F1RIF3	F1RIF3
27.74	29.5928	28.4912	28.2856	28.6052	28.3855	28.0085	28.362	28.3657	28.2617	28.4176	28.2723	28.1656	28.7288	28.3545	28.3382	29.47	28.6941	28.2819	29.0433	28.479	29.083	28.3393	28.3427	28.1544	28.6242	28.7756	28.7713	27	27	27	67.4	67.4	67.4	53.052	0	323.31	84884000000	549	F1RIF8;gi|311258421|ref|XP_003127605.1|;P14332	F1RIF8;gi|311258421|ref|XP_003127605.1|
23.7547	NaN	22.9866	23.6596	21.7447	23.1191	24.2409	NaN	23.0396	23.0748	NaN	23.2221	23.9945	NaN	22.7223	22.3097	NaN	23.0519	21.9552	NaN	21.7358	NaN	23.5174	NaN	24.2151	22.1407	21.9252	22.8181	8	8	8	51.9	51.9	51.9	27.788	0	32.063	2562700000	45	F1RIG0;I3LKJ4;gi|545833498|ref|XP_005665045.1|	F1RIG0;I3LKJ4;gi|545833498|ref|XP_005665045.1|
21.3674	21.9055	21.8255	22.4774	20.7251	22.5657	21.7688	NaN	22.2744	21.8668	NaN	22.0302	20.8922	20.9666	22.3851	21.9687	22.4436	21.8055	21.3791	21.3766	22.1423	21.034	21.6217	19.9659	21.4547	22.3354	21.3409	22.1132	6	6	6	8.9	8.9	8.9	106.9	0	45.218	728490000	35	F1RIG2;gi|545833601|ref|XP_003127603.4|	F1RIG2;gi|545833601|ref|XP_003127603.4|
22.381	NaN	21.7914	22.5192	NaN	22.8368	21.5167	NaN	22.3375	22.65	NaN	22.3921	22.8072	NaN	22.6013	22.7445	22.6651	22.9655	22.7409	22.4292	22.0953	22.6337	23.0962	22.2905	23.1767	22.2482	NaN	22.8265	3	3	3	6	6	6	71.6	0	48.187	1192000000	29	F1RIH6;I3LVF7;gi|545888809|ref|XP_005658180.1|	F1RIH6
26.1037	24.2492	25.5262	25.6445	23.2229	24.8243	24.5716	21.919	26.2293	24.8053	NaN	26.34	25.3301	25.1597	26.1257	25.231	23.7018	26.1186	27.5482	24.7702	24.1204	24.5765	26.5526	23.5117	26.4549	25.1321	24.224	26.62	12	1	1	59	7.6	7.6	15.635	0	4.9574	22706000000	29	F1RII5	F1RII5
34.4479	34.4156	35.148	34.9927	34.14	33.4088	35.2333	34.4428	35.0891	34.5262	34.9513	35.2982	34.6293	35.2267	35.0091	34.8924	34.4327	35.2595	35.3296	35.7932	33.3653	35.189	35.5118	34.922	35.1785	34.6097	34.9509	35.3239	20	20	6	91.2	91.2	30.6	16.166	0	323.31	5970000000000	3608	F1RII7;P02067	F1RII7;P02067
23.2549	24.6802	23.0024	23.3344	24.0996	NaN	23.5854	24.5934	23.4616	23.3355	22.7357	22.9397	23.453	23.9152	23.4749	24.1546	23.7497	24.089	23.741	NaN	22.7211	23.8601	23.1244	23.1524	23.6433	22.7219	23.177	23.3418	4	4	4	15.6	15.6	15.6	43.28	0	10.133	2290700000	38	F1RIJ5;gi|545833401|ref|XP_003127592.3|	F1RIJ5;gi|545833401|ref|XP_003127592.3|
NaN	NaN	25.8193	24.5353	NaN	25.0053	26.2849	NaN	26.0724	25.1095	23.504	24.8434	25.8978	NaN	24.6643	25.3127	NaN	26.1881	24.2177	NaN	23.2295	21.7225	25.212	NaN	25.4301	24.4108	19.8935	25.9913	2	2	2	6.6	6.6	6.6	74.977	0	83.384	2520600000	60	F1RIL6;gi|350585555|ref|XP_003481987.1|;I3LT50;gi|311258366|ref|XP_003127578.1|	F1RIL6;gi|350585555|ref|XP_003481987.1|;I3LT50;gi|311258366|ref|XP_003127578.1|
25.8837	28.576	26.4132	26.4026	28.522	25.0299	25.5586	27.1424	25.6176	26.4447	26.6606	24.478	25.7801	26.249	25.4409	24.617	25.3122	24.8731	26.8481	29.2424	25.7845	27.2394	25.9587	23.3171	24.795	25.9167	28.0023	25.1014	9	9	9	64	64	64	20.12	0	236.92	15738000000	182	F1RIP3;gi|545831933|ref|XP_005664756.1|;P19133	F1RIP3;gi|545831933|ref|XP_005664756.1|;P19133
25.5863	26.5595	26.4199	26.436	26.1999	26.1617	26.4985	25.7549	26.5024	26.655	26.6324	26.7881	26.7524	25.7175	26.6501	27.1093	27.0579	27.0555	26.3953	25.5064	26.6212	27.0705	27.0974	25.8811	26.7966	26.8571	NaN	27.0174	17	17	17	43.2	43.2	43.2	51.172	0	44.208	20481000000	134	F1RIP4;gi|545831921|ref|XP_005664752.1|;gi|545831918|ref|XP_005664751.1|	F1RIP4;gi|545831921|ref|XP_005664752.1|;gi|545831918|ref|XP_005664751.1|
21.9058	22.4969	21.1628	21.595	21.268	22.8669	21.4659	NaN	22.3162	21.2888	NaN	21.2634	22.172	NaN	20.8422	21.9394	NaN	22.9729	NaN	21.9437	21.3434	22.479	23.148	22.3312	22.8958	21.1508	NaN	22.1136	4	4	4	17.5	17.5	17.5	34.394	0	15.203	1197600000	28	F1RIR2	F1RIR2
24.1995	24.6333	24.5811	23.4298	24.7983	24.9287	23.9875	NaN	24.7086	24.6429	22.546	25.0404	23.6172	24.393	24.6892	24.6461	24.6636	23.6382	24.8492	24.5804	24.7427	24.278	25.098	24.5973	25.0245	24.8947	24.6585	25.3755	2	2	2	16.6	16.6	16.6	18.139	0	76.242	9167900000	58	F1RIR6;gi|545814006|ref|XP_005662087.1|	F1RIR6;gi|545814006|ref|XP_005662087.1|
23.8314	20.3564	24.4344	24.997	22.3531	24.4822	23.5238	NaN	24.4033	24.1878	NaN	24.7639	24.2345	21.6562	24.6052	24.066	23.2497	24.1716	24.5272	NaN	24.292	22.8974	24.7165	NaN	24.3525	24.4188	18.6888	24.8998	8	8	8	28.6	28.6	28.6	46.377	0	101.09	4927900000	97	F1RIR7;gi|545814009|ref|XP_005662088.1|	F1RIR7;gi|545814009|ref|XP_005662088.1|
21.4724	NaN	20.5034	21.3861	20.9754	19.8518	20.5181	NaN	20.5226	20.7165	20.7812	20.569	20.3598	20.6118	20.2501	21.0616	21.036	20.592	21.2851	NaN	21.7533	NaN	21.2157	NaN	21.2464	20.3229	21.0509	20.9987	4	4	4	7.4	7.4	7.4	77.96	0	5.0261	358290000	7	F1RIS5;gi|545894084|ref|XP_005658565.1|	F1RIS5;gi|545894084|ref|XP_005658565.1|
18.1203	19.861	18.2138	18.9145	19.9144	18.4297	19.0851	NaN	18.9568	NaN	NaN	NaN	19.1459	NaN	18.4502	19.6238	19.9401	19.1343	18.797	NaN	18.8557	18.8203	18.8888	19.9785	NaN	19.1866	NaN	20.4193	2	2	2	15.5	15.5	15.5	21.905	0.00019402	3.6217	175410000	9	F1RIS7;gi|545813989|ref|XP_005662084.1|	F1RIS7;gi|545813989|ref|XP_005662084.1|
23.331	23.1803	22.9147	23.4606	22.9706	23.6092	22.8773	22.0341	22.9449	22.8959	23.3531	23.3824	23.2063	22.2481	23.141	23.7834	NaN	23.9428	22.1561	22.5628	23.0037	22.615	23.837	NaN	23.1519	23.0109	22.4202	24.2735	2	2	2	12.9	12.9	12.9	23.836	0	4.8487	3312900000	43	F1RIT0;gi|545891224|ref|XP_005674381.1|;P68266	F1RIT0;gi|545891224|ref|XP_005674381.1|;P68266
20.8669	22.234	22.2021	23.1707	23.2971	NaN	22.6825	NaN	22.9133	22.2895	NaN	22.421	22.5867	NaN	22.5394	22.8841	23.162	22.7882	23.031	NaN	22.8297	NaN	23.1597	NaN	22.6271	22.5015	NaN	22.5976	4	4	4	44.6	44.6	44.6	14.429	0	67.656	1590800000	25	F1RIU0	F1RIU0
27.495	28.1146	28.0629	27.8713	27.6619	27.9322	27.7806	26.4008	27.7178	27.7156	26.2292	27.7288	27.1222	27.148	27.464	27.6607	28.05	27.2642	27.6734	27.2825	28.2915	27.91	27.6077	26.2113	27.4141	27.9053	27.438	27.2266	22	22	22	50.7	50.7	50.7	57.97	0	323.31	58629000000	437	F1RIU3;gi|545813950|ref|XP_005662077.1|;gi|545813947|ref|XP_005662076.1|;I3L9J4;gi|545813980|ref|XP_005662082.1|;Q29236;gi|545813941|ref|XP_005662074.1|;I3LT97;gi|545859151|ref|XP_005674660.1|;I3LM20	F1RIU3;gi|545813950|ref|XP_005662077.1|;gi|545813947|ref|XP_005662076.1|;I3L9J4;gi|545813980|ref|XP_005662082.1|
21.7227	22.4427	23.9828	25.3068	24.7187	24.9394	24.6251	25.2871	25.0029	24.6814	22.4007	23.7207	24.4836	23.9899	24.3256	24.0399	23.7099	25.1509	25.2369	24.1418	24.1429	23.714	25.738	24.3576	24.661	25.0335	23.6562	25.2733	4	4	4	33.3	33.3	33.3	15.635	0	152.51	8048000000	105	F1RIU9;gi|311273437|ref|XP_003133863.1|	F1RIU9;gi|311273437|ref|XP_003133863.1|
19.6801	20.0613	20.2624	21.4217	NaN	21.364	21.6188	NaN	21.2111	20.6807	NaN	20.8875	20.3641	19.8976	21.1258	20.4029	19.0921	20.6411	20.5926	NaN	21.5469	NaN	20.1288	NaN	20.9574	20.4941	NaN	20.7548	10	10	10	6.1	6.1	6.1	242.66	0	16.347	354300000	23	F1RIV4;gi|335283958|ref|XP_003124308.2|;gi|545813081|ref|XP_005655131.1|;I3LRU6	F1RIV4;gi|335283958|ref|XP_003124308.2|;gi|545813081|ref|XP_005655131.1|
21.5753	22.3291	22.4164	22.096	NaN	23.2964	21.2563	NaN	21.9776	22.5939	NaN	22.421	22.4599	NaN	22.8387	22.2354	22.2486	23.2022	22.2575	NaN	21.5711	24.041	23.0823	22.155	22.2032	22.6497	NaN	22.9824	3	3	3	30.3	30.3	30.3	13.019	0	4.3481	1378200000	14	F1RIW5	F1RIW5
21.9383	NaN	21.4877	20.6973	NaN	22.8848	21.4967	NaN	23.4851	22.4189	NaN	22.388	22.8389	NaN	22.2767	22.9955	NaN	23.0636	20.8984	NaN	20.8395	NaN	22.2228	NaN	22.4966	20.6895	NaN	22.6565	3	3	3	15.3	15.3	15.3	43.904	0	46.187	375740000	22	F1RIZ3;gi|545868349|ref|XP_005670542.1|;gi|545868343|ref|XP_005670539.1|;gi|545868351|ref|XP_005670543.1|;gi|311274074|ref|XP_003134174.1|;F1RQB9	F1RIZ3;gi|545868349|ref|XP_005670542.1|;gi|545868343|ref|XP_005670539.1|;gi|545868351|ref|XP_005670543.1|
26.1136	26.937	26.8271	27.9571	25.5888	26.3627	27.4911	23.5534	27.4165	27.5107	25.3234	27.5145	27.6644	24.6931	27.3562	26.9519	26.7519	27.8458	27.5477	24.3598	27.7688	26.3676	27.3911	25.1722	27.0435	27.323	24.5054	28.0889	7	5	5	22.8	16.8	16.8	39.376	0	323.31	27568000000	181	F1RJ25	F1RJ25
22.7239	23.0315	20.0765	21.3149	21.907	NaN	22.2107	24.2731	NaN	21.1366	24.9027	NaN	21.5444	22.9297	NaN	NaN	22.1601	NaN	21.9772	NaN	22.5613	22.9718	19.6911	22.4177	NaN	21.3264	23.4891	20.5249	4	4	4	20.3	20.3	20.3	24.938	0	11.788	664890000	11	F1RJ76;O19062	F1RJ76;O19062
23.0146	22.703	22.0168	22.9903	23.4679	23.3044	22.8142	NaN	21.5199	21.9847	24.4809	21.9979	22.0139	23.403	22.6987	21.1543	23.0642	22.7404	22.5831	NaN	22.8491	NaN	NaN	NaN	21.857	22.0563	23.3448	22.31	3	3	3	18.5	18.5	18.5	22.723	0	4.6635	896600000	10	F1RJC9;gi|311258315|ref|XP_003127550.1|;gi|545887030|ref|XP_005674003.1|	F1RJC9;gi|311258315|ref|XP_003127550.1|
21.1771	21.7382	21.1974	22.0786	21.2814	22.7224	21.4839	22.8479	22.19	21.2211	23.3541	21.0002	22.0492	21.4632	21.867	21.9646	22.1173	22.6477	21.8914	22.9155	23.3414	22.3194	22.6136	21.9917	21.7034	21.8732	20.5274	21.4643	3	3	3	14.3	14.3	14.3	43.792	0	5.9834	865260000	19	F1RJE3;gi|311258307|ref|XP_003127549.1|	F1RJE3;gi|311258307|ref|XP_003127549.1|
20.8572	22.3832	22.0226	21.3043	22.2824	21.3664	21.4222	21.7806	21.7432	22.5723	21.5131	22.6666	20.9248	22.1687	22.029	22.0577	NaN	21.6948	21.1146	NaN	22.5945	NaN	21.6175	22.127	22.2556	22.0473	NaN	21.7686	6	6	6	43.9	43.9	43.9	24.055	0	52.705	1077100000	29	F1RJE7	F1RJE7
22.9853	21.23	22.6192	20.4668	NaN	22.0503	20.6744	NaN	22.6633	20.2725	NaN	21.1607	20.7482	NaN	22.1828	20.272	NaN	21.1361	21.6983	NaN	22.5764	NaN	21.7118	NaN	22.0238	21.8768	NaN	21.2193	7	7	7	24	24	24	58.303	0	57.232	828100000	57	F1RJG9;Q4PJJ8	F1RJG9;Q4PJJ8
28.606	27.0578	28.3733	28.3096	27.3192	28.4475	28.8076	25.726	28.2245	28.4342	24.566	28.4275	28.6903	26.8523	28.3402	28.4119	26.8586	28.3473	27.8235	25.3497	27.8033	26.7475	28.2142	26.9902	28.3999	28.1167	26.8366	28.262	21	21	21	58.7	58.7	58.7	44.678	0	323.31	101000000000	552	F1RJH2;gi|545869137|ref|XP_005670765.1|;P79273	F1RJH2;gi|545869137|ref|XP_005670765.1|;P79273
22.7285	NaN	21.6867	22.1601	NaN	21.9131	21.4596	NaN	21.6621	22.0519	NaN	21.8736	21.9687	NaN	21.6776	21.9069	NaN	21.8208	21.4579	NaN	21.8349	NaN	21.5303	NaN	21.936	21.5815	NaN	22.301	4	4	4	28.2	28.2	28.2	28.335	0	8.4014	944270000	8	F1RJH3	F1RJH3
29.0914	28.3679	29.9643	29.5582	28.8837	29.2421	29.5509	27.9535	29.7845	29.4579	26.664	29.7553	29.4638	27.6009	29.8105	29.4999	27.4998	29.8924	29.1916	26.752	28.7441	26.9692	29.8753	27.8316	29.725	29.8703	27.4307	29.8352	30	30	30	59.9	59.9	59.9	51.721	0	323.31	202000000000	586	F1RJH8	F1RJH8
19.8711	26.0789	30.2364	27.8459	26.4547	NaN	27.6669	NaN	30.2265	27.2269	24.2874	27.9977	23.4785	NaN	29.655	27.2029	23.8516	26.6585	30.9993	NaN	31.6157	NaN	26.6877	28.7161	26.8051	27.9268	27.4184	27.5837	2	2	2	43.1	43.1	43.1	12.247	0	150.66	14051000000	237	F1RJI7	F1RJI7
22.2376	21.2468	24.3921	25.4102	21.7847	22.9281	24.2898	20.8684	23.6188	23.7518	20.6758	24.2159	23.7597	22.082	23.2583	22.0205	21.4211	22.2556	23.7025	NaN	23.9651	21.694	22.6014	21.6691	23.473	23.7904	22.5135	22.8829	7	7	7	57.7	57.7	57.7	9.0172	0	19.985	3261000000	40	F1RJI8	F1RJI8
19.1423	NaN	19.9124	20.8149	NaN	21.5345	19.6556	NaN	NaN	NaN	NaN	19.6487	NaN	NaN	NaN	NaN	NaN	19.8488	NaN	NaN	19.3809	NaN	19.7259	NaN	19.9322	19.9951	NaN	19.7664	3	3	3	36.8	36.8	36.8	15.258	0	20.056	212760000	4	F1RJI9	F1RJI9
23.1	23.2974	22.7773	23.7582	23.5097	23.023	23.3483	23.0085	22.383	23.1511	23.9341	23.1194	23.0756	23.276	22.811	23.5662	23.8093	22.5435	23.5314	24.8067	22.6447	23.6382	22.9456	23.9861	22.2394	23.0249	23.5479	23.0362	8	8	8	33.5	33.5	33.5	25.574	0	9.6135	2876000000	40	F1RJJ0;gi|307078155|ref|NP_001182495.1|	F1RJJ0;gi|307078155|ref|NP_001182495.1|
26.3996	25.9807	26.8235	26.5796	26.5726	27.1046	27.153	27.0685	26.6438	26.5042	26.1463	26.4862	27.2541	26.6931	26.6563	25.9943	25.4703	26.9292	26.5559	24.8976	26.8542	26.8622	26.7378	26.7768	26.5653	26.6443	26.8982	26.5253	15	15	15	50.4	50.4	50.4	28.745	0	216.74	8825100000	63	F1RJJ3	F1RJJ3
NaN	NaN	20.5224	21.4241	NaN	NaN	21.2593	NaN	NaN	20.3976	NaN	20.2233	21.6398	NaN	20.3501	19.7472	NaN	20.8914	20.716	NaN	19.6282	NaN	NaN	NaN	NaN	NaN	NaN	20.5834	4	4	4	17.7	17.7	17.7	50.713	0	45.965	257550000	12	F1RJL0	F1RJL0
27.4654	27.2995	27.3625	27.3163	28.2786	26.5946	27.4631	26.7162	27.3925	27.8583	24.9092	27.3783	27.5798	26.3919	27.4639	27.777	26.7079	27.7616	27.4089	26.0821	27.1505	26.6239	27.4498	26.5319	27.2841	27.6481	27.7532	27.8286	9	9	9	55.4	55.4	55.4	26.262	0	323.31	39607000000	307	F1RJP8;gi|350592333|ref|XP_003359097.2|	F1RJP8;gi|350592333|ref|XP_003359097.2|
24.7195	24.2404	24.2919	24.2661	23.3056	25.0594	24.5869	23.174	24.4645	23.9886	24.2871	24.3707	23.6262	22.5837	23.8912	25.0722	23.4123	24.4794	24.5841	23.4604	24.4273	21.6414	25.0137	24.0226	24.4993	24.3981	24.6502	24.8498	26	26	24	22.3	22.3	21.2	204.15	0	152.75	4009700000	144	F1RJP9;gi|350592328|ref|XP_001926837.4|;F1RFY6;gi|545801094|ref|XP_005659769.1|	F1RJP9;gi|350592328|ref|XP_001926837.4|
22.9968	22.9732	22.0125	22.1593	21.8408	23.4917	21.4797	NaN	22.2063	22.2682	NaN	22.138	20.5879	20.8703	22.2044	21.7201	21.9437	22.1381	22.1482	22.0895	22.2055	20.2457	21.9902	NaN	21.6399	22.0832	NaN	22.8234	5	5	5	13.2	13.2	13.2	64.731	0	5.6084	535650000	23	F1RJQ5;gi|335300989|ref|XP_001929033.3|	F1RJQ5;gi|335300989|ref|XP_001929033.3|
29.3249	28.8166	29.7825	29.0326	29.3818	29.3298	29.8653	28.7539	29.5553	29.5197	27.7861	29.489	29.5725	28.7308	29.4805	29.6194	28.1148	29.4497	29.3347	27.1484	29.2483	28.2019	29.3922	28.7754	29.2808	29.4877	27.0466	29.2081	44	44	6	73.5	73.5	9.2	62.754	0	323.31	167000000000	953	F1RJS3;gi|545868128|ref|XP_005657309.1|	F1RJS3;gi|545868128|ref|XP_005657309.1|
NaN	20.3235	18.2404	18.8507	19.0232	18.4253	NaN	NaN	18.5805	18.147	NaN	19.3746	16.7567	NaN	18.4582	18.6219	20.0786	18.7763	19.4372	NaN	19.6069	NaN	18.0116	NaN	17.8225	18.5456	NaN	18.6774	4	4	4	3.9	3.9	3.9	210.85	0	11.609	156780000	16	F1RJU3;gi|545868084|ref|XP_005670499.1|	F1RJU3;gi|545868084|ref|XP_005670499.1|
23.6293	22.3239	24.3377	23.4158	22.3471	24.1033	23.886	22.0326	24.2799	23.7475	22.363	24.5068	23.5035	NaN	24.239	23.7523	25.1027	22.8823	23.7045	NaN	24.5698	NaN	23.677	NaN	24.2891	24.3935	19.7938	23.5492	13	13	13	23.8	23.8	23.8	66.653	0	54.397	2612300000	76	F1RJW8;F1SPW0	F1RJW8
28.1144	28.7979	28.2284	28.3689	28.6897	28.351	27.9432	27.8579	28.5554	28.2659	29.0562	28.1988	28.2636	28.7272	28.2272	28.419	28.9333	28.4968	27.9616	28.9058	28.5794	28.6303	28.3779	27.1503	28.1679	28.6307	28.3822	28.302	53	53	53	55.1	55.1	55.1	138.44	0	323.31	70189000000	812	F1RJX8;gi|194035835|ref|XP_001928732.1|	F1RJX8;gi|194035835|ref|XP_001928732.1|
23.8169	22.7039	23.1633	23.9389	22.1517	23.6677	23.6415	21.9567	23.5376	23.5062	21.9599	22.8077	23.7563	22.3782	23.1298	23.1199	22.5484	23.5558	23.5917	NaN	23.4774	22.381	23.2003	21.3255	23.4094	23.3979	21.7177	22.4527	10	10	10	19.2	19.2	19.2	78.643	0	103.4	3492900000	61	F1RJY0	F1RJY0
27.0656	26.6622	27.6144	27.5462	27.1932	27.0714	26.9864	24.4917	27.0529	27.2162	24.61	27.1071	27.4515	26.5982	27.0382	26.9429	26.5075	26.7843	26.9813	24.493	27.9747	25.4691	27.3059	26.2745	26.7112	27.4249	25.8315	26.9807	20	19	19	53.8	52.3	52.3	50.304	0	323.31	37565000000	243	F1RK10;O97580	F1RK10;O97580
21.2525	23.3815	24.8076	21.284	NaN	22.9476	21.1938	NaN	22.5589	22.0558	23.176	23.0952	22.6069	22.3849	21.416	22.605	NaN	21.9295	22.99	NaN	21.8125	22.5491	23.5947	NaN	22.0957	23.3677	NaN	22.3361	6	6	6	31.2	31.2	31.2	30.29	0	9.787	1371900000	22	F1RK12;gi|545854805|ref|XP_005652396.1|;Q52N47	F1RK12;gi|545854805|ref|XP_005652396.1|;Q52N47
27.0435	27.3237	26.7518	26.9458	27.4319	26.8096	27.1702	26.3615	27.1294	27.0751	26.5069	26.6003	27.1264	27.4738	26.9608	26.9716	27.0281	27.4382	25.8486	26.5654	27.1423	27.3891	27.0399	26.2632	26.4653	26.9195	26.8281	27.4172	28	28	2	53.2	53.2	4.1	79.77	0	323.31	34209000000	337	F1RK45	F1RK45
21.3766	NaN	21.5959	22.3035	NaN	23.6697	21.7647	NaN	22.0626	22.6562	NaN	22.3841	22.3164	NaN	22.1843	22.5184	22.3397	22.3253	22.8026	NaN	22.0796	NaN	22.2634	NaN	22.0687	20.9051	NaN	22.9489	2	2	2	30.6	30.6	30.6	13.71	0	167.48	1291800000	15	F1RK50;gi|545815110|ref|XP_005662234.1|;F1SNA3	F1RK50;gi|545815110|ref|XP_005662234.1|;F1SNA3
24.9267	24.5314	24.4363	24.5311	23.8153	25.2975	24.4526	20.6414	24.8466	24.5987	22.1317	24.946	24.294	22.3615	24.6089	25.0676	24.7113	25.7077	24.3806	24.2117	24.7829	23.4472	24.7734	23.9434	24.5214	24.6731	24.1541	25.2156	21	21	21	43.9	43.9	43.9	99.988	0	323.31	8798000000	198	F1RK53;gi|545815106|ref|XP_005662232.1|	F1RK53;gi|545815106|ref|XP_005662232.1|
24.3695	22.7082	25.8218	25.8789	24.7453	25.9676	27.8495	NaN	27.2482	27.4337	22.5978	26.9142	26.8017	21.7895	27.2531	26.8993	25.9761	26.9413	26.1382	23.837	26.7501	NaN	27.3722	20.8525	26.8846	27.0509	NaN	27.6755	13	13	11	49.7	49.7	45.6	35.726	0	281.59	10578000000	123	F1RK58	F1RK58
22.5399	NaN	21.7188	22.5603	22.7937	21.8672	21.1697	NaN	22.1677	22.0847	NaN	21.8225	22.5724	22.333	22.1647	22.2794	NaN	22.4136	21.6086	NaN	21.7126	21.6221	22.9966	22.4448	22.2252	22.1318	22.0069	22.5973	6	6	6	28.3	28.3	28.3	34.454	0	47.684	1744900000	31	F1RK61;gi|545869948|ref|XP_001929657.4|;gi|545869973|ref|XP_003483514.2|;gi|545869975|ref|XP_005670999.1|	F1RK61;gi|545869948|ref|XP_001929657.4|;gi|545869973|ref|XP_003483514.2|
20.2763	NaN	18.6668	NaN	NaN	18.1038	19.2798	NaN	NaN	NaN	NaN	19.1463	NaN	NaN	19.7558	NaN	NaN	19.5944	19.1942	20.0642	NaN	NaN	19.7841	NaN	18.4913	NaN	NaN	19.1421	4	3	3	27	21.8	21.8	23.428	0.0084341	1.3956	94166000	6	F1RK69;gi|545815073|ref|XP_005662221.1|	F1RK69;gi|545815073|ref|XP_005662221.1|
27.1198	22.8655	28.678	28.4899	25.4562	27.0157	28.197	25.1085	27.9962	27.7845	26.33	28.4727	28.0804	25.1287	28.2339	28.8352	22.3316	28.5726	28.6108	NaN	27.2704	27.4368	28.5198	24.8817	29.1176	28.2949	24.8657	27.7535	11	11	11	48.4	48.4	48.4	33.702	0	299.15	54743000000	151	F1RK74	F1RK74
21.092	NaN	21.7801	22.3032	21.2144	22.0524	22.2425	NaN	21.9988	20.9039	NaN	21.601	21.2109	20.782	22.3212	21.7407	21.4984	21.7917	20.744	NaN	22.1358	20.9293	21.3762	21.0837	20.2632	22.1433	21.2718	21.0345	2	2	2	13.6	13.6	13.6	32.427	0	14.316	695640000	27	F1RK77	F1RK77
23.49	24.944	23.5215	23.4276	24.3374	23.6617	22.6204	23.8581	23.1647	23.178	23.6669	23.0895	22.2657	22.8309	23.4056	23.4253	23.6183	23.441	23.5111	23.0767	22.8867	23.8843	23.2869	23.0946	23.4116	23.6998	23.5397	24.675	12	12	11	8.3	8.3	8.3	203.48	0	40.887	1396000000	39	F1RK90;gi|545815044|ref|XP_003124688.3|	F1RK90;gi|545815044|ref|XP_003124688.3|
21.9833	NaN	22.5604	22.2793	NaN	22.5908	22.197	NaN	22.6195	22.023	NaN	21.8536	22.1526	20.1833	21.8937	21.9399	NaN	22.6316	21.4534	NaN	22.4762	NaN	22.1677	NaN	22.2404	22.1366	NaN	22.8553	4	4	4	43.9	43.9	43.9	15.9	0	18.008	686110000	40	F1RK97;gi|545869904|ref|XP_005654159.1|	F1RK97;gi|545869904|ref|XP_005654159.1|
NaN	21.7111	21.8189	21.6588	21.7814	22.9773	21.582	NaN	21.0543	21.8628	NaN	21.3962	21.4194	22.1796	21.0378	19.9038	22.2548	20.7829	20.9615	NaN	20.4266	21.4601	21.1306	22.9057	21.0535	20.468	NaN	NaN	6	6	6	13.8	13.8	13.8	60.351	0	9.4325	764630000	16	F1RKA9;I3L765;gi|545894602|ref|XP_005658876.1|	F1RKA9
26.575	23.1212	25.9488	26.5556	26.5079	25.5168	25.4613	25.449	26.6273	26.4066	NaN	25.707	26.6315	22.5749	26.6548	26.2106	25.338	26.3489	26.578	NaN	26.0287	24.5796	27.1229	22.9799	25.8869	26.9046	NaN	27.679	9	9	9	14.7	14.7	14.7	112.06	0	105.89	13953000000	70	F1RKC0;gi|545813642|ref|XP_005662027.1|	F1RKC0;gi|545813642|ref|XP_005662027.1|
25.9809	24.18	26.1641	26.3614	24.4461	25.4073	26.0074	23.5155	25.6461	25.8976	24.2173	26.0247	26.1191	24.5054	26.1196	25.6452	25.1534	25.7659	26.0054	22.6442	26.0378	24.423	25.2665	21.7118	24.5678	25.9307	22.1226	25.4752	11	11	11	25.7	25.7	25.7	58.134	0	196.33	11862000000	148	F1RKC7;gi|350592508|ref|XP_001925814.4|	F1RKC7;gi|350592508|ref|XP_001925814.4|
30.2886	30.426	30.885	29.918	30.5304	30.8143	30.7293	29.3547	30.8346	30.5352	29.5425	30.829	30.5452	30.3605	30.6247	30.8202	30.1014	30.4198	30.485	29.462	30.714	30.2304	30.4884	30.1391	30.4325	30.6038	30.3452	30.3464	21	21	21	88.2	88.2	88.2	20.971	0	323.31	297000000000	840	F1RKG8	F1RKG8
28.2202	25.8632	29.6748	27.5983	26.8039	22.1878	29.2072	25.957	29.1549	28.461	22.6365	29.0564	27.8851	23.0701	28.1581	28.3249	26.2325	28.0643	28.9748	19.7783	28.6327	22.3611	27.9097	24.6769	28.3512	29.0492	21.6391	28.1721	8	8	8	78.6	78.6	78.6	13.725	0	323.31	36592000000	245	F1RKI3	F1RKI3
23.0223	24.5567	24.4629	24.789	24.351	23.6117	24.3268	24.678	24.1057	24.5628	25.0263	24.3365	24.979	24.9213	24.8307	24.357	25.081	24.8047	24.8944	25.0771	24.2333	24.4352	24.997	24.428	24.4533	24.6455	24.4241	24.5259	6	6	6	18.8	18.8	18.8	39.732	0	66.495	7640400000	51	F1RKI9	F1RKI9
19.495	21.2562	20.1812	19.934	20.7538	19.8284	19.6368	NaN	NaN	18.8263	NaN	19.0967	19.8845	NaN	19.6889	NaN	NaN	19.037	20.0622	NaN	19.6684	NaN	NaN	NaN	19.6361	NaN	NaN	NaN	3	3	3	5.7	5.7	5.7	91.736	0	13.06	113040000	9	F1RKJ6;gi|350585171|ref|XP_003127152.3|	F1RKJ6;gi|350585171|ref|XP_003127152.3|
23.9124	23.0543	24.4445	24.5425	23.7562	24.2312	23.6742	22.6232	24.094	23.9138	22.6449	24.0795	23.898	22.9122	23.9946	24.93	24.3934	24.3596	23.7365	23.1724	23.3541	23.0736	24.6869	22.0657	23.8451	23.9952	NaN	23.6633	7	7	7	32.7	32.7	32.7	32.104	0	68.273	6000600000	61	F1RKJ9	F1RKJ9
21.2537	21.5193	22.3272	21.2189	NaN	22.2204	22.594	NaN	22.6194	21.6977	NaN	23.3539	22.4645	NaN	22.0685	22.2469	21.8021	23.1603	22.6488	NaN	21.687	23.507	21.2063	22.2331	21.5261	22.5073	21.4307	22.3617	9	9	9	20.6	20.6	20.6	68.788	0	11.422	1568800000	32	F1RKK0;gi|545812145|ref|XP_005661675.1|	F1RKK0;gi|545812145|ref|XP_005661675.1|
27.8124	27.9683	27.2926	27.8965	27.3419	27.5343	27.4661	28.0174	27.8382	27.5518	27.6739	27.391	28.0701	27.3837	27.6883	28.2245	28.0842	28.0084	28.4647	26.3683	27.918	28.3463	28.0121	27.3893	28.0441	27.1933	27.0416	27.8113	36	35	35	55.6	54.3	54.3	66.485	0	323.31	59941000000	478	F1RKM0;gi|545812110|ref|XP_005661663.1|	F1RKM0;gi|545812110|ref|XP_005661663.1|
28.497	27.5799	28.3227	28.2498	28.1128	28.5235	28.917	27.7187	28.068	28.1766	26.5108	28.1469	28.2195	27.5162	28.1932	28.5647	28.0585	28.2708	28.2209	26.5739	28.1389	27.5134	28.2693	27.45	28.1744	28.2701	27.8955	28.5843	21	21	21	58.7	58.7	58.7	47.071	0	323.31	79613000000	460	F1RKM1;gi|545812125|ref|XP_003123941.4|	F1RKM1;gi|545812125|ref|XP_003123941.4|
22.0738	NaN	21.0059	22.1178	NaN	22.21	21.2831	NaN	21.0237	20.7124	NaN	20.7591	21.8355	21.9572	22.1733	22.6904	22.7182	22.5022	20.4714	NaN	21.1619	NaN	22.5716	NaN	21.592	21.4242	20.8525	22.2462	2	2	2	9.1	9.1	9.1	44.354	0	32.258	958310000	27	F1RKM4	F1RKM4
22.6137	22.4775	22.6184	23.1167	22.9144	22.0554	22.7632	24.2014	22.1078	22.6892	21.7238	22.2324	22.8418	22.9247	22.4235	22.9784	23.6287	22.588	22.9016	23.1905	21.6803	23.0252	22.7767	22.1334	22.4116	22.7565	22.6785	22.6501	6	6	6	18.2	18.2	18.2	51.139	0	43.783	1698700000	53	F1RKQ8;gi|545807022|ref|XP_005660871.1|	F1RKQ8;gi|545807022|ref|XP_005660871.1|
23.4561	20.9174	23.8139	22.679	23.7148	24.2221	21.2289	NaN	23.5171	22.8528	NaN	23.0081	22.1965	24.3041	23.533	22.381	23.1224	22.5975	22.8913	NaN	23.4429	NaN	23.0304	NaN	23.1667	23.8428	22.2157	23.8499	4	4	4	28.9	28.9	28.9	19.597	0	81.257	2633400000	67	F1RKQ9	F1RKQ9
22.5824	23.086	22.611	23.8607	22.3849	24.4434	21.8764	23.4234	22.5851	23.22	NaN	23.2025	21.7881	22.9227	22.6122	23.3691	25.1041	23.1456	24.0112	NaN	24.4275	22.9623	22.2156	23.6271	23.3546	23.1193	22.6762	22.8761	5	5	5	23.4	23.4	23.4	42.402	0	55.773	969390000	40	F1RKS3	F1RKS3
NaN	NaN	23.2755	23.2394	NaN	23.8794	23.1916	NaN	24.2093	23.7232	NaN	23.2819	23.8849	NaN	23.1716	23.5328	NaN	24.3017	21.8748	NaN	22.7216	NaN	23.7282	NaN	23.3534	23.205	22.3242	24.0686	3	3	3	17.4	17.4	17.4	42.797	0	38.377	882090000	29	F1RKS6;gi|545807000|ref|XP_005660868.1|;gi|545806997|ref|XP_005660867.1|;gi|545806991|ref|XP_005660865.1|;gi|545806994|ref|XP_005660866.1|	F1RKS6;gi|545807000|ref|XP_005660868.1|;gi|545806997|ref|XP_005660867.1|;gi|545806991|ref|XP_005660865.1|;gi|545806994|ref|XP_005660866.1|
26.9807	25.4338	27.0213	27.3422	24.5722	27.0932	27.4006	25.7341	26.9407	27.0936	25.7338	26.9154	26.5576	25.6322	26.954	26.8429	26.2262	26.7336	26.7723	24.5385	26.8299	25.788	26.7077	25.71	26.747	27.1305	24.4682	27.105	18	18	18	50.8	50.8	50.8	39.631	0	323.31	37732000000	333	F1RKU0;gi|545840227|ref|XP_005656306.1|;gi|545840219|ref|XP_005656304.1|;gi|545840224|ref|XP_005656305.1|;P56471	F1RKU0;gi|545840227|ref|XP_005656306.1|;gi|545840219|ref|XP_005656304.1|;gi|545840224|ref|XP_005656305.1|
23.6411	NaN	23.1082	21.8804	NaN	22.7812	23.6716	24.8882	22.7488	23.443	NaN	23.1016	22.7874	25.2282	23.0497	23.1205	22.2448	23.001	23.4645	24.6962	24.2465	24.5619	23.1083	23.3941	22.4588	23.0675	21.452	23.2539	9	9	9	51.9	51.9	51.9	31.752	0	164.29	2280300000	33	F1RKU4;gi|194039487|ref|XP_001927037.1|	F1RKU4;gi|194039487|ref|XP_001927037.1|
26.2493	27.1751	26.0113	26.9027	26.6183	25.7618	26.4586	27.4819	26.3618	26.2617	27.1529	25.9835	26.2385	26.533	26.3994	26.8323	27.2642	26.4513	26.6411	27.0677	26.3777	27.0936	26.658	26.2007	26.1674	25.8968	26.6913	26.315	17	17	17	48.5	48.5	48.5	44.238	0	205.04	20258000000	208	F1RKW8;gi|350590642|ref|XP_003131789.3|	F1RKW8;gi|350590642|ref|XP_003131789.3|
26.5444	25.5694	27.148	25.8774	25.9847	26.5225	26.6071	24.2397	26.521	26.7909	25.5189	26.8345	26.3658	25.535	26.87	26.0766	25.8646	26.9247	26.7334	NaN	26.3292	26.0427	25.8173	27.0542	26.3082	26.3422	25.2769	26.5337	18	18	18	25.6	25.6	25.6	110.35	0	24.671	6966100000	70	F1RKW9;gi|545859209|ref|XP_005657045.1|	F1RKW9;gi|545859209|ref|XP_005657045.1|
25.4086	NaN	23.9049	24.6459	23.4497	22.3572	24.5987	NaN	23.7322	24.3259	NaN	24.1174	24.3444	NaN	24.0726	24.1872	NaN	24.6408	24.3232	21.5752	24.1042	NaN	24.2017	NaN	24.5118	24.3759	NaN	24.1413	7	7	7	25	25	25	52.702	0	22.385	6425500000	33	F1RKX2;gi|350581755|ref|XP_003124669.3|	F1RKX2;gi|350581755|ref|XP_003124669.3|
25.1278	25.8108	25.2672	24.6405	24.6713	25.3903	24.3489	23.4606	25.2116	25.3074	25.2985	25.2074	24.5475	23.3066	24.9382	24.7347	25.5731	24.8698	25.0924	NaN	24.783	23.883	24.8903	22.7134	25.2022	25.6866	25.3689	25.4211	12	12	12	49.2	49.2	49.2	33.796	0	220.16	6161600000	123	F1RKX9	F1RKX9
22.3259	22.2689	21.106	21.5176	21.9692	21.4325	21.6564	NaN	21.6289	21.4675	NaN	22.2291	21.3555	NaN	21.2329	22.1759	20.8338	22.3161	21.9767	NaN	21.3049	21.5032	22.3455	21.5147	22.1468	20.7942	21.6819	21.2099	6	6	6	39.5	39.5	39.5	28.683	0	47.656	1206600000	25	F1RKY1	F1RKY1
25.9646	25.8353	25.6969	24.5098	23.0346	25.5697	25.6675	26.1403	25.5485	24.4981	25.8283	26.1688	24.7391	26.5901	25.149	25.7988	25.2831	25.487	25.4739	25.492	25.4986	24.8707	25.6832	25.7016	24.9313	25.448	25.7693	26.1417	12	12	12	27.5	27.5	27.5	55.874	0	94.955	12879000000	134	F1RKY2;CON__ENSEMBL:ENSBTAP00000018574	F1RKY2
25.9868	26.1153	26.5886	27.0096	26.266	26.5616	26.9725	NaN	27.2837	26.7374	26.7605	26.5723	25.8997	26.9648	26.3101	26.8567	26.648	27.0132	27.0344	24.9639	27.2549	26.4694	26.4116	27.2038	26.7502	26.1401	26.9013	26.5874	22	22	22	14.5	14.5	14.5	235.44	0	134.57	4712000000	109	F1RKY3;gi|545869859|ref|XP_001929604.4|	F1RKY3;gi|545869859|ref|XP_001929604.4|
24.2414	25.0104	25.1082	24.3382	24.4606	22.9631	24.3431	NaN	24.5578	23.765	23.8025	24.205	24.1674	23.8256	23.6131	24.6082	24.0343	24.7581	23.7972	23.5731	24.1388	24.4287	24.3857	24.0809	24.221	24.3281	24.547	24.6237	8	8	7	56.7	56.7	51.5	15.573	0	56.275	5722600000	68	F1RKY8;gi|545815015|ref|XP_005662207.1|	F1RKY8;gi|545815015|ref|XP_005662207.1|
22.8117	NaN	23.5782	24.378	NaN	23.3321	20.6353	21.0866	23.9627	23.2771	NaN	22.9867	23.7149	NaN	23.48	23.6464	NaN	23.6481	21.6654	24.2981	21.8367	NaN	24.7534	NaN	23.9289	24.2997	NaN	25.0528	2	2	2	10.4	10.4	10.4	27.06	0	170.02	818080000	30	F1RL37;gi|545869784|ref|XP_005670954.1|;gi|194043346|ref|XP_001929409.1|;I3L5Q9	F1RL37;gi|545869784|ref|XP_005670954.1|;gi|194043346|ref|XP_001929409.1|;I3L5Q9
26.6249	27.6676	26.687	27.5421	27.7152	27.1451	27.7439	27.4188	27.0291	27.3389	27.6344	25.3769	27.4326	27.2634	26.1926	27.4383	27.0923	26.4216	27.8263	26.9324	25.9104	27.3937	27.2184	26.1505	25.6691	27.0269	27.1403	25.6667	9	9	9	85.6	85.6	85.6	12.888	0	123.31	42791000000	128	F1RL38	F1RL38
30.6847	28.2079	30.9077	30.2588	29.7802	30.5265	30.7119	28.859	30.6882	30.6174	27.0904	30.8562	30.8222	28.6341	30.7807	30.2543	27.7071	30.3621	30.6154	26.7784	30.2492	27.3585	29.4482	26.2641	29.7662	30.2588	27.5957	29.9509	25	25	25	65.9	65.9	65.9	42.956	0	323.31	248000000000	962	F1RL41	F1RL41
19.6687	NaN	20.7857	NaN	NaN	21.2183	NaN	NaN	21.5732	21.5119	19.6892	21.1963	20.3113	19.0347	21.2157	20.1853	20.8975	18.3922	19.9707	NaN	20.9811	20.8148	20.0962	19.5861	20.2265	21.1432	NaN	20.405	2	2	2	17	17	17	30.358	0	37.658	388880000	25	F1RL45;gi|545868919|ref|XP_005670719.1|;P80387	F1RL45;gi|545868919|ref|XP_005670719.1|;P80387
22.4974	19.5129	22.057	NaN	19.9523	18.7611	19.0013	NaN	21.2589	20.3791	18.4734	21.7311	18.1278	NaN	19.998	19.7564	19.6042	20.4523	18.4965	NaN	22.01	NaN	17.7823	NaN	19.4829	22.2214	NaN	16.8112	2	2	2	3.2	3.2	3.2	136.8	0	138.77	357030000	22	F1RL66;gi|545812861|ref|XP_005653021.1|	F1RL66;gi|545812861|ref|XP_005653021.1|
25.6474	21.8097	26.2535	26.1138	23.3328	25.3087	25.6193	23.7224	26.0491	25.1758	25.4735	25.9325	25.8225	24.3144	26.0576	25.8936	22.581	26.0076	25.5203	NaN	25.3735	23.3987	26.1151	23.7658	26.0192	26.1553	22.4103	26.5607	13	13	13	37.7	37.7	37.7	44.585	0	86.162	10648000000	161	F1RL80;gi|545831893|ref|XP_005664745.1|;gi|335289925|ref|XP_003127327.2|;gi|545868469|ref|XP_005670567.1|	F1RL80;gi|545831893|ref|XP_005664745.1|;gi|335289925|ref|XP_003127327.2|
28.7445	27.8688	29.4318	28.7676	27.6759	29.0997	27.6201	22.7848	27.6954	29.5309	24.07	29.0739	28.8251	26.8219	29.5711	26.5686	25.1464	27.0606	28.045	23.351	28.9183	27.0087	27.3048	22.6864	27.0551	27.9389	25.7427	26.8544	15	15	15	73.7	73.7	73.7	28.287	0	323.31	86443000000	452	F1RL81;gi|545831915|ref|XP_003127328.2|	F1RL81;gi|545831915|ref|XP_003127328.2|
NaN	20.952	NaN	18.1213	20.6828	NaN	NaN	NaN	NaN	NaN	19.8353	NaN	NaN	20.7667	NaN	NaN	22.4293	NaN	NaN	21.125	NaN	21.1798	NaN	NaN	NaN	NaN	19.8787	NaN	2	2	2	4.7	4.7	4.7	49.25	0.00036252	2.6691	101460000	5	F1RL85	F1RL85
NaN	NaN	23.3815	NaN	NaN	NaN	NaN	NaN	21.0634	20.8783	NaN	22.6494	NaN	NaN	22.3001	21.5526	NaN	20.5981	21.1508	NaN	21.9129	NaN	NaN	NaN	NaN	22.1336	NaN	21.976	3	3	3	11.6	11.6	11.6	54.297	0	32.561	177890000	9	F1RL93;gi|545812792|ref|XP_005661853.1|	F1RL93;gi|545812792|ref|XP_005661853.1|
26.5396	26.9408	26.0826	26.352	25.9236	26.4574	26.4041	26.122	25.8961	26.5413	25.3598	26.0067	26.8922	26.127	26.3815	26.5858	25.6638	26.7535	26.2361	23.0289	26.7524	25.4695	26.5023	24.0905	26.2999	25.7084	25.5234	26.5645	20	20	20	79.7	79.7	79.7	33.291	0	323.31	24993000000	336	F1RLB6;gi|346986315|ref|NP_001231313.1|;F1SAT6	F1RLB6;gi|346986315|ref|NP_001231313.1|
NaN	NaN	19.8871	21.0374	NaN	20.6183	21.4894	NaN	NaN	21.0277	NaN	21.2915	NaN	21.5782	21.4714	21.4404	20.8438	NaN	21.0932	20.4384	20.2936	NaN	22.1271	NaN	20.4676	21.1465	NaN	21.3263	2	2	2	4.8	4.8	4.8	47.009	0	3.7628	214740000	18	F1RLC4	F1RLC4
NaN	NaN	17.493	17.245	18.4013	NaN	16.7945	NaN	17.3758	16.9012	NaN	17.135	17.3635	NaN	16.2618	18.0304	NaN	17.6798	17.5158	NaN	16.5281	17.2532	19.9872	NaN	19.8283	17.1972	17.8698	17.0436	2	2	2	33.6	33.6	33.6	12.936	0.00019301	3.5311	47513000	3	F1RLD9	F1RLD9
25.0783	23.7919	26.1534	26.0278	26.364	20.739	25.4233	25.5534	25.9861	25.4083	25.726	25.6867	25.3476	25.4392	25.4317	25.8077	26.0543	26.4731	26.9558	24.189	25.9227	23.9814	25.5891	24.8353	26.0109	25.9533	NaN	26.2739	4	4	4	20.9	20.9	20.9	25.35	0	83.35	8907500000	74	F1RLE5	F1RLE5
25.7345	24.1414	25.2147	26.3383	26.4014	25.3452	25.2242	25.8637	25.1354	24.7488	24.1877	25.1718	25.1843	24.8793	24.9753	25.8315	24.9043	25.5961	25.9382	23.5262	26.0582	25.8201	26.3347	24.9335	25.5985	25.6589	23.0411	25.5711	6	6	6	22.2	22.2	22.2	21.401	0	323.31	8342900000	74	F1RLG5	F1RLG5
27.7033	28.4122	28.1483	28.1183	28.6455	27.6796	28.7767	26.9092	27.9577	28.2598	29.0715	28.4955	27.9295	28.42	28.1305	28.8938	28.3982	28.3948	28.358	27.0978	29.3837	27.8443	28.4652	27.6323	28.5679	28.2833	27.5694	28.587	9	9	9	76.7	76.7	76.7	10.156	0	323.31	61520000000	240	F1RLH7;gi|148234138|ref|NP_001090966.1|;F1REZ9	F1RLH7;gi|148234138|ref|NP_001090966.1|
NaN	NaN	20.9339	NaN	NaN	NaN	NaN	NaN	22.221	NaN	NaN	21.3008	21.1179	NaN	21.4395	NaN	NaN	21.8697	NaN	NaN	20.6539	NaN	NaN	NaN	21.1544	NaN	NaN	22.7144	2	2	2	11.7	11.7	11.7	46.053	0	10.473	130420000	7	F1RLI6	F1RLI6
22.4401	23.6723	24.7381	24.4839	22.1914	24.6301	24.2913	24.0157	25.5213	24.7404	23.9508	23.8333	24.9701	23.4997	24.6406	24.5957	23.298	23.9446	23.0085	NaN	24.4441	22.54	25.0831	23.6981	24.4751	24.4329	22.6242	24.4232	8	8	8	38.6	38.6	38.6	38.248	0	180.48	3650000000	81	F1RLJ4	F1RLJ4
22.5218	22.3538	21.7839	21.1705	22.0693	22.5053	21.1584	24.3424	21.9804	21.462	NaN	21.8003	20.2661	19.8347	21.1044	21.1588	22.0601	19.7497	21.8877	NaN	22.2682	22.2822	21.0808	NaN	21.1352	21.4761	21.7854	21.2694	9	9	7	19.1	19.1	15.9	81.461	0	153.12	1115300000	45	F1RLL1;gi|545855944|ref|XP_005653890.1|;gi|545855941|ref|XP_005653889.1|;I3LUJ0	F1RLL1;gi|545855944|ref|XP_005653890.1|;gi|545855941|ref|XP_005653889.1|
24.8985	23.6307	24.2434	24.8187	23.2382	25.534	25.5007	NaN	24.6173	24.9587	24.5765	24.0926	25.075	24.7422	24.6651	25.1219	23.7326	25.5088	24.4531	NaN	25.2983	24.4051	25.5832	24.3401	25.7863	24.6561	22.3949	24.5467	9	9	9	9.6	9.6	9.6	161.21	0	154.19	6975600000	78	F1RLL9;gi|545855913|ref|XP_005668604.1|	F1RLL9;gi|545855913|ref|XP_005668604.1|
23.8525	NaN	23.677	23.4534	24.4837	25.08	24.3753	NaN	23.8239	23.6647	24.9417	23.1761	24.4338	NaN	23.9197	23.1596	23.388	24.2167	24.3309	NaN	24.7373	24.07	23.2395	24.9227	24.7812	24.1455	23.0718	23.4339	4	4	4	3.7	3.7	3.7	156.02	0	127.44	3818500000	97	F1RLM1;gi|350590049|ref|XP_003131139.3|;gi|545886252|ref|XP_003135355.3|	F1RLM1;gi|350590049|ref|XP_003131139.3|;gi|545886252|ref|XP_003135355.3|
22.6973	22.8495	22.4445	21.6744	24.2505	21.515	20.5658	NaN	22.4701	21.495	NaN	22.5971	21.2724	22.9239	21.7805	21.4338	22.9295	NaN	20.904	NaN	22.4845	23.105	21.4627	NaN	21.8469	22.4699	22.6759	21.5741	10	10	10	15.9	15.9	15.9	108.47	0	31.046	1077100000	29	F1RLP5;gi|545822650|ref|XP_005663340.1|;gi|545822648|ref|XP_005663339.1|;gi|545822646|ref|XP_005663338.1|;gi|545822644|ref|XP_005663337.1|;gi|545822642|ref|XP_005663336.1|;B2DCZ9;gi|545822640|ref|XP_005663335.1|;gi|545822638|ref|XP_005663334.1|	F1RLP5;gi|545822650|ref|XP_005663340.1|;gi|545822648|ref|XP_005663339.1|;gi|545822646|ref|XP_005663338.1|;gi|545822644|ref|XP_005663337.1|;gi|545822642|ref|XP_005663336.1|;B2DCZ9;gi|545822640|ref|XP_005663335.1|;gi|545822638|ref|XP_005663334.1|
NaN	21.1629	NaN	NaN	20.1504	20.9174	NaN	NaN	21.4698	NaN	NaN	NaN	NaN	20.7625	19.2968	21.1233	21.1396	21.3865	NaN	NaN	NaN	20.023	20.2079	21.1323	19.387	NaN	20.0174	19.8668	7	3	3	22	14.1	14.1	63.928	0	7.1981	75044000	5	F1RLP9	F1RLP9
24.2719	25.8978	25.525	25.4097	25.6737	25.5769	25.5877	24.4787	25.8179	25.4011	25.2729	25.0531	25.6402	25.9564	25.3507	25.7198	26.1242	25.3646	25.3289	NaN	25.5885	25.6367	25.4247	24.9788	25.2648	25.7008	25.2224	25.366	25	25	18	31.3	31.3	22.5	136.78	0	196.78	8160300000	140	F1RLQ9;gi|545855740|ref|XP_005668584.1|	F1RLQ9;gi|545855740|ref|XP_005668584.1|
20.2825	NaN	19.9379	20.9129	NaN	NaN	19.9545	NaN	21.1058	20.672	NaN	19.5999	19.437	NaN	20.4547	21.3351	20.2169	20.5379	20.9439	NaN	NaN	NaN	NaN	NaN	20.3357	20.5689	NaN	19.7361	2	2	2	2.5	2.5	2.5	104	0	4.0926	104080000	13	F1RLR4;gi|545814821|ref|XP_005662180.1|;gi|350581698|ref|XP_003124634.2|	F1RLR4;gi|545814821|ref|XP_005662180.1|;gi|350581698|ref|XP_003124634.2|
22.9977	22.6244	22.6075	23.8915	NaN	NaN	21.9878	NaN	23.2084	23.6202	NaN	23.0578	23.1398	NaN	23.5262	23.0054	22.7108	24.033	23.2542	NaN	22.3319	NaN	23.2946	NaN	23.1454	24.0324	NaN	23.8915	3	3	2	5.1	5.1	3.8	90.362	0	6.5137	959100000	13	F1RLS2;gi|545869883|ref|XP_005670986.1|;F1RHK2	F1RLS2;gi|545869883|ref|XP_005670986.1|
NaN	NaN	NaN	19.3673	NaN	NaN	NaN	NaN	18.4095	NaN	NaN	19.1342	19.0336	NaN	19.5528	18.6542	NaN	19.7641	18.6901	NaN	21.4536	NaN	19.4718	NaN	19.3228	19.6939	NaN	18.7225	2	2	2	2.1	2.1	2.1	128.69	0.00053677	2.5543	69012000	4	F1RLY9	F1RLY9
24.0948	23.0237	24.1614	23.8145	21.6078	24.1196	24.1443	NaN	23.9694	23.7023	NaN	23.2755	23.599	22.2614	23.7069	23.7339	23.4462	24.7519	24.1984	NaN	23.3852	23.3391	24.2197	22.1667	23.7535	23.7012	22.505	23.8914	9	9	9	37.3	37.3	37.3	38.312	0	313.15	5534800000	128	F1RM03	F1RM03
22.1094	NaN	21.7019	22.2509	NaN	21.9094	21.3577	NaN	21.4932	21.3145	20.8976	21.351	21.0927	NaN	21.5218	21.1421	20.0625	21.3289	22.0028	NaN	22.1064	NaN	21.4616	NaN	21.5266	21.2669	NaN	21.8204	9	9	9	9.2	9.2	9.2	170.55	0	33.583	1040800000	45	F1RM07	F1RM07
25.2239	25.9384	23.5256	24.3387	25.2725	23.571	24.2864	24.2595	24.1497	24.2661	24.3705	23.894	23.2514	24.9652	24.1834	24.5552	25.6875	24.1548	24.5462	25.9638	24.2055	24.395	24.6114	25.0912	23.7486	24.2017	25.0533	23.4104	5	5	5	12.2	12.2	12.2	57.129	0	73.674	6901100000	103	F1RM08;gi|350585335|ref|XP_003127286.2|;gi|335289972|ref|XP_003356032.1|	F1RM08;gi|350585335|ref|XP_003127286.2|
26.1853	26.0661	26.2961	25.7446	25.6079	26.7789	25.6499	24.2064	25.8856	25.7055	24.1422	25.9204	25.5344	25.5173	26.0166	25.3476	26.0995	25.5369	25.8087	21.0928	26.4955	26.2674	26.1276	24.5897	25.3967	26.1214	25.1163	25.7842	32	32	32	37.1	37.1	37.1	130.02	0	323.31	13704000000	177	F1RM15;gi|350581241|ref|XP_003124117.3|;I3LVK3;I3LJ76	F1RM15;gi|350581241|ref|XP_003124117.3|;I3LVK3
NaN	21.9204	21.4427	23.1533	23.0774	21.5149	22.1197	NaN	21.3294	22.2283	20.2755	22.185	22.1504	NaN	21.8182	22.418	NaN	22.8503	22.5139	NaN	21.8153	22.3014	24.2182	NaN	23.1418	21.5242	NaN	22.4273	4	4	4	37.6	37.6	37.6	21.223	0	42.943	944310000	28	F1RM24;gi|350585327|ref|XP_003356027.2|;gi|47575891|ref|NP_001001260.1|	F1RM24;gi|350585327|ref|XP_003356027.2|;gi|47575891|ref|NP_001001260.1|
17.4519	NaN	17.7773	16.9198	NaN	18.8615	16.6797	NaN	18.0024	NaN	NaN	NaN	NaN	NaN	17.7338	NaN	NaN	NaN	19.353	NaN	NaN	NaN	NaN	NaN	17.2209	17.4124	NaN	18.6749	2	2	2	7	7	7	55.316	0	6.6885	50795000	6	F1RM28;gi|545831492|ref|XP_003127279.3|	F1RM28;gi|545831492|ref|XP_003127279.3|
20.3471	NaN	20.7004	21.465	NaN	22.2388	21.1559	NaN	21.318	21.4948	22.9118	21.3264	21.7871	NaN	21.0189	20.8575	NaN	21.2155	20.5814	NaN	20.8873	NaN	21.7004	22.0716	21.0961	21.3261	NaN	21.2586	7	7	6	23.1	23.1	21.9	61.6	0	13.792	645230000	25	F1RM42	F1RM42
22.3089	23.3361	23.4699	22.1956	24.2933	22.0756	22.6125	25.8704	22.3351	21.5106	24.7031	22.5146	21.7431	23.2262	22.2551	22.1418	23.3832	22.8569	22.1924	NaN	24.111	22.1959	22.107	22.9008	22.4338	22.5591	22.2003	21.997	8	8	8	34.2	34.2	34.2	32.973	0	203.79	2174600000	63	F1RM44;gi|545831471|ref|XP_005674699.1|	F1RM44;gi|545831471|ref|XP_005674699.1|
29.4711	29.6224	28.9165	26.9916	28.2742	30.2968	29.2668	26.109	29.4636	27.8415	29.7247	29.507	27.7464	28.2033	29.4577	28.9005	28.8485	28.5475	28.6234	29.7734	28.5144	28.7819	28.509	29.1227	28.9588	27.6285	29.3972	29.3868	19	19	19	52.1	52.1	52.1	36.664	0	323.31	30953000000	246	F1RM45;P18650;CON__Q03247	F1RM45;P18650
23.4763	20.3105	21.9679	23.355	23.6905	20.9272	23.6645	25.682	23.4415	22.6232	24.979	22.5515	22.4989	24.0769	23.2393	24.118	24.6766	23.345	23.2356	23.6422	23.1915	23.8712	23.3522	23.471	22.5551	22.9188	23.7125	22.3468	5	5	5	8.9	8.9	8.9	75.165	0	207.54	2006800000	37	F1RM47;gi|545831468|ref|XP_003127271.3|	F1RM47;gi|545831468|ref|XP_003127271.3|
25.0514	24.3298	26.2724	26.082	24.7583	25.9243	25.9975	23.2129	26.3664	25.841	24.1827	26.0209	25.7726	23.373	26.6862	25.7687	25.1732	26.3694	26.1415	NaN	25.9918	24.0166	26.1207	22.9504	26.4785	26.574	24.196	25.8487	10	10	7	47.1	47.1	39.1	32.574	0	323.31	19145000000	197	F1RM51	F1RM51
23.6007	24.7484	23.9215	24.8434	23.0492	23.5936	24.2439	NaN	24.3986	24.1774	23.0921	23.9387	23.5433	24.1489	23.827	24.0517	24.9219	24.7416	24.5699	NaN	25.11	21.4181	23.9784	24.7694	24.9777	24.0366	23.3979	24.3004	15	15	15	17.7	17.7	17.7	131.41	0	43.439	2459400000	78	F1RM55;F1RMI9;gi|311260687|ref|XP_001929413.2|;gi|545840474|ref|XP_005653567.1|;gi|545840471|ref|XP_005653566.1|;gi|545840468|ref|XP_005653565.1|	F1RM55
24.7983	21.7745	25.9663	25.7081	NaN	23.1076	24.6891	25.5713	25.9259	25.4314	22.5191	26.1234	23.7636	24.526	25.7909	25.0902	22.2326	25.5868	25.8905	23.1151	25.3904	21.8049	25.0649	26.5544	26.0515	25.616	24.1835	26.2357	7	7	7	52.8	52.8	52.8	17.431	0	56.082	6556300000	73	F1RM62;I3LIP0;gi|335309489|ref|XP_003361657.1|	F1RM62
24.2033	22.5215	24.069	22.9191	22.986	22.9074	22.365	23.3384	24.0206	23.4798	21.6718	23.4246	23.6385	22.867	23.5031	23.1745	23.2056	24.525	23.7504	NaN	22.4696	22.7896	24.1504	NaN	23.6657	23.3613	23.1691	24.2447	10	10	10	30.8	30.8	30.8	43.734	0	111.71	2751800000	28	F1RMD6;gi|545854660|ref|XP_005668432.1|;gi|545854664|ref|XP_005668434.1|;gi|545854662|ref|XP_005668433.1|	F1RMD6;gi|545854660|ref|XP_005668432.1|;gi|545854664|ref|XP_005668434.1|;gi|545854662|ref|XP_005668433.1|
25.0541	21.5966	26.2105	25.168	25.2507	24.9395	25.531	21.8561	25.6696	26.8419	23.2947	26.164	26.1397	24.1514	26.6718	25.0759	24.0114	25.3924	26.234	NaN	25.4097	24.3922	24.7078	24.4831	25.7474	25.5553	23.1045	25.4678	11	11	11	53.8	53.8	53.8	32.679	0	238.16	13519000000	170	F1RME0	F1RME0
21.624	21.3514	21.6446	22.5031	22.3543	22.1749	22.037	NaN	21.9706	21.3306	NaN	21.0603	21.4725	22.0943	21.5251	21.9959	21.7439	21.8648	21.9557	NaN	21.6817	NaN	21.3864	NaN	21.7658	21.7941	NaN	20.7907	8	8	8	34.1	34.1	34.1	43.954	0	51.913	1063800000	29	F1RME2;gi|311266177|ref|XP_001926166.2|	F1RME2;gi|311266177|ref|XP_001926166.2|
28.4828	26.7256	28.4594	28.9691	27.0918	28.974	28.5452	23.3558	28.4474	28.8556	21.7442	28.9049	28.4015	22.8847	28.7057	28.5928	25.9098	28.2416	27.7818	23.6172	28.0228	24.3492	28.831	23.9245	28.3181	28.1122	23.6906	28.4164	18	18	14	64.3	64.3	55.1	34.143	0	323.31	94721000000	449	F1RMF3;gi|545807363|ref|XP_005660939.1|	F1RMF3;gi|545807363|ref|XP_005660939.1|
26.9276	23.3397	27.7749	27.8769	27.6722	27.8794	27.9991	24.9693	27.349	28.0173	23.8359	27.2985	27.8815	26.8542	27.8904	28.8031	27.4449	28.4384	27.9663	26.2068	28.1633	25.1599	28.7914	21.0234	28.4721	28.3305	28.0182	28.5015	15	11	11	72.2	61.4	61.4	34.006	0	323.31	56541000000	189	F1RMF6	F1RMF6
23.6658	26.331	22.9907	23.4901	24.5193	20.927	20.7828	23.9603	22.6242	23.0323	NaN	22.5675	23.1137	NaN	23.4117	22.5891	NaN	23.0557	22.1705	23.5635	21.2173	NaN	22.8106	NaN	22.3387	22.7977	22.1539	22.977	6	6	6	34.6	34.6	34.6	20.345	0	11.848	1108800000	22	F1RMH8	F1RMH8
25.0833	22.3232	24.665	24.6764	23.5619	25.1235	24.5936	NaN	24.6971	24.9177	23.8752	24.8929	25.2523	23.6154	24.8449	24.7156	24.3429	25.5167	24.2974	NaN	25.002	23.964	25.4245	23.3856	25.1314	25.2309	23.8836	25.3898	15	15	15	31.3	31.3	31.3	89.612	0	323.31	6263800000	101	F1RMJ9;gi|545869644|ref|XP_005670907.1|;F1RPE0	F1RMJ9
NaN	NaN	19.5868	20.2325	20.3173	NaN	18.6321	20.0483	19.8178	19.3597	NaN	19.044	19.9185	NaN	18.9449	19.5727	NaN	19.9843	NaN	NaN	19.5822	NaN	20.0247	NaN	20.1481	19.8217	NaN	19.409	2	2	2	6.5	6.5	6.5	40.604	0.00018242	2.723	131160000	6	F1RMK7;gi|545832934|ref|XP_005664929.1|	F1RMK7;gi|545832934|ref|XP_005664929.1|
29.7264	29.1501	29.0224	28.6103	29.512	28.6669	29.6967	28.7338	28.8859	28.4652	29.5277	29.3229	28.4792	28.9191	28.8503	29.0302	28.5729	29.454	29.7428	26.0428	28.8542	28.6257	28.7923	28.2056	29.0311	29.0207	28.9431	29.5678	17	17	1	49	49	2	51.291	0	323.31	149000000000	525	F1RMN7	F1RMN7
NaN	NaN	22.0614	22.9719	NaN	NaN	21.8238	NaN	22.4213	22.373	22.7362	22.1674	22.4308	NaN	21.6894	22.4526	22.0469	23.2792	23.6666	NaN	22.7635	NaN	23.2881	NaN	22.7785	23.1008	22.4348	22.8633	7	7	7	26.7	26.7	26.7	37.692	0	33.621	568030000	30	F1RMN9;gi|545847164|ref|XP_003357184.2|	F1RMN9;gi|545847164|ref|XP_003357184.2|
20.6872	21.5571	21.9078	19.4494	21.0767	21.4818	19.55	NaN	21.4085	21.0414	19.4961	22.6125	19.3211	21.0848	21.1814	19.9776	21.1468	19.8841	23.1091	22.3108	22.3304	21.2153	20.4431	22.4361	20.8674	21.574	20.8967	20.366	3	3	3	17.2	17.2	17.2	19.24	0	135.54	522890000	56	F1RMQ4	F1RMQ4
23.3926	24.1846	23.1663	23.8791	23.2541	23.8941	22.8255	23.0173	23.0409	23.3335	23.1272	23.3287	23.4241	24.3424	23.7194	23.6738	24.4767	23.9059	23.8293	24.211	23.2321	23.8317	23.5103	NaN	22.9248	23.5297	23.9791	23.8002	11	11	11	44.5	44.5	44.5	39.112	0	88.775	3514300000	128	F1RMR6	F1RMR6
25.406	23.7044	25.0371	24.0466	24.0119	24.3366	24.7379	NaN	24.94	24.8672	24.5022	24.9326	24.3579	23.7326	25.1976	25.0715	23.3645	25.1602	24.5107	NaN	24.1566	22.7498	25.7157	21.9362	24.9608	25.1017	22.5091	25.0981	4	4	4	41.9	41.9	41.9	14.211	0	183.89	8360300000	59	F1RMV5	F1RMV5
NaN	NaN	21.1827	22.3274	NaN	NaN	22.051	NaN	21.8243	22.3566	NaN	20.579	21.9966	NaN	NaN	21.5694	NaN	22.4538	NaN	NaN	22.4938	NaN	21.879	NaN	22.3323	21.6281	NaN	NaN	5	5	5	20.3	20.3	20.3	43.26	0	148.55	796000000	16	F1RMV8;gi|545831323|ref|XP_003127259.4|	F1RMV8;gi|545831323|ref|XP_003127259.4|
NaN	23.774	22.8953	22.2816	NaN	22.8736	23.5098	NaN	22.3483	22.6951	25.217	22.0828	22.5058	24.719	23.0469	NaN	24.8517	22.7982	19.8639	NaN	23.0012	NaN	21.3341	NaN	20.4096	22.8842	24.7552	22.1631	2	2	2	15.1	15.1	15.1	20.666	0	4.5563	533560000	18	F1RMX2;Q52NJ0	F1RMX2;Q52NJ0
NaN	22.2405	22.6086	23.8424	23.496	22.988	21.8618	23.0609	23.0897	22.4164	23.434	23.2287	22.7353	23.2755	22.8597	23.419	22.8749	23.5714	22.0978	23.5606	23.9452	22.4261	22.9487	23.277	22.7692	21.8918	22.9981	22.5957	10	10	10	22.3	22.3	22.3	74.39	0	86.471	1687000000	35	F1RMY1;gi|350581454|ref|XP_003481038.1|;gi|350581447|ref|XP_003124415.3|	F1RMY1;gi|350581454|ref|XP_003481038.1|;gi|350581447|ref|XP_003124415.3|
NaN	NaN	NaN	19.6965	NaN	20.2105	NaN	NaN	19.1839	19.5662	NaN	19.7964	19.6717	NaN	19.9128	NaN	NaN	NaN	NaN	NaN	NaN	19.322	19.745	NaN	NaN	19.6853	NaN	19.9438	3	3	3	10	10	10	40.375	0	19.872	174740000	5	F1RMY6	F1RMY6
NaN	NaN	24.668	25.4226	24.8462	24.1995	24.357	23.9441	25.2769	24.8941	25.3678	24.7161	24.9602	25.3164	24.5483	24.634	24.6194	24.9785	22.9758	NaN	24.9845	24.1075	24.9917	23.841	24.7217	23.2157	NaN	24.4612	9	9	9	27.7	27.7	27.7	74.37	0	50.599	1651000000	42	F1RMY9;F1RNM4	F1RMY9;F1RNM4
25.6506	25.3415	25.8335	25.797	25.7832	26.9798	25.973	24.4679	25.878	25.7455	25.4278	25.6618	25.8173	25.3772	26.3999	25.7611	25.3377	25.9798	24.9665	24.7395	26.0137	24.9693	26.3088	24.6568	25.431	25.8403	25.4836	25.9007	23	16	16	65.2	45.4	45.4	56.612	0	269.31	17100000000	193	F1RMZ8	F1RMZ8
NaN	22.1169	NaN	22.5984	22.2679	NaN	21.8166	23.3389	20.527	21.0372	NaN	NaN	21.3255	21.8989	NaN	21.0914	22.4199	21.386	21.4305	NaN	21.7621	21.3894	20.5204	NaN	20.9116	20.4782	NaN	20.577	4	4	4	14.5	14.5	14.5	51.315	0	9.1904	479810000	8	F1RN05;gi|350592247|ref|XP_003483426.1|	F1RN05;gi|350592247|ref|XP_003483426.1|
NaN	21.2944	21.126	21.2211	22.5	21.1141	20.2336	NaN	20.9654	21.2147	NaN	21.2575	21.5873	NaN	21.2694	21.1366	22.2919	21.7102	21.6716	NaN	21.3994	21.8292	21.9351	NaN	21.1656	21.2166	20.771	21.3509	7	7	7	11.3	11.3	11.3	103.03	0	34.843	761540000	24	F1RN46;gi|545855964|ref|XP_005668606.1|	F1RN46;gi|545855964|ref|XP_005668606.1|
23.5872	NaN	23.7476	22.3648	22.6919	22.4314	21.8251	23.4275	22.3636	22.1293	24.933	22.1365	21.5411	24.1094	22.6181	22.6808	24.2219	22.4278	22.7249	NaN	22.9302	23.6007	22.7296	21.8384	22.0702	22.5735	22.4371	22.8637	14	14	14	12.9	12.9	12.9	152.11	0	25.002	3100300000	29	F1RN68;gi|545859276|ref|XP_005669135.1|	F1RN68
26.6644	25.0877	26.8319	26.4473	26.2234	26.7981	26.6476	23.2041	26.8844	27.3611	21.0735	25.9603	27.1831	24.5213	27.0594	27.4775	25.5058	27.3572	26.4908	21.6333	26.3011	25.4091	26.5872	22.7255	26.2142	25.5934	22.4665	24.8391	18	18	18	63.5	63.5	63.5	44.134	0	323.31	19769000000	261	F1RN92;gi|311267981|ref|XP_003131824.1|;gi|545859402|ref|XP_005657059.1|;gi|545859399|ref|XP_005657058.1|;gi|545859407|ref|XP_005657060.1|;gi|545859410|ref|XP_005657061.1|	F1RN92;gi|311267981|ref|XP_003131824.1|;gi|545859402|ref|XP_005657059.1|;gi|545859399|ref|XP_005657058.1|;gi|545859407|ref|XP_005657060.1|;gi|545859410|ref|XP_005657061.1|
25.7939	22.6373	24.7965	25.1851	22.754	25.7235	25.1958	25.0466	24.9558	24.9526	22.3892	25.4255	25.3615	24.9601	25.0213	26.3076	23.5891	25.5149	25.4052	NaN	25.2554	22.9731	25.8247	23.2569	25.1478	25.6495	23.2357	26.2561	16	16	16	45.6	45.6	45.6	45.382	0	153.63	7711300000	104	F1RNA6;gi|545859453|ref|XP_005657065.1|;I3LFS8	F1RNA6;gi|545859453|ref|XP_005657065.1|;I3LFS8
17.6353	NaN	18.1779	NaN	NaN	16.3837	NaN	NaN	17.1046	17.969	NaN	18.2492	NaN	NaN	16.4255	16.867	NaN	NaN	16.3577	NaN	17.3839	NaN	NaN	NaN	NaN	17.9772	NaN	16.4965	2	2	2	7.8	7.8	7.8	47.89	0	4.8142	40132000	11	F1RNA8;gi|545859380|ref|XP_005657053.1|;K7GKZ2;I3LBF4;gi|545890352|ref|XP_005658540.1|	F1RNA8;gi|545859380|ref|XP_005657053.1|;K7GKZ2;I3LBF4;gi|545890352|ref|XP_005658540.1|
22.0801	22.1658	22.8075	23.9132	23.2257	23.5416	22.8347	23.5487	22.6429	22.5242	23.2587	21.8962	22.9523	22.963	22.3739	22.7053	21.965	23.9033	22.6835	NaN	23.434	22.665	23.3801	NaN	23.0466	23.106	NaN	23.1763	20	20	19	17.3	17.3	16.9	199.01	0	90.26	1264300000	57	F1RNB0;gi|545859359|ref|XP_005674658.1|;gi|545891996|ref|XP_005658890.1|;I3LVH3	F1RNB0;gi|545859359|ref|XP_005674658.1|
NaN	NaN	20.207	19.9973	NaN	20.543	20.353	NaN	20.2538	NaN	NaN	NaN	20.1307	NaN	NaN	20.9569	NaN	20.5357	NaN	NaN	20.985	NaN	19.7154	NaN	NaN	19.884	NaN	21.0032	3	3	3	2.9	2.9	2.9	252.98	0	5.6331	139100000	10	F1RNC7	F1RNC7
21.6698	NaN	21.4766	20.8785	21.2749	21.0104	22.7101	NaN	21.3695	21.5675	21.4998	22.1	21.5845	25.5202	21.678	22.6415	NaN	22.1117	21.1327	NaN	20.7512	NaN	22.3736	NaN	22.085	21.8302	24.7499	22.3457	6	6	6	10.5	10.5	10.5	61.536	0	51.334	1772100000	26	F1RNC8;gi|545859334|ref|XP_005669156.1|;I3LKJ1	F1RNC8;gi|545859334|ref|XP_005669156.1|;I3LKJ1
NaN	NaN	21.1011	20.4231	21.5896	NaN	21.6614	NaN	21.4337	NaN	NaN	21.1879	NaN	NaN	21.0788	22.1996	21.68	21.1372	NaN	NaN	21.7552	NaN	NaN	NaN	20.9512	NaN	NaN	20.1151	5	3	3	10.8	6.6	6.6	60.726	0.0022291	2.12	204940000	8	F1RNF5;I3LPC1;gi|545847122|ref|XP_005667121.1|	F1RNF5
23.4395	23.9721	23.1356	23.9075	23.5342	21.9001	22.8761	22.5047	22.9484	22.4167	22.0374	22.7151	22.3122	NaN	22.3171	22.6553	21.1324	22.8509	23.4449	NaN	23.0792	NaN	23.1088	NaN	22.5224	22.9292	NaN	22.9095	5	5	5	12.8	12.8	12.8	55.321	0	19.275	1696900000	46	F1RNI3	F1RNI3
20.4036	22.5624	NaN	NaN	22.8494	22.8726	23.555	24.9933	21.7896	22.0335	23.4072	22.0784	22.6665	22.1964	22.0946	22.5737	22.0597	21.9255	NaN	NaN	21.0291	NaN	21.4602	23.1417	22.3022	21.5558	21.6049	22.1028	2	2	2	41.7	41.7	41.7	9.2175	0	22.807	1422200000	14	F1RNI5;gi|545832637|ref|XP_005664878.1|	F1RNI5;gi|545832637|ref|XP_005664878.1|
22.3257	NaN	21.0205	21.3159	NaN	21.8273	21.594	NaN	21.2423	21.6839	NaN	21.2339	22.3776	25.1197	21.3967	21.4271	NaN	21.9126	21.6015	NaN	21.4708	NaN	21.8192	NaN	21.6634	21.4072	NaN	20.6622	2	2	2	13.6	13.6	13.6	20.293	0	7.4243	1010700000	16	F1RNJ5;F1RNK1;gi|545847071|ref|XP_005667110.1|	F1RNJ5;F1RNK1;gi|545847071|ref|XP_005667110.1|
23.8665	25.2311	23.3875	23.1705	NaN	23.2395	24.1806	NaN	23.2696	23.618	NaN	22.147	24.3095	NaN	24.0589	23.9979	23.6755	23.7398	24.2772	25.5045	24.6335	25.2639	24.6422	NaN	23.9683	23.3924	NaN	25.2672	2	2	2	10.2	10.2	10.2	35.156	0	28.932	1394300000	35	F1RNK3	F1RNK3
24.1271	NaN	22.7679	23.651	24.4057	24.1831	23.4654	23.3768	23.3869	23.6379	NaN	22.7967	24.141	24.5771	23.402	24.4742	23.8998	24.3671	23.3893	NaN	24.7887	23.8024	23.4369	24.2266	23.9868	23.4055	24.7013	23.4214	8	8	8	34.4	34.4	34.4	31.603	0	220.27	2800200000	59	F1RNL6;gi|194042948|ref|XP_001929498.1|;gi|545868871|ref|XP_005670699.1|;gi|545868882|ref|XP_005670704.1|	F1RNL6;gi|194042948|ref|XP_001929498.1|;gi|545868871|ref|XP_005670699.1|
20.0577	20.1892	21.214	19.6435	20.8855	21.7074	18.9856	NaN	21.0441	20.804	NaN	21.4248	19.5624	NaN	21.6215	19.7686	20.2692	21.2941	21.3059	NaN	20.6939	NaN	21.4226	19.2	20.9844	20.1337	NaN	21.9014	2	2	2	10.8	10.8	10.8	32.748	0	29.834	805320000	23	F1RNM7;gi|311270629|ref|XP_003132932.1|	F1RNM7;gi|311270629|ref|XP_003132932.1|
NaN	NaN	NaN	21.1432	NaN	NaN	NaN	NaN	21.165	20.7315	NaN	NaN	20.7891	NaN	20.5032	20.2839	NaN	NaN	NaN	NaN	NaN	NaN	NaN	NaN	NaN	20.8544	NaN	20.8371	2	2	2	6.4	6.4	6.4	62.464	0	20.308	127270000	4	F1RNN7	F1RNN7
NaN	NaN	23.5008	24.5187	NaN	NaN	NaN	NaN	23.5333	NaN	NaN	23.4782	NaN	NaN	23.6782	23.0612	NaN	NaN	23.4433	NaN	NaN	NaN	24.2884	NaN	23.9151	NaN	NaN	21.9551	3	3	3	21.2	21.2	21.2	10.709	0	4.981	443860000	8	F1RNN8	F1RNN8
23.5005	23.9119	22.4276	23.4488	24.3949	22.3444	23.7762	23.6559	22.7115	22.5833	25.1788	22.5138	22.4445	22.6737	22.5998	23.9462	24.4671	23.2949	23.5431	24.8672	24.0148	23.2785	22.1391	22.9289	22.1935	22.4398	22.6098	22.562	9	9	9	46.3	46.3	46.3	34.507	0	38.692	2433700000	47	F1RNP2	F1RNP2
20.7062	25.8262	23.1987	21.8189	23.3629	21.2175	25.4665	NaN	25.1778	23.0251	NaN	25.3939	24.1024	24.2245	23.9336	25.088	NaN	23.5464	25.1629	20.8053	20.8474	20.763	23.6535	22.081	25.15	24.2202	25.2164	24.6768	13	13	13	38.4	38.4	38.4	44.734	0	247.22	5099300000	72	F1RNR6;Q02110	F1RNR6;Q02110
25.3127	25.3868	23.75	24.7157	23.3123	25.0781	25.2022	NaN	25.0097	24.7015	NaN	24.4989	24.4045	23.405	24.8807	25.08	23.96	24.6248	23.7064	NaN	23.7496	23.0701	25.0377	24.5662	24.2593	24.3158	26.412	24.1117	8	8	8	49.3	49.3	49.3	24.416	0	108.49	6287500000	73	F1RNR7;gi|545868827|ref|XP_005670683.1|	F1RNR7
22.7854	22.8195	22.0668	22.4723	23.1793	22.197	22.7664	24.29	22.501	22.7401	NaN	22.5052	22.8355	23.3325	21.974	23.3404	23.7722	22.6928	23.124	NaN	22.3207	23.2552	22.6408	23.3843	22.5846	22.8274	23.4083	22.8982	4	4	4	22.5	22.5	22.5	20.688	0	42.827	2358300000	30	F1RNS8	F1RNS8
24.6562	20.63	23.7063	24.2481	22.2159	24.6019	23.8612	23.9141	24.5786	23.795	24.0902	23.6892	24.3058	22.6939	23.2651	24.6112	23.4079	24.3915	24.0332	NaN	24.1452	22.4992	24.6989	22.208	24.6309	23.8762	23.0697	24.4884	17	17	17	20.5	20.5	20.5	117.24	0	133.77	4784700000	114	F1RNT9;gi|157427709|ref|NP_001098761.1|	F1RNT9;gi|157427709|ref|NP_001098761.1|
24.9344	24.7556	25.3624	24.9775	23.8911	25.3093	24.7157	25.2873	24.2775	24.3537	21.6342	24.7764	24.1602	22.9434	24.995	24.5998	24.9356	24.669	25.0938	22.5332	25.2659	23.5648	24.4362	23.9982	24.0915	24.967	23.736	25.6872	25	25	25	30	30	30	108.26	0	87.141	7890900000	138	F1RNU1;gi|545811831|ref|XP_005661611.1|;K7GLU6	F1RNU1;gi|545811831|ref|XP_005661611.1|;K7GLU6
22.7885	22.4082	23.5658	23.1542	22.5694	23.4048	23.8762	23.3429	22.485	23.161	23.2772	23.097	23.5397	NaN	22.5354	23.4535	23.5556	23.6169	22.9341	22.6261	23.25	22.6217	23.3435	NaN	23.2123	23.4868	22.7586	23.2376	10	10	10	61.5	61.5	61.5	25.831	0	315.84	2643600000	54	F1RNU6;gi|545830135|ref|XP_003481872.2|;gi|545841077|ref|XP_005666256.1|	F1RNU6;gi|545830135|ref|XP_003481872.2|
20.7207	20.8409	21.7225	21.6044	21.9207	21.2654	21.8567	21.8773	21.8475	21.6075	21.9752	21.4117	21.7472	22.0275	21.5484	22.2969	22.3928	22.0205	22.0753	22.2163	22.0206	21.6142	22.2799	22.2151	21.3825	21.1929	21.4958	21.7288	7	7	7	23	23	23	47.326	0	15.135	1189500000	25	F1RNV8	F1RNV8
26.5806	26.387	27.0161	27.1845	27.1103	27.0757	28.1057	27.8215	28.1348	27.0785	27.6939	26.9587	27.5877	27.3807	27.5036	27.8334	27.2275	28.0697	28.0146	27.19	26.5396	28.5737	27.5261	28.229	28.0861	26.7516	26.3107	26.914	11	10	10	47.3	36.4	36.4	28.386	0	222.88	56257000000	186	F1RNW4	F1RNW4
23.5334	25.9519	24.103	24.764	25.5769	23.0456	24.6137	26.0013	24.5566	24.2593	24.9796	23.9053	24.686	25.5875	24.4782	24.9285	25.7087	24.7653	23.9535	26.3233	24.3559	25.7168	24.597	25.7729	24.1128	24.5615	25.9595	23.9338	6	6	6	56	56	56	14.227	0	83.252	8611800000	79	F1RNX2;I3L5D0;gi|545830024|ref|XP_005655861.1|	F1RNX2;I3L5D0;gi|545830024|ref|XP_005655861.1|
21.4085	21.5456	21.1049	21.9849	21.5462	22.079	21.7183	21.8108	22.0098	21.4397	NaN	21.6706	22.2699	21.9174	21.9912	21.8158	21.9878	22.6369	21.3993	NaN	21.8835	21.9056	22.2366	21.095	21.6974	21.5289	21.5606	21.9847	2	2	2	11.3	11.3	11.3	31.761	0	9.5735	1425300000	21	F1RNZ0	F1RNZ0
27.1743	26.7344	26.3142	26.6966	27.0806	27.3548	27.2069	26.4044	26.7727	27.101	24.8845	26.5329	26.9877	26.5822	27.2974	26.875	26.3272	27.3793	26.8651	26.7983	26.5531	26.206	27.2404	27.1627	27.027	26.4944	26.7974	27.1865	16	16	16	51.5	51.5	51.5	29.453	0	323.31	42180000000	251	F1RNZ1	F1RNZ1
28.456	27.176	28.1093	28.0798	28.267	27.9899	28.154	26.4974	28.0035	27.8481	24.1408	28.0477	27.7423	26.5992	28.1995	28.0657	27.3405	28.2102	27.4592	26.872	28.06	27.1157	28.3046	27.2735	27.8728	28.1201	27.47	27.9446	26	26	26	65	65	65	58.054	0	323.31	77335000000	526	F1RP04;gi|545829904|ref|XP_005664519.1|;F1RSP5;gi|545819604|ref|XP_005662865.1|;gi|545819596|ref|XP_003125488.2|;gi|545819602|ref|XP_005662864.1|	F1RP04;gi|545829904|ref|XP_005664519.1|
23.9818	24.1734	24.2581	24.3564	23.2812	24.5583	24.1803	22.2324	23.962	23.0731	20.7387	25.1071	22.6779	23.3294	23.4519	23.0562	24.0977	23.9199	24.1177	19.0999	24.8572	22.7432	23.4395	22.615	23.2936	23.8151	22.6883	23.3776	10	10	10	37.9	37.9	37.9	45.703	0	118.55	4064100000	76	F1RP05	F1RP05
28.632	27.9738	28.466	28.9034	29.0987	29.5431	28.3048	28.4291	28.8503	29.0189	28.6885	28.3989	28.8839	28.9654	28.9675	29.197	29.0948	29.3749	28.8592	26.014	27.7144	27.4777	29.1203	28.2409	28.7182	28.9101	26.0824	28.933	11	11	11	51.7	51.7	51.7	31.48	0	323.31	32597000000	132	F1RP34;Q0PIT9	F1RP34;Q0PIT9
25.6425	26.2291	26.2388	25.8425	25.2249	26.3264	25.5584	23.8603	25.6556	25.8136	25.3173	25.9158	25.4379	25.2378	25.861	25.8134	26.8101	25.6705	26.2817	26.1247	25.9871	26.0315	26.0191	24.498	25.0648	26.1346	24.3301	26.0107	30	30	2	38.9	38.9	2.5	120.35	0	323.31	16819000000	348	F1RP44	F1RP44
27.6705	23.5363	27.0358	27.816	27.4503	28.1788	27.2798	26.6241	27.1765	27.9881	28.4645	26.7967	27.7491	27.3591	26.9144	27.962	27.0533	26.9912	27.008	NaN	27.3953	26.3186	27.1448	26.7918	27.1614	27.4875	26.6678	27.3898	13	13	13	30.9	30.9	30.9	57.33	0	323.31	45649000000	285	F1RPA9	F1RPA9
31.9813	31.5479	31.699	31.5849	31.5629	31.6519	32.2352	31.3236	32.1432	31.565	29.621	31.5763	31.5471	31.0546	31.7483	31.8321	30.2924	31.2486	31.3877	29.9684	31.5222	30.757	31.3414	30.3339	30.819	31.2709	30.9852	31.2194	34	34	34	71.5	71.5	71.5	64.995	0	323.31	648000000000	1698	F1RPB0	F1RPB0
24.4018	24.05	24.7341	25.6476	25.1285	23.8867	25.6079	NaN	25.3699	25.0909	23.8562	24.9694	25.6962	25.9365	25.0695	25.7225	23.0145	25.5013	24.9369	NaN	24.7762	22.5759	25.8963	24.3702	25.3888	25.3913	NaN	24.9464	7	7	7	22.5	22.5	22.5	47.254	0	178.34	4213400000	74	F1RPC7;gi|350581660|ref|XP_003481085.1|	F1RPC7;gi|350581660|ref|XP_003481085.1|
25.555	25.5878	25.6713	25.3656	25.8612	26.2742	24.7118	23.5594	25.9891	26.1966	23.304	26.408	25.9155	25.7836	26.484	26.109	26.1517	26.0303	25.7496	25.0793	26.1169	24.2228	26.3267	25.328	26.2166	25.8467	24.7147	26.6523	11	11	11	59.6	59.6	59.6	33.508	0	323.31	22470000000	228	F1RPC8;I3LNL1	F1RPC8
24.9667	24.1221	23.3012	23.8463	25.1513	23.2523	24.0742	23.6016	23.7321	23.9806	22.9552	24.5274	24.5365	NaN	23.6163	24.4701	23.7835	23.2391	23.0035	NaN	24.3216	NaN	23.8418	NaN	24.6804	24.3125	NaN	24.859	6	1	1	42.1	7.5	7.5	21.97	0	74.653	6727800000	26	F1RPD4	F1RPD4
24.4228	20.7495	24.7787	25.1738	23.4039	23.9785	25.4019	NaN	24.9701	25.3307	NaN	25.3434	24.7823	NaN	25.206	25.2565	21.9052	25.1426	25.0068	23.2395	24.1197	21.8833	25.5604	21.9569	25.6145	25.1261	23.0455	24.9251	8	8	8	39.9	39.9	39.9	31.471	0	44.936	4957900000	97	F1RPN4	F1RPN4
24.3943	NaN	23.4653	22.3511	NaN	22.5784	21.5909	NaN	22.6963	22.7894	NaN	22.6529	22.2022	NaN	22.7162	22.7115	NaN	22.3142	22.5329	23.7889	23.1845	19.0476	22.5208	23.3173	22.6102	23.5942	23.2372	21.8897	12	11	11	40.8	39.3	39.3	66.529	0	141.27	2409600000	53	F1RPN9;gi|545799721|ref|XP_005654488.1|	F1RPN9;gi|545799721|ref|XP_005654488.1|
20.4339	NaN	NaN	21.9225	NaN	NaN	21.9308	22.249	21.4603	21.4326	22.9778	21.2599	21.3395	21.7239	21.9189	21.8947	22.5398	21.8099	22.3462	NaN	21.2906	20.984	NaN	21.7018	21.7058	21.5359	20.4746	21.5298	3	3	3	33	33	33	12.724	0.0034994	1.8313	785270000	7	F1RPP6;gi|350593538|ref|XP_003483709.1|;K7GS63;I3LM99;gi|350593534|ref|XP_003483707.1|	F1RPP6;gi|350593538|ref|XP_003483709.1|;K7GS63;I3LM99;gi|350593534|ref|XP_003483707.1|
23.7112	22.9784	25.2506	25.337	23.5381	25.5294	25.5751	21.334	25.1778	24.6665	22.6233	24.6396	25.0344	22.9201	25.0653	25.3286	24.5572	24.1444	25.2669	NaN	25.3945	23.4198	25.2894	23.3889	25.35	24.8602	20.561	24.6454	28	28	4	21.5	21.5	3.6	214.04	0	323.31	5746400000	147	F1RPQ8;gi|545799689|ref|XP_005654485.1|	F1RPQ8
20.2559	NaN	NaN	NaN	20.6534	NaN	NaN	NaN	NaN	19.5234	NaN	20.0863	19.4	NaN	NaN	19.6266	NaN	20.717	19.7207	NaN	20.509	NaN	19.5752	NaN	19.3549	19.5799	NaN	20.448	2	2	2	7.5	7.5	7.5	40.73	0.00018986	3.2627	218000000	3	F1RPR6;gi|545874439|ref|XP_005671931.1|;gi|545874437|ref|XP_005671930.1|;gi|545874435|ref|XP_005671929.1|;gi|350593521|ref|XP_003133475.3|;gi|545874432|ref|XP_005671928.1|;gi|545874430|ref|XP_005671927.1|;gi|545874428|ref|XP_005671926.1|;gi|545874426|ref|XP_005671925.1|;I3LKL1;gi|545874441|ref|XP_005671932.1|	F1RPR6;gi|545874439|ref|XP_005671931.1|;gi|545874437|ref|XP_005671930.1|;gi|545874435|ref|XP_005671929.1|;gi|350593521|ref|XP_003133475.3|;gi|545874432|ref|XP_005671928.1|;gi|545874430|ref|XP_005671927.1|;gi|545874428|ref|XP_005671926.1|;gi|545874426|ref|XP_005671925.1|;I3LKL1;gi|545874441|ref|XP_005671932.1|
32.2161	31.6519	31.9773	32.0066	31.8724	31.9472	32.5264	31.748	31.9506	31.968	31.2983	31.9598	31.8124	31.5956	31.9089	32.0875	31.3172	31.6493	32.3189	31.7263	31.7164	31.4343	31.9501	31.81	32.1042	31.8045	31.6616	31.8601	37	37	37	68.9	68.9	68.9	57.626	0	323.31	1130000000000	1996	F1RPS8;P80021;Q29596	F1RPS8;P80021
NaN	24.0918	21.3817	22.8575	23.9073	NaN	NaN	NaN	23.0581	23.7639	NaN	21.6252	NaN	23.3851	23.4003	NaN	NaN	23.8622	23.876	NaN	23.4035	NaN	22.7912	NaN	22.7095	22.8585	NaN	23.36	2	2	2	1.6	1.6	1.6	192.35	0.00053928	2.5985	1413200000	6	F1RPT3;gi|350593509|ref|XP_003133469.3|;I3L838	F1RPT3;gi|350593509|ref|XP_003133469.3|;I3L838
23.2845	23.0225	22.9397	23.0926	21.7261	23.7763	22.4738	NaN	23.2842	23.2604	NaN	22.8177	22.8507	20.2716	23.5337	22.6931	21.698	21.4238	22.8136	NaN	22.6472	21.5356	23.1452	21.6456	22.9018	22.8797	20.6354	23.3978	15	15	1	20.9	20.9	1.4	131.84	0	221.77	2164300000	60	F1RPT5;gi|545874392|ref|XP_005671918.1|;gi|545874388|ref|XP_005671916.1|;gi|545874398|ref|XP_005671921.1|;gi|545874402|ref|XP_005671923.1|;gi|545874400|ref|XP_005671922.1|;F1SRN5;gi|545876583|ref|XP_005672437.1|	F1RPT5;gi|545874392|ref|XP_005671918.1|;gi|545874388|ref|XP_005671916.1|;gi|545874398|ref|XP_005671921.1|;gi|545874402|ref|XP_005671923.1|;gi|545874400|ref|XP_005671922.1|
28.533	29.596	28.5251	28.6646	29.0764	28.7615	28.7214	29.6734	28.7819	28.5464	29.6901	28.4697	28.5199	28.9967	28.3573	28.8497	29.7903	28.666	27.7473	29.4896	29.1502	29.677	28.9333	28.9142	28.4959	28.8344	28.6862	28.446	19	19	19	44.4	44.4	44.4	50.311	0	323.31	73539000000	503	F1RPW9;Q29387;gi|545806931|ref|XP_005660855.1|	F1RPW9;Q29387;gi|545806931|ref|XP_005660855.1|
24.139	23.2422	25.1423	24.2785	22.5085	24.7015	24.1859	21.7858	24.1306	23.8232	23.6793	24.4273	24.1971	21.4369	24.8984	23.8851	23.2486	24.2883	24.279	NaN	25.3602	22.5856	24.7169	22.2829	24.3671	24.1813	22.4466	24.8583	15	15	0	47	47	0	58.977	0	294.59	5166200000	124	F1RPY1;I3LUW0;gi|545851973|ref|XP_005667977.1|	F1RPY1
26.2895	25.0673	25.7244	26.0687	24.0142	NaN	25.4998	26.7121	25.555	26.2105	25.3697	25.6597	26.1257	24.359	26.2344	25.3121	25.3615	26.3761	25.8507	23.81	24.7915	23.9166	25.6219	NaN	25.0242	25.8707	NaN	26.231	3	3	3	11.9	11.9	11.9	25.308	0	117.57	8534100000	73	F1RPY3;gi|545806763|ref|XP_005660825.1|;gi|545806766|ref|XP_005660826.1|	F1RPY3;gi|545806763|ref|XP_005660825.1|;gi|545806766|ref|XP_005660826.1|
23.9953	23.8923	23.4422	24.1463	NaN	25.6263	22.3596	23.9279	22.8366	22.4935	24.4241	23.3048	22.1342	NaN	23.3533	23.5786	23.1363	23.5527	23.2252	NaN	23.4246	24.1556	23.4496	NaN	23.1149	23.5987	NaN	22.6122	13	13	13	30.2	30.2	30.2	75.557	0	32.929	2189000000	54	F1RQ01	F1RQ01
25.4084	24.9825	25.2577	25.6679	25.2852	25.6199	25.0562	25.8786	24.8974	25.2277	25.7255	25.1308	24.9347	25.1578	25.3903	25.6862	25.5542	25.4756	25.4599	25.6211	24.5916	25.2324	25.344	25.0029	25.2983	25.8326	25.6242	25.6191	5	5	5	47.9	47.9	47.9	15.374	0	57.421	13510000000	84	F1RQ06;gi|311247401|ref|XP_003122628.1|	F1RQ06;gi|311247401|ref|XP_003122628.1|
21.8984	21.8346	21.8571	21.3985	20.4103	21.7064	21.6568	NaN	21.119	21.013	19.8794	19.8886	20.9706	20.1362	20.4089	21.3273	21.6368	20.9074	20.3395	20.79	21.3649	21.4669	20.8771	NaN	21.091	21.4015	21.877	21.1512	9	9	9	19.6	19.6	19.6	80.221	0	96.311	956740000	58	F1RQ21;A5D9J7	F1RQ21;A5D9J7
NaN	NaN	19.3808	20.342	NaN	NaN	19.846	NaN	20.4051	NaN	NaN	20.1477	20.1998	NaN	NaN	19.8505	NaN	NaN	20.3406	NaN	21.4721	NaN	NaN	NaN	20.3209	20.1255	NaN	NaN	3	3	3	15.4	15.4	15.4	42.711	0.00018639	2.9904	162600000	6	F1RQ47;gi|350595948|ref|XP_003135490.3|	F1RQ47;gi|350595948|ref|XP_003135490.3|
25.0656	24.8215	25.4134	25.3468	24.369	24.4778	24.8285	25.6075	24.4476	24.4685	22.3651	24.8022	24.8178	23.1806	24.2572	25.0388	24.8595	24.5693	25.3803	24.8334	23.8906	24.7257	24.8249	24.8198	25.1558	24.5495	24.4854	24.7244	10	10	10	23.8	23.8	23.8	42.274	0	28.241	11340000000	102	F1RQ90;K7GRX3;K7GNR2;K7GKR9;K7GMF5;K7GQ39;K7GSY4	F1RQ90;K7GRX3;K7GNR2;K7GKR9
28.2191	28.1406	28.1824	28.1975	27.8093	28.3287	27.7331	27.521	27.9378	27.9742	27.8407	28.0805	27.9976	27.8743	27.9238	28.5393	28.7784	28.0589	28.3337	25.886	28.7731	28.4906	28.0775	28.0465	28.4994	28.115	27.1466	28.1771	21	21	21	58.9	58.9	58.9	29.597	0	217.36	50235000000	332	F1RQ91	F1RQ91
23.4952	24.1793	23.4691	23.2502	23.0828	24.2384	23.2272	NaN	23.7398	23.9587	NaN	23.7185	23.5192	23.0396	24.0755	23.9007	24.4549	23.8425	23.6928	NaN	23.6361	23.5327	24.092	21.5699	23.3069	23.3868	23.5634	23.7484	12	12	12	44.9	44.9	44.9	54.634	0	83.088	2389200000	95	F1RQC1;I3L703;gi|335304194|ref|XP_003134175.2|	F1RQC1;I3L703;gi|335304194|ref|XP_003134175.2|
23.8768	23.8656	23.2816	24.1231	23.7589	23.8165	23.5905	23.0525	24.0282	23.3935	22.2277	23.1401	23.819	22.7495	23.4901	23.6699	24.0841	24.0427	24.357	NaN	24.3689	23.7772	24.2522	21.5926	24.2572	22.9747	21.8419	23.3793	12	12	12	20.3	20.3	20.3	110.37	0	29.502	1909500000	57	F1RQC5;gi|545878380|ref|XP_005674605.1|;gi|545846048|ref|XP_005666923.1|;gi|545890607|ref|XP_005658622.1|;I3LHV7;I3LDF2	F1RQC5;gi|545878380|ref|XP_005674605.1|
22.7107	23.3002	23.9363	23.088	23.7358	23.0923	22.9554	NaN	22.9401	22.9526	23.1425	23.4742	22.1468	23.5136	23.0202	21.9881	23.0001	21.7099	23.5613	NaN	24.3327	23.3163	22.6704	24.3182	22.8261	23.1855	22.2116	22.4697	7	7	7	15.5	15.5	15.5	74.803	0	205.01	1846900000	38	F1RQE2;gi|545804740|ref|XP_005654630.1|	F1RQE2;gi|545804740|ref|XP_005654630.1|
NaN	NaN	18.7874	19.5267	NaN	NaN	19.1379	NaN	19.4162	18.596	NaN	18.9555	18.5724	NaN	19.679	18.8885	19.2261	19.5743	19.2507	NaN	18.7526	17.6418	19.0539	17.9222	18.9467	19.2412	NaN	NaN	2	2	2	3.9	3.9	3.9	77.029	0.00018808	3.1288	150000000	5	F1RQG8;I3L655	F1RQG8;I3L655
23.1342	NaN	21.7735	23.7819	NaN	NaN	22.8722	NaN	23.1015	23.2209	21.6634	21.8693	23.2863	NaN	22.8325	23.0824	23.3684	22.8775	24.1902	23.5703	22.6003	23.6991	23.348	24.0228	22.3439	21.8775	NaN	22.0747	7	7	1	7.9	7.9	1.8	108.82	0	78.292	1798200000	25	F1RQH2;gi|545874320|ref|XP_005671899.1|;gi|545874316|ref|XP_005671897.1|;gi|545874324|ref|XP_005671901.1|;gi|545874328|ref|XP_005671903.1|;gi|545874318|ref|XP_005671898.1|;gi|545874314|ref|XP_005671896.1|	F1RQH2;gi|545874320|ref|XP_005671899.1|;gi|545874316|ref|XP_005671897.1|;gi|545874324|ref|XP_005671901.1|;gi|545874328|ref|XP_005671903.1|;gi|545874318|ref|XP_005671898.1|;gi|545874314|ref|XP_005671896.1|
24.0999	NaN	22.4597	23.8269	22.8359	23.426	23.3606	23.5031	23.3135	23.4196	23.8726	23.2291	23.368	23.4979	23.3789	23.2816	23.5692	23.688	23.2503	NaN	23.3016	24.6047	23.4003	24.3769	22.8714	22.4016	24.5909	23.567	7	7	6	6.9	6.9	5.8	118.73	0	7.7546	2405400000	47	F1RQH3;gi|545874337|ref|XP_005671905.1|;I3LNJ2;I3LDA1;gi|545874335|ref|XP_005671904.1|	F1RQH3;gi|545874337|ref|XP_005671905.1|;I3LNJ2;I3LDA1;gi|545874335|ref|XP_005671904.1|
25.5351	24.3788	25.5178	26.3731	24.7742	25.4025	26.4074	24.6436	26.5796	26.3721	22.1658	25.9693	26.5828	25.2363	26.2242	26.299	24.1881	26.2893	26.3552	22.5256	25.8448	22.705	26.4854	22.9913	26.012	25.7176	23.4933	25.9431	26	26	24	38.2	38.2	35.4	90.691	0	90.199	9789800000	199	F1RQH5;gi|350593477|ref|XP_003483694.1|	F1RQH5;gi|350593477|ref|XP_003483694.1|
22.7712	NaN	22.0281	22.1903	NaN	NaN	NaN	NaN	21.9069	22.613	NaN	22.0957	22.1819	NaN	22.3086	21.3272	NaN	22.4732	21.7777	NaN	21.4225	NaN	21.3341	NaN	22.4519	22.7111	NaN	23.2945	8	3	3	25.8	12.3	12.3	39.042	0	5.6526	315940000	9	F1RQH7;gi|350593471|ref|XP_003133450.3|;gi|545874302|ref|XP_005671891.1|	F1RQH7;gi|350593471|ref|XP_003133450.3|;gi|545874302|ref|XP_005671891.1|
28.7731	28.5718	28.3625	28.6026	28.5768	28.6643	28.6912	28.49	28.5549	28.5238	28.2215	28.4556	28.7717	28.6107	28.3197	28.6455	28.3961	29.0017	28.7018	28.0065	28.7897	28.5008	28.8347	27.8133	28.5552	28.3756	28.3656	28.5668	58	58	0	50.1	50.1	0	144.93	0	323.31	79297000000	834	F1RQI7;Q29122	F1RQI7;Q29122
25.9704	24.8385	26.3643	26.6495	23.8433	25.3537	25.463	27.4036	26.3334	26.095	24.7513	26.1252	25.6758	NaN	26.193	26.2198	25.2588	26.7204	25.9946	24.1672	25.9708	24.248	26.2988	25.8271	26.1923	26.5563	23.8309	26.6231	13	13	13	35.6	35.6	35.6	59.474	0	323.31	11129000000	181	F1RQM2	F1RQM2
20.1214	NaN	19.8984	20.8359	NaN	21.3452	19.7082	20.8449	20.4181	20.3405	NaN	NaN	19.6342	NaN	20.3506	NaN	NaN	21.0882	20.8345	21.6231	20.1794	NaN	20.5334	NaN	20.2838	20.6262	NaN	21.2913	8	8	8	2.5	2.5	2.5	555.06	0	21.852	389970000	18	F1RQM9;gi|335293900|ref|XP_003129262.2|	F1RQM9;gi|335293900|ref|XP_003129262.2|
19.2116	NaN	NaN	20.4118	NaN	NaN	NaN	NaN	20.1845	20.0289	NaN	NaN	19.9519	NaN	NaN	20.3566	NaN	20.3779	18.2445	23.6224	NaN	NaN	NaN	NaN	NaN	20.1211	NaN	NaN	5	4	4	11.4	9.9	9.9	84.286	0	6.2839	164060000	6	F1RQN5;gi|295444927|ref|NP_001171384.1|	F1RQN5;gi|295444927|ref|NP_001171384.1|
29.3823	28.8033	29.33	30.1089	29.6986	29.9487	29.7868	29.2155	29.6465	29.5028	27.3707	29.029	29.5797	28.8799	29.5722	29.6515	28.3535	29.7078	29.3298	28.9826	29.2866	28.9822	29.5348	28.4987	29.1804	29.5638	29.3332	29.2956	13	13	13	74.7	74.7	74.7	17.266	0	323.31	224000000000	582	F1RQP0;gi|47523086|ref|NP_999309.1|	F1RQP0;gi|47523086|ref|NP_999309.1|
24.7835	24.8654	24.8005	25.0464	24.1479	24.1315	23.5285	25.7281	24.811	24.8666	25.0009	24.9352	24.9742	NaN	25.0279	24.9403	24.7044	24.9478	22.6242	24.769	25.4156	23.9994	24.7679	24.5391	24.2159	25.1638	24.0778	24.0302	5	5	5	58.4	58.4	58.4	14.19	0	35.313	3282000000	42	F1RQP1	F1RQP1
25.585	23.7655	26.2965	23.5985	21.6917	23.6855	24.2394	NaN	24.422	24.3791	NaN	24.2175	23.9881	22.0938	23.818	23.5285	NaN	24.8319	24.3431	NaN	23.2512	NaN	23.6202	22.9046	23.6496	24.2011	21.5777	23.6323	14	14	14	41.1	41.1	41.1	54.722	0	222.16	5269100000	79	F1RQQ6	F1RQQ6
NaN	NaN	24.3856	23.9331	NaN	NaN	25.1369	NaN	24.2768	24.0461	NaN	23.6661	23.7313	NaN	24.1346	23.4939	NaN	23.1202	24.0895	NaN	23.9853	NaN	23.6712	NaN	23.6481	24.3165	NaN	25.219	8	3	3	10.7	5.3	5.3	97.269	0	6.3857	770860000	22	F1RQQ8	F1RQQ8
24.7216	23.5266	25.3253	24.5328	21.7666	25.7233	24.447	21.8031	24.3754	25.5258	NaN	25.1673	24.208	22.0152	25.0423	24.9753	22.6666	24.4485	24.848	19.6457	25.838	22.3533	25.2064	22.2129	24.6889	24.7826	21.5789	25.1508	15	15	14	71.4	71.4	68.3	28.499	0	323.31	6296800000	157	F1RQS2;gi|312062805|ref|NP_001185852.1|;gi|545839991|ref|XP_005656283.1|;I3LF32	F1RQS2;gi|312062805|ref|NP_001185852.1|;gi|545839991|ref|XP_005656283.1|
27.1439	25.9133	28.3202	26.6593	26.9197	26.8826	27.1081	23.7543	27.7996	27.3968	24.186	27.6617	27.3472	25.3341	27.9049	27.3741	24.1369	27.6608	27.1182	22.9815	27.5336	23.2377	27.42	23.9872	27.7142	26.895	26.2779	27.6177	17	17	17	36.4	36.4	36.4	80.463	0	323.31	24317000000	224	F1RQT1	F1RQT1
NaN	NaN	22.9866	21.7069	NaN	NaN	20.3502	NaN	19.2261	19.0481	NaN	20.9923	21.7908	NaN	19.8087	20.8199	NaN	21.8289	20.6685	NaN	23.7932	NaN	21.2836	NaN	18.3649	20.9537	25.1809	20.5811	7	7	7	26.3	26.3	26.3	34.242	0	8.2464	662500000	11	F1RQT4	F1RQT4
22.6856	21.2016	23.0608	24.0044	21.9438	23.27	22.6893	17.5927	23.099	23.143	20.8632	23.1342	22.694	NaN	23.1454	22.8728	22.0594	23.4201	22.414	22.5769	24.4684	21.0325	23.4026	22.2023	22.5969	23.0404	22.3087	23.1437	12	12	12	19.3	19.3	19.3	106.95	0	162.09	1802500000	58	F1RQT7;gi|545839958|ref|XP_001929628.2|	F1RQT7;gi|545839958|ref|XP_001929628.2|
28.572	29.8627	29.6673	29.6266	29.5074	29.1497	29.5645	30.0406	29.6308	29.7094	30.4252	29.4194	29.64	30.1383	29.6399	29.6571	30.8134	29.6386	29.1619	27.8287	29.492	30.2015	29.652	29.6686	29.0831	29.9489	29.3298	29.8504	45	25	25	57.2	36.9	36.9	83.252	0	323.31	133000000000	739	F1RQU2	F1RQU2
19.9801	NaN	20.1309	21.3773	22.0292	20.4732	19.686	NaN	20.9915	21.0222	NaN	19.9412	21.1011	NaN	20.9441	21.0132	22.2156	21.676	21.2023	NaN	20.3568	21.9103	21.521	19.9641	21.2766	21.2085	21.7002	21.1815	4	1	1	37.7	7.2	7.2	18.975	0.0013954	2.294	428970000	15	F1RQV0	F1RQV0
NaN	NaN	20.2353	22.366	NaN	NaN	21.3028	22.3339	21.0782	21.6606	21.9321	21.7078	22.1428	NaN	21.8606	22.2775	21.2341	21.9543	21.1333	NaN	21.3881	20.9919	21.5461	NaN	21.307	21.7116	NaN	21.1291	2	2	2	24.8	24.8	24.8	15.929	0	8.6448	494470000	18	F1RQV7;gi|545839908|ref|XP_001929599.2|	F1RQV7;gi|545839908|ref|XP_001929599.2|
28.0692	27.9016	27.4357	26.1595	27.2017	26.7339	27.4391	27.3922	27.0169	25.9286	27.3654	27.1835	25.305	26.7519	26.288	27.1073	26.6998	27.0944	27.3509	26.9307	26.6218	26.8696	26.9396	26.7618	26.8446	26.3988	26.9912	27.1904	50	50	2	43.9	43.9	3.2	192.43	0	323.31	32025000000	540	F1RQW2;gi|545838561|ref|XP_005665867.1|	F1RQW2;gi|545838561|ref|XP_005665867.1|
23.8259	23.77	23.7427	23.4495	23.9252	22.8904	24.1079	23.1657	23.5567	23.4694	22.8891	22.7891	23.6717	22.4537	22.9539	23.7652	23.7172	23.9538	23.0759	NaN	23.9244	22.7795	23.4483	21.3713	23.6069	23.3707	22.8453	24.1999	7	7	7	23.1	23.1	23.1	45.104	0	31.074	2832000000	74	F1RQX3;A5PF10	F1RQX3;A5PF10
26.8066	26.9149	26.8427	26.9048	26.0484	26.8061	26.3924	24.4261	26.5829	26.7005	25.6086	26.0496	26.7439	26.0124	26.7234	27.1185	27.1404	26.9756	26.6964	25.0694	26.9671	26.4089	27.0026	23.9985	26.5858	26.5943	25.5556	26.5044	32	31	31	46.5	45.5	45.5	109.48	0	323.31	24960000000	348	F1RQZ9	F1RQZ9
22.2581	NaN	NaN	22.2784	NaN	NaN	NaN	NaN	24.234	22.4815	NaN	22.1624	NaN	NaN	23.4265	NaN	NaN	22.1523	25.1681	NaN	22.6943	26.9859	23.4509	NaN	NaN	NaN	NaN	22.3172	7	5	5	16.4	12.9	12.9	49.436	0	10.759	567100000	8	F1RR02;gi|545857420|ref|XP_005668766.1|	F1RR02;gi|545857420|ref|XP_005668766.1|
25.0745	21.983	25.1926	25.5313	24.0714	22.2953	25.3321	24.2705	25.8463	25.2702	24.02	25.7127	25.5641	24.5259	25.4218	25.481	22.7052	25.35	25.485	NaN	24.8941	21.4239	25.3899	24.2912	25.7263	24.7839	24.0421	25.0226	9	9	9	44.2	44.2	44.2	26.256	0	142.52	4385600000	91	F1RR05;gi|545857528|ref|XP_005668787.1|	F1RR05;gi|545857528|ref|XP_005668787.1|
23.6684	24.6455	23.1074	24.1639	23.5543	23.1557	23.091	22.7995	22.5862	23.5279	22.0675	23.1869	23.751	NaN	23.5605	24.4257	24.0748	23.6925	23.719	23.9825	22.2155	23.8898	25.1601	21.91	23.3508	23.3191	23.7562	24.0943	8	8	8	25.2	25.2	25.2	56.751	0	76.737	4017300000	67	F1RR06;gi|545857531|ref|XP_005668788.1|;I3LTH3;gi|545853557|ref|XP_005668181.1|	F1RR06;gi|545857531|ref|XP_005668788.1|
20.6511	NaN	18.1904	19.6772	NaN	19.4829	19.104	NaN	NaN	NaN	NaN	18.7985	NaN	NaN	18.6332	20.2044	NaN	NaN	NaN	NaN	18.7853	NaN	NaN	NaN	NaN	NaN	NaN	NaN	2	2	2	16.9	16.9	16.9	23.897	0	10.9	90196000	6	F1RR17	F1RR17
NaN	NaN	19.7187	19.9586	NaN	NaN	19.141	20.9139	NaN	19.9068	NaN	19.5197	19.682	NaN	19.8499	19.4258	NaN	20.692	NaN	NaN	19.3588	NaN	20.1012	NaN	NaN	NaN	NaN	18.6608	3	3	3	15.4	15.4	15.4	33.704	0	8.2346	117970000	3	F1RR38	F1RR38
NaN	NaN	21.5244	21.2067	NaN	NaN	20.3446	NaN	21.1987	21.4995	NaN	21.7113	21.386	NaN	20.425	21.234	22.3182	20.8361	21.5319	NaN	22.4819	22.3818	19.6363	NaN	21.6554	21.2777	NaN	20.989	2	2	2	3.5	3.5	3.5	65.664	0.005533	1.5888	642170000	5	F1RR47	F1RR47
25.3039	25.7377	25.2282	24.8993	25.9209	24.8174	24.6776	24.4074	25.2967	25.768	25.0954	25.7859	25.4714	25.8179	25.5567	25.11	25.3833	24.6459	25.5183	25.0098	25.5037	25.5974	24.4405	25.655	25.2748	26.1331	25.6244	25.4445	13	13	12	44	44	41.9	43.489	0	193.96	10184000000	121	F1RR48;gi|194033680|ref|XP_001928957.1|;I3LUB3;gi|545804693|ref|XP_005660567.1|;gi|545804687|ref|XP_005660564.1|;gi|311246592|ref|XP_003122260.1|;gi|545804698|ref|XP_005660569.1|;gi|545804695|ref|XP_005660568.1|;gi|545804691|ref|XP_005660566.1|;gi|545804689|ref|XP_005660565.1|;gi|545804685|ref|XP_005660563.1|	F1RR48;gi|194033680|ref|XP_001928957.1|;I3LUB3;gi|545804693|ref|XP_005660567.1|;gi|545804687|ref|XP_005660564.1|;gi|311246592|ref|XP_003122260.1|;gi|545804698|ref|XP_005660569.1|;gi|545804695|ref|XP_005660568.1|;gi|545804691|ref|XP_005660566.1|;gi|545804689|ref|XP_005660565.1|;gi|545804685|ref|XP_005660563.1|
22.6516	22.0839	21.6511	21.4127	21.6075	22.4112	22.308	21.5585	21.5747	21.8045	20.8325	21.4228	21.0931	21.9806	21.6865	22.3395	22.7627	21.823	21.6059	21.5113	22.5424	22.2779	21.8463	22.8003	21.884	21.2839	21.829	21.5997	8	8	8	6.9	6.9	6.9	196.1	0	43.567	585490000	26	F1RR49;gi|545804682|ref|XP_005660562.1|	F1RR49;gi|545804682|ref|XP_005660562.1|
25.3054	25.7031	26.5084	26.7299	24.4726	25.1944	26.6818	NaN	26.3851	26.1139	20.9057	25.9153	26.0308	23.6789	26.8941	26.6294	22.5371	26.1309	25.1253	23.331	25.4067	22.2583	26.9601	23.753	26.8339	26.4538	23.233	26.8098	11	11	11	47.1	47.1	47.1	32.412	0	172.73	12397000000	163	F1RR60;gi|311246587|ref|XP_003122259.1|	F1RR60;gi|311246587|ref|XP_003122259.1|
19.9366	NaN	19.6702	19.9047	NaN	19.2168	19.5525	NaN	19.0805	19.5881	19.8052	19.9337	20.0676	NaN	19.7902	19.6729	NaN	19.7193	20.025	NaN	20.2244	NaN	19.7408	NaN	19.9298	19.7103	NaN	19.897	4	4	4	6.3	6.3	6.3	94.046	0.0019061	2.2185	260110000	10	F1RR61	F1RR61
26.1705	25.8935	27.0807	26.4261	25.8074	25.92	26.8237	24.7556	27.0922	26.5549	NaN	27.1274	26.3611	25.4925	26.7755	26.4485	25.1167	26.6115	26.5787	25.4903	26.2949	24.5655	25.7666	23.5892	25.6023	26.8707	26.1333	26.9474	16	16	16	40.8	40.8	40.8	47.786	0	323.31	20988000000	242	F1RR62;gi|545804671|ref|XP_005660558.1|;gi|311246581|ref|XP_003122257.1|;gi|545804667|ref|XP_005660557.1|;gi|545804673|ref|XP_005660559.1|	F1RR62;gi|545804671|ref|XP_005660558.1|;gi|311246581|ref|XP_003122257.1|;gi|545804667|ref|XP_005660557.1|;gi|545804673|ref|XP_005660559.1|
26.597	21.3035	24.9721	25.8749	22.58	24.3931	25.3838	NaN	25.5478	25.8371	NaN	25.3602	25.7633	22.7174	26.233	26.0226	24.9464	25.3978	26.4452	NaN	24.3134	22.6556	26.0286	23.9376	25.7482	25.0417	22.2133	25.8797	9	9	9	38.5	38.5	38.5	32.665	0	89.836	6731300000	151	F1RR64	F1RR64
24.9217	23.1123	24.5247	25.1452	24.6923	25.1011	25.0092	21.4431	25.208	25.2166	22.1357	24.931	24.9733	23.3554	25.1582	25.5015	24.0726	26.0837	24.9044	23.3328	24.5103	23.7587	25.8299	23.1042	25.077	24.6657	23.1444	25.1381	11	11	11	32.8	32.8	32.8	46.285	0	323.31	11582000000	178	F1RR65;gi|545804715|ref|XP_005660573.1|	F1RR65;gi|545804715|ref|XP_005660573.1|
19.8437	NaN	21.4396	21.268	20.7144	21.1717	NaN	NaN	20.7547	20.7526	NaN	21.5162	20.9101	NaN	20.6639	21.0089	NaN	21.1221	20.718	NaN	21.2726	21.0419	21.1294	NaN	21.5823	21.3008	23.3947	20.5372	3	3	3	24.8	24.8	24.8	17.646	0	17.764	762080000	29	F1RR73	F1RR73
31.464	31.1618	31.5685	31.5694	31.3913	31.7077	31.5026	30.8012	31.5876	31.469	30.6169	31.3676	31.5303	31.1205	31.3289	31.4272	30.9637	31.5207	31.643	30.5664	31.6671	31.0846	31.5873	31.0739	31.5659	31.435	31.1134	31.7396	190	190	0	75.5	75.5	0	282.1	0	323.31	701000000000	4111	F1RR78;gi|545804650|ref|XP_005660552.1|	F1RR78;gi|545804650|ref|XP_005660552.1|
20.0954	NaN	20.5914	19.3001	20.8927	21.2289	20.3438	NaN	20.5863	20.7462	NaN	20.5519	20.3227	NaN	20.3063	20.7906	20.7669	20.9187	NaN	NaN	21.0727	NaN	NaN	NaN	20.2173	20.7952	NaN	NaN	2	2	2	21.8	21.8	21.8	11.31	0	18.638	272070000	12	F1RR84	F1RR84
24.3019	22.927	23.2588	23.734	23.3871	24.0763	24.0252	NaN	23.4871	23.7701	24.248	23.4675	23.4145	22.3319	23.9644	23.8714	23.0708	24.1986	23.4651	NaN	23.5496	21.5856	24.0665	NaN	23.8519	23.5344	25.6063	23.4968	10	10	10	21.9	21.9	21.9	58.606	0	27.731	3421500000	61	F1RR85;gi|335281047|ref|XP_003353724.1|;I3LCX6	F1RR85;gi|335281047|ref|XP_003353724.1|
23.4147	22.948	22.7871	22.5864	22.5088	23.4966	22.7475	NaN	23.3867	23.104	NaN	22.6584	23.3589	22.4651	22.8462	23.6386	22.9791	23.2978	22.6574	NaN	24.3432	22.3453	23.0174	22.7616	22.2664	23.3285	22.1425	23.0384	13	13	13	20.5	20.5	20.5	114.53	0	82.711	2224400000	53	F1RRA0;I3LSP4;I3L9Y2;gi|545889562|ref|XP_005658321.1|;I3LIX0	F1RRA0;I3LSP4;I3L9Y2;gi|545889562|ref|XP_005658321.1|
30.3483	28.8972	29.8412	30.5544	29.7265	30.7547	31.2848	29.4114	30.7231	31.0115	27.898	29.9467	30.8016	29.481	30.5357	30.7115	29.0713	30.3621	30.5044	29.6049	29.79	29.1317	31.1342	29.8244	30.8164	30.0692	29.4746	29.719	24	24	24	78.2	78.2	78.2	44.501	0	323.31	463000000000	1372	F1RRB7;I3LPY7;gi|545892288|ref|XP_005659032.1|;gi|311268665|ref|XP_003132152.1|	F1RRB7;I3LPY7;gi|545892288|ref|XP_005659032.1|;gi|311268665|ref|XP_003132152.1|
23.9782	25.5926	25.0538	25.4084	25.3701	24.8286	26.0365	24.7668	25.0598	25.8197	25.3107	25.3437	25.3888	23.6322	25.191	25.8334	25.6758	26.0154	25.3567	24.8717	25.6386	25.9602	25.9157	23.6023	25.4696	25.1263	23.5624	25.9563	10	9	9	14.7	13.8	13.8	93.499	0	112.49	8871500000	98	F1RRF2	F1RRF2
NaN	NaN	NaN	NaN	NaN	19.1321	18.2107	NaN	NaN	18.7825	NaN	18.0153	18.9022	NaN	18.2924	18.9442	NaN	18.691	NaN	NaN	18.2146	NaN	19.2044	NaN	19.0042	18.78	NaN	18.8421	2	2	2	12.1	12.1	12.1	32.575	0	6.6466	78879000	4	F1RRF3;gi|545845820|ref|XP_005666913.1|;I3L7G7;gi|545890463|ref|XP_005674323.1|;gi|545890461|ref|XP_005674322.1|	F1RRF3;gi|545845820|ref|XP_005666913.1|;I3L7G7;gi|545890463|ref|XP_005674323.1|;gi|545890461|ref|XP_005674322.1|
NaN	21.5842	21.5379	22.7674	NaN	NaN	22.1421	NaN	22.8497	22.1905	NaN	21.6537	21.6303	NaN	22.2583	22.0527	NaN	22.057	23.0266	NaN	22.7649	NaN	21.3621	NaN	22.3554	22.1358	NaN	23.1847	3	3	3	18.3	18.3	18.3	30.402	0	51.685	133710000	12	F1RRF6;K7GL93;gi|545861253|ref|XP_005669379.1|	F1RRF6;K7GL93;gi|545861253|ref|XP_005669379.1|
22.3924	NaN	22.6178	22.0798	22.8771	21.3769	22.6415	23.8458	21.8695	22.3104	23.7204	22.5557	22.3521	23.907	22.1337	22.6892	23.4702	22.4344	22.1343	NaN	22.7106	24.0223	22.599	21.8515	21.8706	21.8717	22.8139	21.9094	14	14	12	18.2	18.2	16.6	121.99	0	30.897	1589100000	42	F1RRG9	F1RRG9
21.5997	NaN	21.2865	21.1446	NaN	21.3646	20.7346	NaN	21.0087	20.1043	NaN	20.8148	20.5112	NaN	20.6282	21.6683	21.3087	22.2954	20.9469	NaN	21.3489	21.6338	21.8513	22.1127	NaN	NaN	22.5819	21.6822	4	4	4	44.7	44.7	44.7	21.48	0	148.34	528440000	17	F1RRI4;I3LAI6;gi|545888344|ref|XP_005674170.1|	F1RRI4;I3LAI6;gi|545888344|ref|XP_005674170.1|
27.0265	23.8112	21.801	22.922	24.3211	NaN	22.5714	25.2079	22.4351	22.3531	24.1567	22.4496	22.1861	23.3533	22.1804	22.8154	23.5023	22.2557	22.1905	22.6094	22.0951	24.0733	23.792	23.7175	23.4045	22.5224	22.8993	22.5861	4	4	4	34.1	34.1	34.1	19.594	0	10.565	1600000000	30	F1RRM1;F1RRM7;gi|545839764|ref|XP_005666078.1|	F1RRM1
24.4064	25.5162	23.954	23.405	24.2567	24.346	23.909	25.9736	23.8883	24.1803	25.2647	23.1877	23.7782	24.1107	24.0787	24.4632	25.4069	23.5612	23.6634	NaN	25.7884	25.0325	23.7782	NaN	23.7614	24.5557	24.3529	25.7834	12	12	12	17.2	17.2	17.2	117.03	0	41.333	2466600000	50	F1RRN0;gi|545839758|ref|XP_005666076.1|	F1RRN0;gi|545839758|ref|XP_005666076.1|
NaN	NaN	22.906	23.7092	23.1566	NaN	NaN	23.3932	22.6338	23.1862	NaN	23.5203	22.7371	NaN	23.1823	23.149	22.1459	23.4291	23.6534	NaN	22.1276	22.3491	22.6274	NaN	22.8148	22.5287	NaN	22.6029	4	4	4	18.3	18.3	18.3	33.216	0	11.946	391320000	17	F1RRN2	F1RRN2
21.7626	21.4687	NaN	20.668	NaN	NaN	21.0124	NaN	NaN	20.6649	21.577	20.3486	20.8451	NaN	19.5176	20.9698	NaN	NaN	21.1599	NaN	NaN	21.7094	21.4573	NaN	NaN	NaN	21.8785	NaN	5	5	5	9.3	9.3	9.3	81.272	0	5.9548	395670000	4	F1RRP1;K7GRV6	F1RRP1;K7GRV6
25.9302	26.5249	25.0754	24.3774	24.7832	24.9822	25.0745	26.2361	24.8792	24.1004	25.7269	24.4705	24.2725	24.9011	24.1349	25.4007	26.3513	25.1213	26.2279	26.8307	25.828	25.9474	24.6713	22.2187	24.3742	24.6449	25.1109	24.7013	18	17	17	61.7	61.7	61.7	34.742	0	323.31	10392000000	158	F1RRP6;gi|545820228|ref|XP_005662924.1|;gi|545820222|ref|XP_005662922.1|;gi|545820225|ref|XP_005662923.1|	F1RRP6;gi|545820228|ref|XP_005662924.1|;gi|545820222|ref|XP_005662922.1|;gi|545820225|ref|XP_005662923.1|
NaN	19.5083	19.9984	19.9291	NaN	NaN	20.4267	NaN	19.2949	19.9153	NaN	19.3793	19.7736	NaN	19.339	19.0566	NaN	20.5702	20.5585	NaN	19.4083	NaN	19.1615	NaN	19.3653	19.3314	20.4896	20.0374	6	6	6	17.7	17.7	17.7	67.811	0	10.321	286420000	20	F1RRQ0	F1RRQ0
NaN	NaN	23.8443	22.5732	NaN	23.2361	24.919	NaN	23.3005	23.8581	NaN	23.2547	23.6103	NaN	23.9871	23.7518	NaN	23.6898	21.0785	NaN	22.8259	23.4305	23.6044	NaN	23.494	23.3105	NaN	24.4952	3	3	3	22.2	22.2	22.2	24.691	0	7.0578	853130000	30	F1RRR1	F1RRR1
NaN	NaN	23.2382	23.3094	21.8443	NaN	22.7882	NaN	22.3242	22.7834	23.2383	22.1611	23.7581	22.2238	22.8973	23.1406	20.7922	22.7462	22.5755	NaN	22.9071	21.8693	23.1245	23.4239	22.6644	23.3576	22.6806	22.9849	6	6	6	28.5	28.5	28.5	34.759	0	12.195	1608000000	19	F1RRR7;K7GNV8	F1RRR7;K7GNV8
25.3162	NaN	25.9006	25.7543	21.5056	23.0212	25.7942	NaN	25.5982	25.4312	23.5105	25.6145	26.1879	19.1099	24.1748	25.4844	19.3112	26.0004	26.1546	NaN	23.8713	21.695	25.8933	20.2832	26.1316	25.8468	18.5982	26.4087	10	10	10	24.2	24.2	24.2	81.272	0	240.9	5946200000	145	F1RRS8;gi|545857364|ref|XP_005657004.1|;TAU_HUMAN	F1RRS8;gi|545857364|ref|XP_005657004.1|;TAU_HUMAN
22.8277	21.9726	22.9278	22.8426	22.9591	23.231	22.3183	NaN	22.4084	22.9006	22.0595	22.3156	22.8462	22.7976	22.6876	22.6897	23.1244	23.3148	20.2515	23.2763	22.4225	23.0552	23.2614	23.0158	21.9901	22.4931	23.0144	23.0619	8	8	7	33	33	29	36.748	0	104.35	2353200000	42	F1RRT3	F1RRT3
21.7944	NaN	20.5033	19.5206	NaN	20.5313	NaN	NaN	NaN	19.5027	21.3647	20.8453	18.805	20.0154	20.773	20.2808	NaN	20.2964	NaN	NaN	18.8885	NaN	21.2572	20.6706	NaN	19.2287	NaN	20.6597	5	2	2	20.3	7.4	7.4	43.56	0	4.1348	263320000	17	F1RRT7;gi|545820058|ref|XP_005662904.1|	F1RRT7
23.6005	NaN	26.2437	24.0816	NaN	22.8362	21.6014	NaN	24.1735	25.2188	25.4146	25.9801	25.1679	NaN	25.6954	24.3733	22.7314	25.2621	24.5283	NaN	25.5255	24.6688	26.1175	24.6926	25.5237	23.7853	23.7353	23.753	5	5	5	18.1	18.1	18.1	39.713	0	17.213	1784800000	50	F1RRV7;Q02745	F1RRV7;Q02745
23.1123	25.2573	22.251	23.6897	25.4986	21.994	23.5681	25.3051	22.5784	23.666	28.8325	23.6762	23.7135	25.9021	23.3776	25.0167	26.039	23.7102	24.0298	25.769	24.7565	25.3455	24.5674	23.8645	24.0598	24.2663	24.6644	25.2203	8	8	8	51.3	51.3	51.3	22.446	0	86.326	6625100000	86	F1RRX1;gi|545804566|ref|XP_005660519.1|	F1RRX1;gi|545804566|ref|XP_005660519.1|
NaN	NaN	20.8427	NaN	NaN	NaN	NaN	NaN	NaN	20.5423	NaN	20.3627	20.484	NaN	19.7072	19.4493	NaN	NaN	19.8453	NaN	21.1051	NaN	20.2838	NaN	21.1825	20.1801	NaN	20.5456	2	2	2	3.8	3.8	3.8	124.34	0.0044408	1.7018	174090000	3	F1RRY0;gi|545878129|ref|XP_005657696.1|	F1RRY0;gi|545878129|ref|XP_005657696.1|
19.0253	19.375	19.0422	18.9232	19.7989	18.3134	19.9728	NaN	18.5863	19.2579	NaN	18.3191	18.6806	NaN	18.0933	19.9813	19.9611	18.777	19.355	20.084	18.7747	NaN	19.7774	NaN	18.2618	18.9986	NaN	19.8318	2	2	2	15	15	15	36.011	0	12.538	185380000	11	F1RRZ3;gi|545878109|ref|XP_005657691.1|	F1RRZ3;gi|545878109|ref|XP_005657691.1|
25.9042	24.9028	26.2736	25.3894	23.8715	25.4544	25.9672	23.6967	25.9705	25.9364	22.799	26.2998	25.6259	24.1242	25.9331	26.2547	24.4383	26.0704	25.4237	23.211	25.888	22.2362	26.4879	23.5891	25.834	26.0646	24.1975	26.365	17	17	17	37	37	37	83.279	0	323.31	14308000000	163	F1RS15;gi|545804521|ref|XP_005660503.1|	F1RS15;gi|545804521|ref|XP_005660503.1|
NaN	NaN	20.8949	NaN	NaN	19.5394	NaN	NaN	NaN	NaN	NaN	20.3697	19.4744	NaN	19.5309	19.8856	NaN	20.1797	20.1337	NaN	20.1858	NaN	NaN	NaN	21.8866	20.1039	NaN	19.8679	5	5	5	14.7	14.7	14.7	83.401	0	37.201	299950000	15	F1RS16;I3L6P8;I3LH08	F1RS16;I3L6P8;I3LH08
23.493	NaN	23.4827	23.2549	NaN	23.6458	23.2943	20.8224	23.8283	23.1924	21.4749	21.8338	22.437	NaN	22.6632	23.6701	NaN	23.874	22.9886	19.8939	21.1688	NaN	23.1319	21.6128	22.3769	22.9571	21.9607	23.5792	5	5	5	23.1	23.1	23.1	14.365	0	57.971	2115300000	55	F1RS29	F1RS29
NaN	18.8479	NaN	19.3578	NaN	20.1531	18.9106	NaN	NaN	18.6433	NaN	NaN	NaN	NaN	19.8518	18.678	NaN	19.337	NaN	NaN	19.9496	NaN	NaN	NaN	19.4973	18.6719	NaN	NaN	3	3	3	1.6	1.6	1.6	350.61	0	7.8699	143790000	12	F1RS31	F1RS31
22.1908	23.4303	21.5734	22.4887	24.358	23.1347	23.0206	NaN	22.6508	23.0039	NaN	24.0829	23.4896	24.1204	22.8837	23.1028	23.9078	22.8039	22.2268	24.0618	21.6656	24.2279	23.0034	NaN	22.4484	22.6568	NaN	22.8907	15	15	15	16.7	16.7	16.7	164.95	0	34.669	2452500000	42	F1RS34;gi|545804452|ref|XP_005654616.1|	F1RS34;gi|545804452|ref|XP_005654616.1|
30.2599	31.4396	30.0419	30.5661	30.9747	30.2822	30.5608	31.4768	30.2245	30.5884	31.169	30.211	30.6479	31.1796	30.2311	30.768	31.6476	30.4971	30.5748	31.8532	30.8398	31.475	30.4794	31.0239	30.1116	30.4185	31.0043	30.5729	41	41	40	54.1	54.1	54.1	70.251	0	323.31	456000000000	1237	F1RS36;gi|350579657|ref|XP_001927830.3|;P34935	F1RS36;gi|350579657|ref|XP_001927830.3|
NaN	NaN	20.2298	21.577	NaN	21.049	21.1045	20.5022	21.5074	20.7519	NaN	20.8328	21.323	NaN	20.9307	20.0204	20.3005	21.3013	21.1035	NaN	20.839	21.7983	20.8792	NaN	20.8553	20.7991	NaN	20.5163	3	3	3	3.5	3.5	3.5	74.776	0	4.4007	679450000	19	F1RS44;gi|545861133|ref|XP_005669363.1|;gi|545861130|ref|XP_005669362.1|	F1RS44;gi|545861133|ref|XP_005669363.1|;gi|545861130|ref|XP_005669362.1|
24.5806	26.2276	25.1244	25.4697	25.8975	25.8432	24.9739	24.7502	24.8709	24.8181	25.5422	24.3243	25.1209	24.9605	25.3261	25.1834	26.5853	25.1211	24.663	NaN	24.9443	25.5766	25.1173	25.3363	24.4806	24.824	25.7603	25.1222	20	20	20	40.6	40.6	40.6	67.361	0	108.26	8376100000	110	F1RS49;gi|545845741|ref|XP_005666905.1|	F1RS49;gi|545845741|ref|XP_005666905.1|
NaN	24.7455	21.3983	22.2856	22.7881	21.5832	21.9308	22.3694	22.4615	22.8254	23.25	22.02	22.9162	22.7132	22.4308	21.5832	22.2993	21.6515	22.3715	NaN	21.6017	22.6866	22.1075	NaN	22.2046	22.1789	22.4109	21.6093	6	6	6	18.1	18.1	18.1	46.958	0	14.854	1365700000	16	F1RS52	F1RS52
22.3001	23.316	21.0502	20.7424	NaN	19.0354	NaN	NaN	NaN	NaN	NaN	NaN	21.384	NaN	21.4691	NaN	NaN	21.317	NaN	NaN	NaN	NaN	20.8398	NaN	NaN	NaN	23.5273	21.4014	4	4	4	10.6	10.6	10.6	88.075	0	10.589	251580000	9	F1RS65;gi|350590977|ref|XP_003483179.1|;F1RS74	F1RS65;gi|350590977|ref|XP_003483179.1|;F1RS74
NaN	NaN	19.0461	NaN	NaN	NaN	NaN	20.1476	18.4149	NaN	NaN	18.1882	NaN	19.4638	18.7614	18.4631	NaN	20.1889	NaN	NaN	NaN	NaN	NaN	NaN	19.4018	20.4965	NaN	20.0973	3	3	3	6.2	6.2	6.2	75.341	0.0001843	2.8378	49284000	5	F1RS71;gi|545845698|ref|XP_003129207.2|	F1RS71;gi|545845698|ref|XP_003129207.2|
NaN	NaN	21.4911	20.6414	22.2962	NaN	21.8202	NaN	21.4249	21.1596	NaN	21.2375	22.2463	NaN	21.4696	21.701	22.1507	21.6614	22.3458	NaN	21.8726	NaN	22.1528	NaN	22.6611	21.8101	22.4871	21.0934	4	4	4	10.9	10.9	10.9	54.863	0	5.5388	400390000	14	F1RS72;gi|545845694|ref|XP_005674613.1|	F1RS72;gi|545845694|ref|XP_005674613.1|
21.9333	NaN	21.9882	22.8104	NaN	22.8348	22.2824	NaN	22.3076	22.7412	22.5923	22.8313	23.1908	22.9141	22.5377	22.8729	22.3646	22.9793	23.3865	22.5838	22.24	NaN	23.135	NaN	22.1751	22.1669	22.2279	22.3053	3	3	3	12.2	12.2	12.2	36.956	0	16.119	1545100000	22	F1RS78;gi|545860974|ref|XP_001925335.3|	F1RS78;gi|545860974|ref|XP_001925335.3|
NaN	23.313	22.2507	22.5061	NaN	NaN	22.7374	NaN	22.004	21.9404	NaN	22.4311	22.156	NaN	22.3262	22.3264	NaN	22.5274	NaN	NaN	21.9276	NaN	22.7388	NaN	22.3662	23.3129	NaN	22.7587	6	6	6	8.6	8.6	8.6	116.57	0	3.8517	487550000	12	F1RS81	F1RS81
21.6157	NaN	20.6658	21.5199	NaN	21.8819	21.0485	NaN	21.3251	20.9598	21.626	20.8998	21.1503	NaN	20.5792	21.1618	20.4882	20.5788	NaN	NaN	21.5267	20.7333	21.2475	NaN	21.1647	21.1398	NaN	20.3597	26	4	3	38.4	5.1	3.3	102.8	0	5.3306	658500000	16	F1RS89;I3LF47;gi|545845666|ref|XP_005666885.1|;gi|545845676|ref|XP_005666889.1|;F1RSR3	F1RS89
NaN	NaN	18.7735	NaN	NaN	NaN	NaN	NaN	NaN	17.642	NaN	NaN	NaN	NaN	18.1691	18.8042	20.3703	18.4717	19.1457	NaN	20.3432	NaN	20.2218	19.2115	NaN	NaN	NaN	20.3216	4	4	4	5.8	5.8	5.8	100.57	0	14.618	160620000	12	F1RSA2;gi|350590941|ref|XP_003358358.2|;I3LAD4;gi|335308081|ref|XP_003361095.1|	F1RSA2;gi|350590941|ref|XP_003358358.2|;I3LAD4;gi|335308081|ref|XP_003361095.1|
24.0891	21.0845	NaN	22.1043	NaN	21.6303	21.4282	NaN	21.0995	22.0506	NaN	21.76	21.569	NaN	21.7914	22.1917	NaN	22.5176	NaN	NaN	21.8501	NaN	21.2868	NaN	21.6915	20.6899	NaN	22.197	4	4	4	12.7	12.7	12.7	49.968	0	3.7458	884630000	10	F1RSA4;gi|350587719|ref|XP_003129192.3|;I3LF88;gi|545845615|ref|XP_005666869.1|	F1RSA4;gi|350587719|ref|XP_003129192.3|
22.8029	23.7631	22.2414	23.0673	24.3236	22.6367	22.4813	23.4099	22.3766	20.0781	NaN	22.182	23.2564	23.4265	21.8709	22.2722	23.8701	22.6807	22.1227	23.7507	23.4138	23.2392	22.1211	23.3541	22.4779	22.0207	NaN	22.3273	7	7	7	43.9	43.9	43.9	21.505	0	10.074	2002000000	21	F1RSB6;gi|545858867|ref|XP_005669015.1|	F1RSB6;gi|545858867|ref|XP_005669015.1|
24.1312	24.0309	25.8724	22.5478	22.0581	25.3261	23.5111	21.5602	24.9404	23.6272	21.6142	24.9582	23.4519	21.7671	24.516	24.3473	23.1546	24.7048	24.4096	NaN	25.4874	23.1344	25.0251	NaN	23.4148	24.9383	22.4737	24.921	9	9	9	24.2	24.2	24.2	51.147	0	51.019	5881200000	117	F1RSC3	F1RSC3
20.9188	NaN	21.6705	19.8258	NaN	22.2512	20.4852	20.8423	21.2804	21.7764	21.2567	21.3658	21.1826	21.5675	21.7862	21.2187	21.698	21.0998	21.083	NaN	21.065	21.7397	21.287	NaN	21.0166	21.897	21.5562	21.8587	10	10	10	3.8	3.8	3.8	464.42	0	9.921	718550000	25	F1RSE6;gi|350583181|ref|XP_001925344.4|;gi|545890379|ref|XP_005658551.1|;gi|545890808|ref|XP_005658654.1|	F1RSE6;gi|350583181|ref|XP_001925344.4|;gi|545890379|ref|XP_005658551.1|
NaN	23.6789	20.4616	21.2804	21.7105	20.5369	19.7134	23.0898	21.4328	19.719	20.9679	18.7951	19.7677	19.6182	19.0474	NaN	24.7375	21.3341	20.0015	22.1428	22.4655	21.9961	20.9741	21.8706	19.8614	22.1074	20.9815	21.2299	5	5	5	10	10	10	94.138	0	31.593	446580000	30	F1RSE7;gi|545821891|ref|XP_003481449.2|	F1RSE7;gi|545821891|ref|XP_003481449.2|
21.5491	22.1804	21.8162	23.1115	NaN	22.3621	21.8526	NaN	21.806	22.2796	NaN	21.9078	21.9277	NaN	21.9964	21.4159	NaN	21.9344	22.8255	NaN	21.5359	NaN	20.5978	NaN	21.8357	21.7298	NaN	22.3699	4	4	4	22.9	22.9	22.9	30.57	0	50.401	1170200000	30	F1RSF6;gi|545858807|ref|XP_005669005.1|	F1RSF6;gi|545858807|ref|XP_005669005.1|
NaN	22.7403	22.0093	21.8798	22.7322	22.0685	21.8865	23.1076	23.2356	21.8497	NaN	22.081	22.0173	22.6298	21.984	22.8838	21.7896	21.9258	21.4802	NaN	22.5086	23.2446	22.0401	NaN	22.3923	20.9983	NaN	21.424	6	6	6	24.9	24.9	24.9	38.263	0	63.022	1309900000	27	F1RSF8;gi|545858798|ref|XP_005669001.1|;gi|545858800|ref|XP_005669002.1|;I3L7V7	F1RSF8;gi|545858798|ref|XP_005669001.1|;gi|545858800|ref|XP_005669002.1|;I3L7V7
23.4783	22.2494	23.465	23.3485	21.4977	23.5133	22.7217	22.6335	22.6685	22.3422	NaN	22.4535	22.4159	23.3298	22.2854	23.2103	22.9307	23.3577	22.7933	22.6472	22.3748	22.916	22.705	22.8369	21.8923	21.6013	23.2591	22.4913	11	11	11	42.3	42.3	42.3	33.748	0	31.348	3249400000	53	F1RSG8;gi|545821782|ref|XP_005653119.1|	F1RSG8;gi|545821782|ref|XP_005653119.1|
21.5865	NaN	22.8139	23.2897	24.5728	23.9547	22.699	NaN	23.2257	23.4877	24.4676	22.9545	23.7648	23.6932	23.516	23.249	25.0003	24.0032	23.1005	23.9666	23.4593	24.6573	23.2641	24.3945	23.0307	23.4409	24.5874	22.8628	10	10	10	41.9	41.9	41.9	33.427	0	15.094	2684400000	39	F1RSH0	F1RSH0
19.314	20.3089	18.903	20.127	NaN	20.0823	19.7751	NaN	20.2084	19.7626	NaN	18.8444	19.6593	20.4524	19.3621	19.7853	21.2678	19.5595	19.8605	NaN	20.0733	19.8195	20.1834	20.6781	19.7215	19.3792	19.8455	19.2188	4	4	4	8.7	8.7	8.7	94.762	0	35.712	375080000	21	F1RSJ8	F1RSJ8
21.6059	NaN	20.5739	20.8848	NaN	NaN	20.4342	NaN	20.783	20.7937	NaN	20.9899	20.909	NaN	20.8976	20.4413	NaN	20.6818	20.9141	NaN	21.1301	NaN	20.3978	21.9534	20.7088	20.5607	NaN	21.0171	3	3	3	18	18	18	26.438	0	4.08	256280000	5	F1RSL0	F1RSL0
19.2167	21.6406	21.621	22.3123	22.9288	22.851	22.4648	21.9531	23.5714	21.8138	NaN	23.0048	21.0738	22.0411	22.5509	22.5676	22.756	23.4338	23.4501	21.2241	23.1685	21.8937	23.0776	21.01	22.5659	22.6963	21.1365	22.2225	11	11	6	10.3	10.3	6.4	141.03	0	24.604	1707900000	61	F1RSL4;gi|350582836|ref|XP_003481371.1|	F1RSL4;gi|350582836|ref|XP_003481371.1|
25.1402	25.0895	25.2742	24.8005	25.4372	25.1474	25.1239	26.0273	25.4185	25.0812	23.4206	24.8493	24.9238	25.3354	24.9301	24.9268	24.8335	25.3765	25.2769	22.4208	25.1904	25.4148	25.3843	22.9512	25.0291	25.2535	24.5606	24.2223	13	13	13	28.7	28.7	28.7	53.024	0	93.206	9284900000	151	F1RSM2;gi|350590196|ref|XP_003131323.3|	F1RSM2;gi|350590196|ref|XP_003131323.3|
NaN	NaN	19.8267	NaN	NaN	NaN	20.1883	NaN	20.8294	20.4544	21.2501	21.2969	NaN	NaN	20.69	20.6535	22.1528	19.616	20.3697	NaN	21.872	NaN	20.355	NaN	19.8415	21.0028	NaN	NaN	3	3	3	8.3	8.3	8.3	69.945	0	8.2468	82779000	4	F1RSM4;gi|545819731|ref|XP_005655382.1|	F1RSM4;gi|545819731|ref|XP_005655382.1|
20.9352	NaN	NaN	21.8312	20.69	21.0776	20.3561	NaN	20.284	20.8739	NaN	NaN	20.5996	20.5138	20.6142	20.9477	20.4467	20.3751	20.5413	NaN	19.9433	NaN	21.621	20.1839	NaN	NaN	NaN	NaN	2	2	2	13.8	13.8	13.8	24.267	0.0019025	2.202	417980000	5	F1RSQ0	F1RSQ0
NaN	20.7427	20.539	21.321	20.88	NaN	20.8223	NaN	20.6205	20.263	NaN	20.5294	21.2468	20.8532	20.6598	21.1585	20.3041	20.3124	21.0366	NaN	21.0172	NaN	NaN	NaN	20.7915	20.7609	NaN	20.1378	5	5	5	13.1	13.1	13.1	66.679	0	9.3443	552290000	12	F1RSR1;gi|545854567|ref|XP_005668402.1|;I3LMW6;gi|350589804|ref|XP_001926513.4|;gi|545854569|ref|XP_005668403.1|	F1RSR1;gi|545854567|ref|XP_005668402.1|
25.0052	23.9796	23.672	24.5034	22.9209	23.8192	23.7999	22.7246	24.4085	23.1724	NaN	23.8729	23.6192	23.4153	24.7088	24.2105	23.5173	23.7554	22.934	22.025	24.4398	22.1665	23.9077	22.99	23.6105	23.989	21.7939	24.4003	17	17	17	21.9	21.9	21.9	116.94	0	64.901	3377700000	94	F1RSV2;Q27HV0;K7GKQ6	F1RSV2;Q27HV0;K7GKQ6
23.9866	24.4939	23.7836	24.0401	23.8844	23.4063	24.1854	25.1848	23.924	24.0656	NaN	24.2021	24.638	22.9046	24.1423	24.222	24.0465	24.2418	23.5333	NaN	24.2512	23.7373	24.3468	22.7562	23.7832	24.1349	23.8217	24.4507	7	7	7	23.4	23.4	23.4	47.572	0	140.1	3347900000	48	F1RSY4	F1RSY4
27.1805	25.4279	27.0536	27.5859	25.5025	26.806	26.8119	25.8229	26.6818	28.0698	23.203	27.512	27.8315	25.4758	27.9553	27.597	26.5122	27.9316	27.2036	24.7468	26.5034	25.5423	28.2115	25.7496	27.6314	27.696	25.5367	27.4555	17	17	5	57.8	57.8	14.4	37.269	0	323.31	41632000000	290	F1RT00	F1RT00
NaN	NaN	20.2369	19.1913	NaN	NaN	19.7005	NaN	20.1209	20.6512	NaN	20.6132	NaN	19.9651	19.8977	19.9012	20.2482	NaN	20.1245	NaN	20.4027	NaN	NaN	NaN	19.8388	19.443	20.7113	NaN	3	3	3	15.6	15.6	15.6	30.377	0	5.4905	143820000	8	F1RT06;gi|545799100|ref|XP_005652746.1|	F1RT06;gi|545799100|ref|XP_005652746.1|
25.993	24.9421	26.4057	26.6674	26.2302	26.0602	26.7739	26.2386	26.5328	27.0153	25.618	26.5573	26.8905	26.949	26.5531	27.2893	26.1683	26.7936	26.4148	26.1863	26.1815	26.4878	26.5841	25.8981	26.3319	26.7728	26.0702	26.555	7	7	7	52.2	52.2	52.2	13.565	0	122.69	24408000000	136	F1RT25	F1RT25
21.8468	NaN	20.7658	20.0904	NaN	20.71	20.0996	NaN	21.1027	21.2137	22.2264	20.9279	20.5688	NaN	20.8573	20.6579	NaN	19.918	21.3699	NaN	21.7424	NaN	20.9108	NaN	21.0798	20.9994	NaN	22.2017	7	7	7	14.1	14.1	14.1	89.39	0	67.523	448650000	23	F1RT57	F1RT57
24.0889	24.7506	23.1994	24.2461	23.883	23.5365	23.736	23.649	23.9635	23.6011	23.5987	22.844	24.0373	24.2285	23.8689	23.334	25.9596	24.0784	23.6663	25.2723	24.4332	24.0797	24.0639	24.0435	23.4274	23.9932	NaN	23.0138	7	7	7	10	10	10	117.36	0	34.482	2651100000	50	F1RT62;gi|545858631|ref|XP_005668937.1|;K7GKU7;gi|545858629|ref|XP_005668936.1|;K7GNL6;K7GNC3;K7GSF0;gi|545858745|ref|XP_005668982.1|;K7GM89	F1RT62;gi|545858631|ref|XP_005668937.1|;K7GKU7;gi|545858629|ref|XP_005668936.1|;K7GNL6
NaN	23.5578	22.5948	22.7831	NaN	NaN	23.0317	NaN	22.3856	22.8722	NaN	22.5463	23.3957	NaN	22.9775	23.4788	NaN	23.6007	22.7753	NaN	22.692	NaN	23.1043	NaN	22.6614	22.2446	NaN	22.8313	3	3	3	33.1	33.1	33.1	15.916	0	8.0524	1007800000	10	F1RT79;gi|350590433|ref|XP_003483057.1|	F1RT79;gi|350590433|ref|XP_003483057.1|
23.3108	21.7274	21.7578	23.4521	22.2246	23.6259	25.1331	NaN	22.2866	22.5695	NaN	21.9793	22.6816	21.6649	23.418	22.7023	21.5389	23.0712	24.2611	NaN	24.6019	21.9935	22.746	NaN	22.2579	22.323	22.1585	22.3573	8	1	0	17.8	3.2	0	62.856	0	32.609	2808700000	34	F1RT90;gi|545821587|ref|XP_005663125.1|;gi|545821584|ref|XP_005663124.1|;I3LGF7;gi|545821581|ref|XP_005663123.1|;gi|350583155|ref|XP_003481445.1|;gi|350583157|ref|XP_003481446.1|;gi|545821574|ref|XP_005663122.1|	F1RT90
26.7081	24.433	26.944	27.4366	26.7778	27.2906	27.5114	24.6949	27.7122	26.8269	25.1581	27.4154	26.5786	24.9357	27.1796	27.4015	25.6233	27.0841	27.2619	23.8385	26.8968	25.0154	27.4219	25.7209	27.059	26.9135	24.7673	27.3055	18	18	18	40.1	40.1	40.1	67.477	0	323.31	37867000000	277	F1RT96;gi|350590439|ref|XP_003131621.3|	F1RT96;gi|350590439|ref|XP_003131621.3|
25.6834	25.449	25.6883	25.4319	24.7431	24.9003	24.5005	24.464	24.8259	24.9095	25.412	25.1904	24.6891	24.3758	24.9108	25.4309	25.1624	25.9005	26.0375	24.6934	25.4789	24.4992	25.3073	23.9395	25.2868	25.3454	24.0899	25.4881	10	10	10	31.8	31.8	31.8	35.428	0	52.384	12664000000	124	F1RTA3	F1RTA3
25.1124	24.7796	25.3147	24.9039	25.0521	25.7858	24.7988	22.8294	24.7632	24.4901	25.5825	25.0204	24.0363	23.8912	24.1815	24.7229	25.9351	25.4164	25.6493	24.5997	26.5022	24.9535	24.874	22.7704	24.294	25.5543	25.3065	25.9229	17	17	17	46.9	46.9	46.9	54.522	0	179.76	7270900000	132	F1RTA9;I3LRY8;gi|545889360|ref|XP_005658279.1|;gi|545821535|ref|XP_005663118.1|	F1RTA9;I3LRY8;gi|545889360|ref|XP_005658279.1|;gi|545821535|ref|XP_005663118.1|
25.188	NaN	NaN	24.9062	NaN	25.0908	24.7882	NaN	25.2816	23.6425	NaN	24.9402	24.617	NaN	24.9692	26.3598	24.6751	24.9074	24.6452	NaN	24.948	NaN	27.151	NaN	25.4911	23.726	NaN	25.6462	2	2	2	26.7	26.7	26.7	14.7	0	65.765	381450000	16	F1RTC2	F1RTC2
24.5628	23.1362	23.8911	23.5155	24.8796	24.795	25.117	24.3572	24.964	22.6757	21.9404	23.7691	22.5699	23.5831	24.3348	25.2808	22.9672	26.0438	24.229	NaN	23.562	22.5752	24.0099	22.5855	25.1126	23.6617	23.4801	25.6892	11	11	11	35.6	35.6	35.6	56.697	0	220.59	3354100000	73	F1RTE1;gi|350595918|ref|XP_001925506.4|	F1RTE1;gi|350595918|ref|XP_001925506.4|
NaN	22.5718	21.4595	23.3055	NaN	21.4027	22.7498	NaN	23.3385	22.3857	NaN	22.2596	22.1544	NaN	22.5523	23.0871	23.1771	23.0533	21.7722	NaN	21.396	NaN	22.9627	NaN	23.0629	23.071	22.4824	23.2911	7	7	7	6.6	6.6	6.6	229.07	0	13.927	794080000	24	F1RTF0;gi|167908789|ref|NP_001108147.1|	F1RTF0;gi|167908789|ref|NP_001108147.1|
26.0446	26.0261	26.4862	26.7572	23.6255	24.2874	26.5142	24.655	26.3353	26.3318	25.8163	26.3942	26.0198	23.776	26.6246	27.0261	25.03	26.9912	25.7669	26.2698	26.3315	25.338	27.4474	23.6806	26.5591	26.2631	23.7563	26.7983	5	5	5	28.1	28.1	28.1	18.565	0	178.96	16249000000	113	F1RTJ9;P49666	F1RTJ9
NaN	NaN	NaN	18.3667	NaN	NaN	NaN	NaN	18.2272	18.9262	NaN	18.2438	18.223	NaN	18.4134	19.5203	18.8583	18.9738	19.151	NaN	18.0661	NaN	19.122	NaN	18.6152	18.2909	NaN	19.0097	2	2	2	4	4	4	65.109	0.0091758	1.3379	78440000	3	F1RTL7;gi|545854284|ref|XP_005668345.1|;gi|545854282|ref|XP_005668344.1|;K7GKU0;K7GNZ4;K7GP42;gi|545885193|ref|XP_005657868.1|;F1RTP2;gi|545885190|ref|XP_005657867.1|	F1RTL7;gi|545854284|ref|XP_005668345.1|;gi|545854282|ref|XP_005668344.1|;K7GKU0;K7GNZ4;K7GP42;gi|545885193|ref|XP_005657868.1|;F1RTP2;gi|545885190|ref|XP_005657867.1|
27.0507	26.6081	26.9512	26.5712	23.4679	26.973	26.4951	22.5468	26.2723	26.4035	24.6664	27.1459	26.2832	25.2321	26.8492	26.4017	26.5477	26.6186	27.3693	25.0323	26.9495	26.3394	26.7589	24.7543	26.7769	26.673	25.1005	27.169	36	24	24	60.5	43.8	43.8	67.786	0	323.31	25847000000	317	F1RTN3;P26042	F1RTN3;P26042
21.3687	NaN	22.3945	21.6792	20.8502	22.4917	21.8903	NaN	21.9671	22.7958	18.1013	22.6778	21.6375	19.5808	22.4845	22.4458	20.7441	23.8364	22.6186	NaN	21.7198	18.8111	22.3885	NaN	22.3703	21.7372	19.4936	22.3485	2	2	2	7.1	7.1	7.1	46.842	0	211.43	1483200000	43	F1RTQ3;gi|47523748|ref|NP_999509.1|	F1RTQ3;gi|47523748|ref|NP_999509.1|
NaN	22.9903	21.9211	22.2032	NaN	23.3741	21.7397	NaN	23.2847	22.4492	23.8859	22.0324	22.377	NaN	22.1537	21.6716	23.4846	22.5326	21.0267	NaN	22.0797	NaN	22.3275	NaN	22.368	22.1819	NaN	22.5186	3	3	3	4.4	4.4	4.4	146.72	0	26.598	276700000	17	F1RTQ8;gi|311259825|ref|XP_001924399.2|;gi|545837721|ref|XP_005665699.1|;gi|545837718|ref|XP_005665698.1|;gi|545837715|ref|XP_005665697.1|;gi|545837726|ref|XP_005665700.1|	F1RTQ8;gi|311259825|ref|XP_001924399.2|;gi|545837721|ref|XP_005665699.1|;gi|545837718|ref|XP_005665698.1|;gi|545837715|ref|XP_005665697.1|;gi|545837726|ref|XP_005665700.1|
NaN	22.5266	24.6885	24.6926	23.5244	24.9442	24.4865	23.8223	NaN	24.0462	23.2509	23.9193	23.8153	23.7046	23.9078	24.3891	23.1848	24.184	24.5117	NaN	24.2312	22.8743	25.2685	23.42	22.2227	NaN	22.5174	23.9478	5	5	5	11.1	11.1	11.1	61.205	0	7.5141	5346800000	15	F1RTR6;gi|545849513|ref|XP_003130514.4|;F1RUL2;gi|545853970|ref|XP_005668266.1|;K7GQC8;gi|545885067|ref|XP_003484161.2|;K7GQS0;K7GSX4;K7GMS9;gi|545885079|ref|XP_005673723.1|;K7GN43;gi|545885076|ref|XP_005673722.1|;gi|545885070|ref|XP_005673720.1|;gi|545862199|ref|XP_005669575.1|;F1SKM3;B8XSK3;gi|545862194|ref|XP_005669574.1|	F1RTR6;gi|545849513|ref|XP_003130514.4|
22.713	NaN	22.3777	23.6153	NaN	21.2671	21.6359	NaN	22.2273	22.6816	NaN	22.8864	23.0914	NaN	23.2045	23.1354	NaN	23.147	22.832	NaN	21.6438	NaN	20.7651	22.7977	23.6677	23.1485	NaN	23.2884	3	3	3	7.7	7.7	7.7	50.353	0	24.864	1729200000	22	F1RTT0;gi|545798308|ref|XP_005659311.1|	F1RTT0;gi|545798308|ref|XP_005659311.1|
25.3512	22.9084	25.168	24.7431	22.9015	24.4641	25.0138	23.5559	25.0861	25.0628	21.8669	24.7236	25.3936	22.702	24.3776	25.5432	20.4708	25.6815	24.2035	NaN	24.6103	23.8834	24.9919	22.3444	24.8907	24.7212	21.81	24.7712	15	15	15	24.8	24.8	24.8	111.5	0	72.435	5945000000	92	F1RTV3;gi|545845151|ref|XP_005666754.1|	F1RTV3;gi|545845151|ref|XP_005666754.1|
23.2186	23.5484	23.3468	23.117	23.6902	23.5506	23.1944	25.4295	23.3471	23.2269	23.8052	23.574	23.3306	NaN	22.8206	23.4536	23.2536	23.3479	22.4021	NaN	22.9343	22.3491	23.453	24.3003	23.3656	23.3756	22.1107	23.2359	9	9	9	27.8	27.8	27.8	57.436	0	82.953	2417000000	67	F1RTV4;F1RTV1	F1RTV4;F1RTV1
23.9349	23.7859	23.2807	23.4857	NaN	22.323	23.4372	NaN	23.4143	23.7255	NaN	23.0299	23.5857	22.5816	23.6922	23.7787	24.2739	24.368	NaN	NaN	23.1511	NaN	23.809	NaN	23.5593	23.3596	23.8575	23.6276	7	7	7	26.5	26.5	26.5	37.58	0	41.008	1170100000	35	F1RTW7;gi|545853691|ref|XP_005668202.1|;I3LP31	F1RTW7;gi|545853691|ref|XP_005668202.1|
NaN	22.1031	21.5251	21.5302	21.402	NaN	NaN	NaN	21.8548	NaN	NaN	21.3566	18.8246	20.53	20.8691	NaN	21.7231	20.971	NaN	NaN	20.56	21.9591	21.597	21.4808	21.295	21.2993	21.9077	NaN	19	2	2	56.8	3	3	40.75	0.0014139	2.4429	609560000	5	F1RTY6	F1RTY6
21.1975	20.1132	21.1692	20.6279	20.3612	20.773	18.5961	21.9097	NaN	20.2318	NaN	20.2047	20.5898	20.6444	18.8397	20.3006	20.2824	19.2642	20.664	NaN	21.7082	20.4344	19.4832	21.0876	19.4651	20.5624	20.4474	20.1739	7	7	7	11.4	11.4	11.4	101.03	0	33.595	304960000	13	F1RTZ5;gi|311253763|ref|XP_003125656.1|	F1RTZ5;gi|311253763|ref|XP_003125656.1|
27.7139	26.6206	28.0386	28.2091	27.3382	27.4513	28.0587	25.5631	28.0491	28.3624	25.2448	27.9666	28.3513	26.9099	28.1181	27.9895	26.3084	27.9998	28.3347	24.6144	27.5906	26.5252	28.2968	26.5215	28.3173	28.1447	27.0086	27.954	17	17	17	64.9	64.9	64.9	32.734	0	323.31	61663000000	382	F1RU12	F1RU12
NaN	21.0096	NaN	NaN	NaN	20.7694	NaN	NaN	NaN	NaN	NaN	NaN	NaN	21.6293	NaN	NaN	20.8265	NaN	20.7781	21.0983	21.654	20.6859	NaN	NaN	20.1735	NaN	NaN	NaN	4	4	4	17.6	17.6	17.6	49.4	0	12.096	226320000	4	F1RU22;gi|545806305|ref|XP_005660735.1|;gi|545806302|ref|XP_003122572.2|	F1RU22;gi|545806305|ref|XP_005660735.1|;gi|545806302|ref|XP_003122572.2|
24.5788	NaN	22.0387	22.0485	22.3593	22.5315	21.9129	25.0676	22.284	22.775	22.826	22.2433	21.9281	22.4655	22.7485	22.3323	22.9573	22.6786	22.6925	20.4639	21.8902	22.8357	21.8512	23.3692	22.3085	22.122	21.5884	22.421	5	5	5	17.6	17.6	17.6	41.151	0	62.855	1677700000	47	F1RU24;gi|545806107|ref|XP_005660700.1|	F1RU24;gi|545806107|ref|XP_005660700.1|
NaN	NaN	NaN	NaN	NaN	19.8532	21.4135	NaN	20.5677	20.7639	NaN	NaN	20.5301	NaN	20.6227	21.079	NaN	NaN	21.2789	NaN	20.3575	NaN	NaN	NaN	NaN	NaN	NaN	21.0563	2	2	2	9.6	9.6	9.6	27.362	0.00071301	2.5203	392510000	12	F1RU27;gi|545806290|ref|XP_003122602.2|	F1RU27;gi|545806290|ref|XP_003122602.2|
21.4381	21.5885	20.707	21.5257	21.8373	20.6434	21.2097	22.4213	21.4756	21.0436	21.8292	20.8311	20.8014	21.7094	20.5368	21.8499	22.3121	21.6839	21.3986	NaN	20.9742	21.9586	21.5576	20.8873	21.0836	20.8893	21.1401	21.0415	3	3	3	11.2	11.2	11.2	22.314	0.0005421	2.6401	930590000	29	F1RU28	F1RU28
23.6907	NaN	23.3691	24.2624	NaN	25.0788	23.8867	NaN	24.0976	23.3316	23.3203	23.4904	23.2337	NaN	24.1172	24.8491	24.3494	23.7037	22.931	NaN	24.7839	23.7925	26.6618	24.0622	24.3213	23.9501	21.7476	24.202	3	3	3	37.1	37.1	37.1	10.044	0	79.782	5482800000	38	F1RU33	F1RU33
19.8132	19.973	20.0411	NaN	NaN	18.0804	NaN	NaN	19.8419	NaN	NaN	19.9064	NaN	21.8433	19.0938	18.3356	NaN	18.8749	NaN	20.3772	20.5181	NaN	NaN	NaN	19.8877	19.1356	NaN	NaN	2	2	2	11.6	11.6	11.6	32.041	0	4.2664	82984000	5	F1RU41	F1RU41
NaN	NaN	NaN	19.7446	NaN	20.6555	20.3853	NaN	19.4671	19.5549	NaN	NaN	21.3229	NaN	19.3739	NaN	NaN	20.176	20.0398	NaN	19.7812	NaN	21.0966	NaN	NaN	19.1436	NaN	20.6758	3	3	3	11.3	11.3	11.3	51.116	0	4.4825	214690000	4	F1RU48;gi|350579927|ref|XP_003480717.1|	F1RU48;gi|350579927|ref|XP_003480717.1|
23.4164	23.4725	24.3666	24.17	23.7536	23.4142	23.4024	24.7797	23.8043	23.4375	22.8089	23.4502	23.3631	23.7941	23.8284	23.0587	24.4585	23.5701	24.6477	24.5955	24.0863	24.0066	23.7316	23.3134	23.7228	23.9521	24.1279	23.3553	17	17	17	36.5	36.5	36.5	82.737	0	295	4452600000	110	F1RU52;gi|545806154|ref|XP_005660714.1|;gi|545806054|ref|XP_005654712.1|;gi|545806051|ref|XP_005654711.1|;I3LGH6;gi|545806143|ref|XP_005660710.1|;gi|545806138|ref|XP_005660708.1|;gi|545806135|ref|XP_005660707.1|	F1RU52;gi|545806154|ref|XP_005660714.1|;gi|545806054|ref|XP_005654712.1|;gi|545806051|ref|XP_005654711.1|;I3LGH6;gi|545806143|ref|XP_005660710.1|;gi|545806138|ref|XP_005660708.1|;gi|545806135|ref|XP_005660707.1|
NaN	19.9788	21.0195	21.6767	NaN	21.9054	22.6103	NaN	21.6364	21.9028	20.6514	20.7175	21.995	20.6031	21.873	21.5679	20.7348	21.8606	21.6615	NaN	21.5514	NaN	21.7273	NaN	21.7183	21.558	NaN	21.0778	3	3	3	18.2	18.2	18.2	20.774	0	3.8528	1120100000	19	F1RU54;gi|545806167|ref|XP_005660717.1|;gi|335281444|ref|XP_003353804.1|	F1RU54;gi|545806167|ref|XP_005660717.1|;gi|335281444|ref|XP_003353804.1|
NaN	NaN	21.4597	22.0497	21.3785	NaN	21.4716	NaN	21.4099	22.0103	NaN	21.4222	22.3253	NaN	21.8391	20.9797	19.7176	20.27	20.8203	NaN	21.5953	20.8748	22.3849	NaN	20.7347	21.4627	NaN	22.0383	4	4	4	5.6	5.6	5.6	118.18	0	5.5019	473590000	8	F1RU69;Q767M3	F1RU69;Q767M3
18.6801	NaN	18.9278	17.1799	NaN	NaN	17.7657	NaN	18.7619	18.2142	NaN	18.8388	17.7737	NaN	18.6881	17.5513	NaN	17.6106	18.9026	NaN	18.6212	NaN	17.7831	NaN	18.1131	18.5761	NaN	17.2673	5	4	4	6.9	6	6	119.62	0.00018416	2.8253	58853000	10	F1RU83;Q767K6	F1RU83;Q767K6
21.8458	20.7781	21.234	20.8223	21.1008	21.4143	20.369	NaN	21.5504	21.3294	NaN	21.7997	21.5764	NaN	21.7023	21.4103	20.8329	21.3223	21.9902	NaN	21.5575	20.5711	21.9469	21.2025	22.2535	21.2452	20.811	20.4664	2	2	2	7.7	7.7	7.7	40.919	0	6.1112	1030800000	23	F1RUE1	F1RUE1
21.7374	24.3647	23.1193	23.2591	24.355	23.4902	23.0399	24.3857	23.2273	23.3576	23.5477	23.432	22.9232	24.3904	23.5741	23.7082	23.5609	23.0177	23.9318	24.2213	24.4919	22.9886	22.8952	23.8138	22.5892	24.2634	23.7386	23.8935	5	5	5	11.8	11.8	11.8	63.718	0	15.234	1516400000	26	F1RUE9;K7GPJ5;gi|545885056|ref|XP_005673718.1|;K7GN99;K7GRF7;K7GS08;gi|545885088|ref|XP_005673725.1|;gi|545885085|ref|XP_003484162.2|	F1RUE9;K7GPJ5;gi|545885056|ref|XP_005673718.1|
21.9249	24.2787	22.6785	22.3012	24.1119	NaN	22.5745	25.1738	23.2324	22.4559	24.5003	22.3516	23.6288	23.7126	20.3966	21.7493	23.1747	23.329	23.1466	NaN	22.8393	23.662	23.0538	26.2461	23.676	22.8941	25.6873	22.4602	5	5	5	23.4	23.4	23.4	52.211	0	17.411	846040000	31	F1RUF5;K7GLZ1	F1RUF5
27.1727	26.2771	26.6835	26.5707	26.1817	26.9832	26.9185	26.5389	26.9172	26.3867	24.8716	25.749	26.3793	25.46	26.16	27.1342	26.3635	26.7803	26.8689	23.6353	26.6425	25.9382	26.5443	23.373	26.1428	26.8091	26.4856	26.3363	14	14	14	63.3	63.3	63.3	28.474	0	323.31	25297000000	240	F1RUH7	F1RUH7
29.5705	28.4912	29.5098	29.7078	28.9137	29.8962	29.7043	27.7026	29.2005	29.384	27.4213	29.1593	29.5525	28.1683	29.5141	29.5676	27.9847	29.7344	28.5509	27.7565	28.8432	28.2835	29.6558	28.3103	29.311	29.2783	28.2165	29.3663	19	19	16	91.2	91.2	73.9	27.159	0	323.31	234000000000	728	F1RUI1;K7GP28;K7GLL2;K7GNR6;K7GND4;K7GRM6;K7GPJ0;K7GQI9;K7GMY3	F1RUI1;K7GP28;K7GLL2;K7GNR6;K7GND4
23.8754	20.0987	24.6171	24.5237	23.0335	24.0044	23.7749	NaN	24.2544	23.6401	NaN	23.8951	23.808	24.1242	23.3494	23.7087	NaN	24.5599	24.1856	23.2838	23.7882	23.2276	25.0053	NaN	24.6581	23.817	24.0925	23.7682	9	7	7	44.9	33.6	33.6	37.422	0	198.36	4091500000	81	F1RUJ4;gi|545837474|ref|XP_005665652.1|	F1RUJ4;gi|545837474|ref|XP_005665652.1|
NaN	23.3914	24.2709	25.3249	24.1285	NaN	NaN	NaN	24.3172	24.1893	23.0349	24.547	23.3258	NaN	24.1544	24.3996	24.3485	24.9408	24.6195	NaN	24.6614	23.7546	24.2397	NaN	24.7474	25.6293	23.571	24.7904	2	2	2	14.6	14.6	14.6	18.541	0.0005387	2.5893	1226300000	28	F1RUK3;gi|545828366|ref|XP_005664320.1|;F1SQ13;K7GNN9	F1RUK3;gi|545828366|ref|XP_005664320.1|;F1SQ13;K7GNN9
29.7163	29.1303	29.372	29.6421	29.6688	29.5675	29.6906	28.0914	29.7406	29.6469	28.686	29.8265	29.8197	29.2398	29.7782	29.7765	29.3444	30.0116	29.756	29.463	29.0737	29.3897	29.986	28.6846	29.5579	29.4529	29.3664	29.7713	40	40	32	79.6	79.6	63.8	50.326	0	323.31	253000000000	1159	F1RUK8;Q6Q7J2	F1RUK8;Q6Q7J2
NaN	NaN	21.7594	22.2878	NaN	NaN	22.0215	22.8764	21.8403	21.6844	23.6865	22.5717	21.6414	23.2719	22.4042	22.1255	NaN	21.7047	22.6651	NaN	NaN	22.3472	21.5484	24.5518	NaN	22.4515	NaN	22.754	3	3	3	56.2	56.2	56.2	9.5162	0	209.01	1065600000	19	F1RUL6;P30034;F1SGI0;K7GT45;gi|545845459|ref|XP_003129129.2|;I3LJN7;gi|350597066|ref|XP_003362008.2|	F1RUL6;P30034;F1SGI0;K7GT45;gi|545845459|ref|XP_003129129.2|;I3LJN7;gi|350597066|ref|XP_003362008.2|
NaN	NaN	NaN	19.4067	NaN	NaN	NaN	NaN	19.3182	19.0539	NaN	18.9747	19.4701	NaN	19.6381	18.923	NaN	19.2379	20.0439	NaN	NaN	NaN	19.4502	NaN	NaN	19.3054	NaN	19.4976	2	2	2	3.3	3.3	3.3	91.163	0.0041363	1.7682	83015000	3	F1RUN1;gi|311265872|ref|XP_003130865.1|	F1RUN1;gi|311265872|ref|XP_003130865.1|
35.7269	34.8181	35.4044	34.9838	35.6234	34.7803	35.835	34.9081	35.2507	35.0483	35.6479	35.7341	35.0823	35.2994	35.4438	35.2834	34.6169	35.3709	35.9955	34.4422	34.5806	34.7925	35.5877	34.8521	35.3376	34.9514	35.054	35.9953	77	77	58	81.9	81.9	72.3	69.669	0	323.31	7380000000000	7971	F1RUN2;P08835;gi|545845362|ref|XP_005666793.1|;gi|545845360|ref|XP_005666792.1|	F1RUN2;P08835;gi|545845362|ref|XP_005666793.1|;gi|545845360|ref|XP_005666792.1|
29.6436	28.237	28.8593	28.8951	27.613	29.0611	29.1433	27.5931	28.7088	28.6885	27.4701	28.6001	29.0061	28.0721	28.8274	29.0012	27.6216	29.096	28.3869	28.0547	28.1138	27.5746	28.8948	24.8175	28.6709	28.7491	28.6398	28.7481	25	25	4	30.7	30.7	4.4	116.06	0	323.31	123000000000	587	F1RUN7;Q4U116-2;Q4U116;gi|545845343|ref|XP_005656580.1|;I3LIN1;I3LPA8;F1RPQ2;gi|545874476|ref|XP_005671944.1|	F1RUN7;Q4U116-2;Q4U116
28.806	27.9397	28.9604	28.6879	27.1385	29.2228	29.0126	27.5562	29.0276	28.791	25.8573	28.821	28.5476	26.4188	28.6002	29.2926	27.7865	29.1016	29.1001	30.2501	28.3554	27.765	28.7516	26.986	28.5766	29.1302	28.4771	29.4311	11	11	11	55.6	55.6	55.6	32.259	0	323.31	39661000000	238	F1RUP0;gi|545853916|ref|XP_005668259.1|	F1RUP0;gi|545853916|ref|XP_005668259.1|
23.5862	23.2755	22.5594	22.527	22.4069	22.9495	22.0899	NaN	22.348	22.4214	23.2361	23.3696	22.4234	23.599	22.9429	22.6669	23.1629	22.2437	22.3145	NaN	22.5815	23.56	22.1407	NaN	22.5187	22.8045	NaN	23.4025	4	4	4	29.7	29.7	29.7	18.001	0	28.351	1999900000	13	F1RUQ0	F1RUQ0
21.3027	NaN	21.0922	NaN	NaN	NaN	21.8502	NaN	22.1664	20.6574	NaN	NaN	20.8193	NaN	22.2356	22.2201	NaN	20.8994	NaN	NaN	18.4126	NaN	22.7904	NaN	21.4696	20.7342	NaN	20.6228	6	2	1	11.7	4.5	1.9	61.352	0	4.7797	699480000	11	F1RUR0;gi|545845286|ref|XP_003129108.3|;gi|545845283|ref|XP_005653632.1|	F1RUR0;gi|545845286|ref|XP_003129108.3|;gi|545845283|ref|XP_005653632.1|
22.8745	NaN	22.343	23.6229	22.4728	23.8559	22.2954	NaN	22.5877	23.5761	NaN	22.6285	23.127	NaN	24.1957	24.5975	NaN	24.5827	21.5508	NaN	NaN	NaN	22.8141	21.4302	23.9343	22.2846	NaN	23.271	4	4	4	20.2	20.2	20.2	33.285	0	20.407	994470000	22	F1RUR3;gi|545853852|ref|XP_005668241.1|	F1RUR3;gi|545853852|ref|XP_005668241.1|
20.5865	NaN	21.0318	22.231	22.1868	20.982	22.2191	NaN	20.8742	22.3011	NaN	21.2834	22.2966	NaN	21.6963	22.3667	NaN	23.3919	21.3893	22.5866	21.7701	23.7342	22.6145	NaN	21.3406	21.2777	NaN	22.4584	9	1	0	39.6	7.9	0	39.513	0	51.889	1240100000	20	F1RUT1	F1RUT1
26.0834	26.3143	26.5266	27.9755	NaN	26.6418	27.6684	NaN	27.6516	25.7373	NaN	26.9484	27.3792	NaN	27.0878	27.7064	NaN	27.4174	26.801	NaN	26.904	27.5733	26.9772	26.6473	26.7548	26.5477	NaN	26.6082	37	1	1	61.7	1.7	1.7	79.448	0	14.485	46661000000	21	F1RUV5	F1RUV5
20.3803	22.0539	18.9773	20.3917	21.107	19.9081	19.2709	NaN	19.2083	19.9314	21.2505	20.3839	19.9851	20.7163	19.1471	20.3695	22.1176	19.8867	20.6201	NaN	20.4777	20.8914	20.3607	20.3609	20.196	20.2074	21.5474	19.7299	3	3	3	9.9	9.9	9.9	48.685	0	5.4926	427890000	29	F1RUW0;gi|545839713|ref|XP_005666062.1|	F1RUW0;gi|545839713|ref|XP_005666062.1|
22.3982	NaN	21.7121	22.9801	22.2964	22.8171	23.7781	23.0243	22.5367	23.2242	NaN	22.2135	23.0823	NaN	22.2117	21.8527	21.3572	22.5972	21.8358	NaN	22.1218	21.5837	21.9651	NaN	21.8099	22.0653	NaN	22.0323	7	7	7	15.8	15.8	15.8	75.618	0	17.82	1589300000	40	F1RUX3;gi|349585105|ref|NP_001231807.1|;F1RG86;gi|311270827|ref|XP_001924414.2|	F1RUX3;gi|349585105|ref|NP_001231807.1|
22.2189	23.0816	22.8059	23.0274	22.8434	20.5516	22.3687	23.4925	22.6255	22.18	NaN	22.3129	22.3498	22.995	21.6769	22.3753	23.2571	22.9421	22.5101	23.8841	22.0046	23.3897	22.6971	24.2584	22.6863	22.1805	23.3102	22.5146	7	7	7	29.1	29.1	29.1	37.71	0	12.548	1793600000	25	F1RUZ6	F1RUZ6
NaN	NaN	19.0184	18.8436	NaN	NaN	18.5778	NaN	19.3216	19.1282	NaN	18.8876	19.2419	NaN	18.439	NaN	NaN	19.7217	18.8136	NaN	19.7137	NaN	20.3715	NaN	NaN	18.4917	NaN	19.387	2	2	2	4.3	4.3	4.3	134.45	0.00019335	3.5513	47809000	3	F1RUZ7;gi|311247136|ref|XP_003122503.1|	F1RUZ7;gi|311247136|ref|XP_003122503.1|
25.7405	24.8697	24.4882	23.4382	25.1082	22.733	23.6483	25.7128	23.458	23.9303	25.2151	23.7547	23.6773	24.8274	24.2564	23.7329	25.2785	23.4519	22.6609	23.3357	24.8749	23.76	23.8552	24.0341	22.6288	24.2774	23.42	23.5854	13	13	13	37.9	37.9	37.9	42.92	0	40.923	4025700000	69	F1RV23;P07802	F1RV23;P07802
20.3835	22.3468	21.1719	22.133	24.0977	21.4533	21.5445	22.795	21.2758	21.008	NaN	22.3432	21.0518	22.4357	21.3929	21.0547	NaN	20.904	22.0773	NaN	21.3187	23.2112	20.6754	22.4943	21.0041	21.4978	NaN	21.099	7	7	7	6.5	6.5	6.5	183.69	0	11.272	704060000	20	F1RV25;I3LLP1;gi|350590181|ref|XP_003483006.1|;I3LB38	F1RV25;I3LLP1;gi|350590181|ref|XP_003483006.1|;I3LB38
20.6706	NaN	21.1818	21.0814	20.6422	20.5565	21.6555	NaN	20.6717	20.9682	NaN	21.0996	21.5583	NaN	21.1593	21.3448	21.0737	20.614	21.5431	21.1933	NaN	21.1487	21.4069	NaN	20.5281	21.0422	NaN	21.0651	4	4	4	17.1	17.1	17.1	37.536	0	6.4304	787100000	14	F1RV28;K7GNK7;I3LAV2;gi|545890211|ref|XP_005674305.1|;K7GRN3	F1RV28;K7GNK7;I3LAV2;gi|545890211|ref|XP_005674305.1|;K7GRN3
20.2963	NaN	19.6514	18.4298	NaN	20.0709	19.1342	NaN	NaN	NaN	NaN	18.1832	NaN	NaN	19.5444	17.703	NaN	NaN	18.259	NaN	18.0673	NaN	NaN	NaN	NaN	18.0312	NaN	20.1642	2	2	2	13.1	13.1	13.1	47.719	0	31.476	81927000	5	F1RV29	F1RV29
NaN	21.9796	19.0976	19.8177	NaN	19.4488	19.3751	NaN	NaN	19.513	NaN	20.1812	19.7734	NaN	19.5697	19.6604	NaN	19.8252	20.0532	NaN	20.2904	21.4302	19.9256	20.6489	19.0115	19.6144	NaN	19.922	5	5	5	8.2	8.2	8.2	108.86	0.00018232	2.7199	216770000	13	F1RV32	F1RV32
23.1553	NaN	22.8253	20.6132	NaN	21.7144	23.5296	NaN	22.6471	22.9335	NaN	22.6739	23.8288	NaN	22.4621	NaN	NaN	21.9912	22.338	23.9396	NaN	NaN	22.3339	NaN	20.2979	22.7558	NaN	NaN	4	4	4	9.4	9.4	9.4	58.663	0	7.8178	1491900000	10	F1RV50;gi|545856853|ref|XP_005668695.1|;gi|545856856|ref|XP_005668696.1|	F1RV50;gi|545856853|ref|XP_005668695.1|
24.5084	24.3904	24.1836	25.0322	23.6625	25.4468	25.1416	21.4546	24.9708	25.0597	NaN	24.6049	24.7151	23.6517	25.1785	24.7478	24.8422	25.0904	22.9791	23.9282	24.8962	21.9369	24.7937	22.6101	24.2111	24.6359	24.1171	24.9077	16	16	16	45.1	45.1	45.1	54.193	0	95.973	8531100000	144	F1RV70;gi|545856757|ref|XP_005668673.1|;gi|545856763|ref|XP_005668675.1|;gi|545856766|ref|XP_005668676.1|;gi|545856760|ref|XP_005668674.1|;gi|545856769|ref|XP_005668677.1|	F1RV70;gi|545856757|ref|XP_005668673.1|;gi|545856763|ref|XP_005668675.1|;gi|545856766|ref|XP_005668676.1|;gi|545856760|ref|XP_005668674.1|;gi|545856769|ref|XP_005668677.1|
NaN	NaN	NaN	18.1233	NaN	NaN	18.4624	NaN	18.544	NaN	NaN	NaN	NaN	NaN	NaN	18.3355	NaN	19.3697	NaN	NaN	18.8885	NaN	18.8163	NaN	NaN	18.5833	NaN	18.5238	2	2	2	8.9	8.9	8.9	33.891	0.0039814	1.7918	73833000	3	F1RV80;gi|545837367|ref|XP_005665633.1|	F1RV80;gi|545837367|ref|XP_005665633.1|
29.9362	30.8268	30.0793	29.8221	30.4903	27.4123	29.9832	28.8928	30.094	29.4685	30.4595	30.0129	29.7418	30.4981	29.5517	29.8079	29.6374	29.5823	30.4342	25.5654	30.506	30.8019	28.8141	30.6503	30.7977	30.1055	29.686	29.0297	7	7	1	50.7	50.7	23.5	15.224	0	323.31	218000000000	220	F1RVA0;Q71LE2;gi|335291702|ref|XP_003356567.1|	F1RVA0;Q71LE2;gi|335291702|ref|XP_003356567.1|
24.9961	24.6279	26.7397	24.2777	24.3116	25.4253	24.0019	NaN	25.9833	24.6262	21.2032	26.2583	24.929	NaN	25.7082	24.7926	24.5463	24.9806	23.5478	NaN	26.3229	22.8545	24.9789	22.0694	25.1349	24.8758	24.2087	26.4855	4	4	4	32.8	32.8	32.8	19.794	0	69.698	1815600000	33	F1RVA1;gi|545837223|ref|XP_005665614.1|;gi|545837220|ref|XP_005665613.1|	F1RVA1;gi|545837223|ref|XP_005665614.1|;gi|545837220|ref|XP_005665613.1|
28.7477	19.7477	29.6358	28.9167	25.1213	29.4433	30.0732	18.9557	28.8057	29.0553	NaN	28.8681	28.5153	NaN	29.1943	28.4959	22.2945	29.1509	29.0861	20.6124	27.0563	21.8884	28.8851	18.7357	29.4222	28.563	23.9827	28.5643	16	3	3	84.4	24.4	24.4	29.753	0	323.31	124000000000	362	F1RVB1	F1RVB1
22.3091	24.6505	22.0482	23.2845	24.074	21.634	22.4876	24.4146	22.4253	21.0172	24.1431	18.5552	22.9982	25.644	22.6607	22.7922	23.1068	21.3738	22.4933	NaN	24.1424	23.8082	22.5381	NaN	23.3083	20.8227	24.2226	21.7318	4	4	4	28.6	28.6	28.6	22.357	0	9.6579	1344200000	21	F1RVC4;F1RQ19;gi|545887216|ref|XP_003135516.2|	F1RVC4;F1RQ19;gi|545887216|ref|XP_003135516.2|
23.0661	NaN	23.2909	24.7439	24.3873	21.1944	23.6877	NaN	24.4466	24.3741	24.9261	24.0859	24.5522	NaN	24.2587	24.0245	24.4298	24.3063	24.4831	NaN	24.5133	24.8647	23.9924	NaN	24.3469	24.139	23.9298	24.575	4	4	4	23.6	23.6	23.6	24.109	0	32.893	4607500000	35	F1RVD1;I3LP80;gi|545846943|ref|XP_003129409.4|	F1RVD1;I3LP80;gi|545846943|ref|XP_003129409.4|
26.8001	26.5922	27.1427	27.1943	25.9092	28.0126	27.3376	26.8673	26.9478	27.2031	27.2436	26.7918	27.158	26.2046	27.0039	26.8869	26.9548	27.3709	27.5818	25.7206	26.6459	27.0039	27.1274	24.995	27.083	27.2892	26.2417	26.7374	33	33	33	35.2	35.2	35.2	132.33	0	323.31	35365000000	405	F1RVD4;gi|545846917|ref|XP_005656635.1|;gi|545846925|ref|XP_005656639.1|;gi|545846923|ref|XP_005656638.1|;gi|545846933|ref|XP_003482536.2|;gi|545846931|ref|XP_005653677.1|	F1RVD4;gi|545846917|ref|XP_005656635.1|;gi|545846925|ref|XP_005656639.1|;gi|545846923|ref|XP_005656638.1|
26.8961	27.1544	26.423	26.7772	26.5652	27.3408	26.5204	25.2865	26.511	26.4198	25.9933	26.4356	26.4236	26.2692	26.3406	26.1049	26.1666	26.6675	26.8085	26.6429	27.4171	26.9584	26.6396	26.6587	26.4824	26.5041	26.8643	26.7533	21	21	21	33.7	33.7	33.7	88.242	0	323.31	30454000000	343	F1RVE7;K7GS94;Q9GLP0;K7GNY7	F1RVE7;K7GS94;Q9GLP0
26.0048	24.4878	26.6806	26.6824	24.7802	25.8722	26.8193	23.8586	26.6431	26.9611	23.3855	26.7567	26.1858	23.6065	27.0053	26.2605	25.2468	26.5517	26.9927	NaN	26.641	23.54	26.518	23.097	27.0885	26.4776	23.2307	26.8171	8	8	8	59.5	59.5	59.5	22.174	0	323.31	11870000000	172	F1RVH4	F1RVH4
24.2704	25.2293	23.1969	24.0991	24.2155	25.1583	24.3014	NaN	24.0057	24.0278	25.9676	23.8235	24.2348	25.2763	24.16	24.1542	25.2515	24.2567	24.0075	21.5034	25.6907	25.4812	24.2159	24.9562	24.1329	24.8102	22.7428	24.1923	7	7	7	36.2	36.2	36.2	29.003	0	157.3	5524000000	61	F1RVH7;gi|255028015|ref|NP_001157273.1|	F1RVH7;gi|255028015|ref|NP_001157273.1|
22.3311	21.6012	23.0525	22.622	21.5591	22.4629	22.2396	NaN	22.4329	22.6047	NaN	22.9047	21.7705	22.17	22.2573	22.2939	22.9275	22.7867	21.8154	NaN	22.098	22.6512	22.502	21.7523	22.8782	22.4304	20.9182	23.1846	4	4	3	13.9	13.9	11.4	41.284	0	97.545	1815800000	43	F1RVI4;F1RVI6;gi|545853743|ref|XP_005668208.1|;gi|347300269|ref|NP_001182710.1|;O13010	F1RVI4;F1RVI6;gi|545853743|ref|XP_005668208.1|;gi|347300269|ref|NP_001182710.1|;O13010
NaN	NaN	23.0446	24.4379	NaN	NaN	NaN	NaN	22.5369	23.6918	NaN	23.8449	23.9236	NaN	22.8671	23.3328	22.5586	22.884	22.9718	NaN	22.1575	NaN	23.5277	NaN	23.4694	23.4144	NaN	23.7684	2	2	2	11	11	11	19.898	0.0039735	1.7803	851790000	5	F1RVI8	F1RVI8
22.4523	25.1871	23.0496	22.3467	25.7685	22.4737	22.1335	NaN	22.408	22.6806	25.2084	23.4887	23.6157	25.2731	22.6818	22.2088	23.9512	22.4357	23.3285	NaN	23.5254	24.1653	22.8936	25.0871	23.2603	23.2836	25.5619	24.008	13	13	13	26.5	26.5	26.5	83.272	0	159.26	3417500000	90	F1RVJ6	F1RVJ6
21.0011	23.2479	22.3836	22.9865	NaN	22.3284	21.2325	NaN	22.4612	22.4419	NaN	21.9251	21.5502	22.8852	22.4767	22.0629	NaN	21.6007	22.6511	22.1538	22.4705	NaN	22.024	NaN	22.5201	22.4347	NaN	22.3968	6	6	6	16.4	16.4	16.4	61.202	0	21.281	683270000	7	F1RVJ7;gi|311265763|ref|XP_003130810.1|	F1RVJ7;gi|311265763|ref|XP_003130810.1|
NaN	NaN	NaN	19.0973	NaN	19.4372	19.0107	NaN	18.7001	NaN	19.342	18.9098	17.9174	NaN	NaN	18.9362	NaN	18.9992	NaN	NaN	19.2706	NaN	NaN	NaN	NaN	18.5695	NaN	NaN	3	1	1	21.1	8.1	8.1	23.631	0.00019227	3.4896	68183000	1	F1RVM6;I3L7B9;gi|545805905|ref|XP_005660678.1|	F1RVM6;I3L7B9;gi|545805905|ref|XP_005660678.1|
NaN	NaN	NaN	22.956	20.8813	19.9562	20.7311	NaN	NaN	22.1149	NaN	NaN	21.2515	NaN	NaN	NaN	NaN	19.3741	NaN	NaN	NaN	21.3189	21.4028	NaN	NaN	21.7307	NaN	NaN	4	4	4	13.7	13.7	13.7	54.73	0	6.6152	271900000	9	F1RVQ9	F1RVQ9
19.3449	NaN	20.0226	20.1723	21.5781	19.3075	19.8213	22.529	20.1541	19.8148	NaN	21.5093	21.0707	22.0893	19.7968	20.6429	21.6102	19.0924	21.1376	NaN	20.4015	21.7734	18.34	NaN	19.7695	20.5375	23.2534	20.4168	3	3	3	11.7	11.7	11.7	53.893	0	15.742	794950000	18	F1RVW6	F1RVW6
22.6746	24.4666	23.7049	24.0842	24.044	23.8071	24.2832	25.1273	23.856	23.6633	24.1456	23.1077	24.1764	22.8679	23.8726	23.2352	24.1313	24.4815	23.8483	25.8309	23.9693	NaN	24.2491	23.2326	23.7891	23.8855	23.6121	23.5619	10	10	10	50.8	50.8	50.8	28.098	0	27.396	3110500000	69	F1RVX4	F1RVX4
22.195	NaN	23.2963	23.6946	NaN	22.8244	23.5979	NaN	23.2872	24.0474	NaN	23.6908	23.5566	NaN	23.372	24.5125	NaN	24.2195	23.1611	NaN	23.6234	NaN	24.0172	NaN	23.3073	23.7004	NaN	24.1671	6	6	6	12.8	12.8	12.8	74.615	0	48.624	911630000	30	F1RVX6	F1RVX6
30.7971	29.1979	28.6144	29.255	NaN	28.4638	28.928	NaN	29.3279	28.5938	NaN	29.3184	28.4929	NaN	28.5448	29.0086	29.7757	29.2377	28.7803	NaN	29.4158	29.6628	29.5457	NaN	33.0222	29.1794	NaN	26.7212	4	4	4	10.9	10.9	10.9	65.657	0	8.3324	10267000000	26	F1RVX9	F1RVX9
23.1628	22.7552	24.1909	23.6572	22.9851	23.4076	23.0331	NaN	24.151	23.8747	23.5956	24.0353	23.294	22.2996	24.0464	23.9012	23.5115	23.699	23.0971	NaN	23.4102	23.1333	24.2357	23.4551	24.2518	23.9728	22.0714	24.0833	9	9	9	22.1	22.1	22.1	68.966	0	77.731	2465800000	55	F1RVY4	F1RVY4
24.3735	24.1001	23.7223	24.7765	23.7657	24.3329	23.8561	23.7428	23.8093	24.2715	24.016	24.2401	24.332	23.4179	24.6498	24.336	24.7858	24.1144	24.2687	21.8545	24.2359	23.8453	23.7452	22.8669	23.8228	24.028	23.6001	24.1102	6	6	6	19.2	19.2	19.2	44.585	0	27.206	3181800000	55	F1RW03	F1RW03
23.3592	24.7581	23.5834	23.7985	23.9609	23.7605	23.105	22.1703	23.929	23.687	NaN	23.8313	23.4463	23.8233	23.8338	23.5566	24.772	24.2202	24.209	24.4055	24.0025	24.1016	24.179	22.7237	23.9267	23.9381	23.4841	23.708	13	13	13	25.8	25.8	25.8	70.508	0	288.37	5560800000	130	F1RW08;gi|545856604|ref|XP_005653924.1|;gi|545892775|ref|XP_005656982.1|	F1RW08;gi|545856604|ref|XP_005653924.1|
23.2126	23.5669	23.1735	21.4354	NaN	22.6222	22.3314	23.4233	22.2852	21.8289	NaN	22.8081	22.5385	NaN	22.2992	22.5396	NaN	22.0416	22.7573	NaN	22.6537	NaN	21.9138	NaN	22.3381	22.6121	23.0608	22.2878	10	10	10	21.7	21.7	21.7	79.672	0	119.56	1118600000	45	F1RW09;gi|545892772|ref|XP_003358009.2|;gi|545892766|ref|XP_005656981.1|;gi|545892769|ref|XP_003358010.2|;gi|545892763|ref|XP_003358008.2|;gi|545892757|ref|XP_003358012.2|;gi|545892760|ref|XP_003358011.2|	F1RW09;gi|545892772|ref|XP_003358009.2|;gi|545892766|ref|XP_005656981.1|;gi|545892769|ref|XP_003358010.2|;gi|545892763|ref|XP_003358008.2|;gi|545892757|ref|XP_003358012.2|;gi|545892760|ref|XP_003358011.2|
22.6407	NaN	23.3217	21.9837	NaN	23.0067	21.0646	NaN	23.3978	21.0335	NaN	22.0181	22.0958	NaN	22.6317	22.341	22.253	22.3604	21.7489	NaN	22.2222	NaN	22.7887	23.8986	22.8627	22.9899	NaN	22.6505	9	9	9	3.3	3.3	3.3	395.21	0	14.388	517040000	33	F1RW14;gi|545846864|ref|XP_005656619.1|	F1RW14;gi|545846864|ref|XP_005656619.1|
26.5591	25.997	26.5828	27.0002	26.8968	27.5747	27.4244	NaN	27.4241	27.0525	20.982	27.5435	27.149	26.0269	27.4223	28.0815	26.8946	27.9128	26.5033	24.5673	27.8323	26.8471	28.1507	25.5202	27.1743	27.2533	26.122	26.9567	22	22	22	49	49	49	70.666	0	323.31	19656000000	320	F1RW40;K7GT02;K7GKN9;K7GLI2	F1RW40;K7GT02
22.7204	23.6409	22.2889	23.0186	23.0493	22.6033	23.0053	23.7605	23.1022	22.4136	24.2302	22.5197	22.2783	23.6489	22.1858	23.5586	23.9977	23.0836	23.1794	23.727	23.0636	23.6685	22.6735	23.2746	22.707	22.1074	23.2244	23.4086	5	5	5	8.4	8.4	8.4	72.379	0	14.161	2437600000	30	F1RW52;Q8MIB3;gi|545846785|ref|XP_005667071.1|;F1RW50;gi|545846782|ref|XP_005667070.1|;K7GKB4;K7GPH3;gi|350587990|ref|XP_003482530.1|;K7GLY4;K7GQE8	F1RW52;Q8MIB3;gi|545846785|ref|XP_005667071.1|;F1RW50;gi|545846782|ref|XP_005667070.1|;K7GKB4
21.9869	NaN	22.1969	22.5342	22.2135	21.957	22.0626	NaN	21.4949	21.5448	24.2171	22.2191	21.8273	NaN	21.3392	22.0216	NaN	20.8968	21.6449	NaN	22.8603	22.1516	21.619	NaN	21.7795	21.794	21.254	21.9145	4	4	4	23	23	23	19.286	0	4.3838	1413700000	17	F1RW55;K7GRQ4;K7GQM4	F1RW55;K7GRQ4;K7GQM4
23.3484	22.9904	23.9041	24.1321	23.4406	23.7113	23.9082	23.6269	23.69	23.2024	23.2897	23.3916	22.3861	23.9295	23.706	23.3403	23.8486	23.8693	24.6104	23.5985	24.3766	23.9842	22.7484	23.0853	23.7518	23.8278	22.3508	22.3977	3	3	3	11.9	11.9	11.9	31.906	0	37.316	4375500000	32	F1RW78;gi|297632426|ref|NP_001172096.1|	F1RW78;gi|297632426|ref|NP_001172096.1|
22.1872	NaN	NaN	NaN	NaN	22.0079	22.3994	22.7048	22.8251	22.2285	23.9473	21.5403	NaN	NaN	22.1614	21.4519	NaN	22.2735	22.5484	23.324	22.2901	NaN	NaN	NaN	21.8688	21.4158	NaN	22.2865	4	4	4	6.8	6.8	6.8	116.94	0	15.486	590220000	15	F1RW86;gi|311265713|ref|XP_003130794.1|	F1RW86;gi|311265713|ref|XP_003130794.1|
28.0891	28.2491	28.284	28.5536	28.8312	28.496	28.6773	26.5627	28.472	28.7805	25.9437	28.5236	28.6537	28.0042	28.6473	28.2001	27.6705	28.4457	28.6717	25.9856	28.1692	27.8288	28.5764	27.7394	28.6586	28.227	27.6422	28.4653	27	27	27	49.5	49.5	49.5	68.503	0	323.31	89114000000	628	F1RW89;gi|311262177|ref|XP_003129051.1|;gi|545844986|ref|XP_005666725.1|;P55931;gi|545844989|ref|XP_005666726.1|	F1RW89;gi|311262177|ref|XP_003129051.1|;gi|545844986|ref|XP_005666725.1|;P55931;gi|545844989|ref|XP_005666726.1|
20.659	20.6054	21.1231	21.6534	NaN	20.6728	21.5168	NaN	21.55	19.8266	NaN	21.5344	21.3309	NaN	21.8533	21.8684	21.665	21.5596	NaN	NaN	21.4706	NaN	21.6313	NaN	21.5152	22.0946	NaN	22.6684	8	8	8	20.4	20.4	20.4	69.899	0	7.373	649600000	22	F1RWB0;gi|65296481|ref|NP_001018043.1|	F1RWB0;gi|65296481|ref|NP_001018043.1|
25.5083	26.6317	25.7966	25.7755	25.9707	25.357	25.6212	25.9664	25.3563	25.5382	26.3359	25.5623	25.5494	25.4354	25.5317	25.5823	25.6261	25.677	25.7588	26.3002	25.8133	25.6877	25.723	24.6216	25.3275	25.6245	25.6145	25.5206	33	33	25	49.1	49.1	38.6	109.25	0	323.31	12312000000	304	F1RWC5;gi|545853355|ref|XP_005668155.1|	F1RWC5;gi|545853355|ref|XP_005668155.1|
22.2807	22.9456	23.3831	23.01	NaN	22.5084	22.1272	24.9539	22.3879	22.9092	NaN	22.9561	22.9292	NaN	22.1115	22.6141	NaN	21.7197	23.302	NaN	23.2812	NaN	21.6897	NaN	22.3583	22.5146	NaN	22.0156	5	4	4	30.3	21.6	21.6	21.418	0	205.1	1069800000	18	F1RWH1	F1RWH1
22.6792	NaN	22.7954	21.7381	22.4461	22.9287	22.6736	22.3223	23.2849	22.6029	22.7006	22.8678	22.2526	21.5032	22.8331	22.4685	22.8444	22.4482	22.4836	22.8038	23.0118	22.2516	22.8628	21.1606	23.1789	22.3569	21.7183	22.5087	7	7	7	23.8	23.8	23.8	49.441	0	121.8	2318200000	66	F1RWH6;gi|350590398|ref|XP_003131591.3|	F1RWH6;gi|350590398|ref|XP_003131591.3|
26.6528	24.8301	27.4211	27.0317	27.0783	27.5898	27.3615	23.7347	27.3624	27.972	24.3569	28.3808	28.1444	25.7121	27.8079	27.1532	25.9032	27.6726	27.6285	25.4687	27.0359	26.993	27.7464	26.0248	27.4449	27.1543	24.7881	27.5863	21	21	21	63.1	63.1	63.1	46.553	0	323.31	55183000000	389	F1RWI8;gi|311267462|ref|XP_003131581.1|	F1RWI8;gi|311267462|ref|XP_003131581.1|
29.8214	NaN	24.0503	24.9165	25.2186	NaN	24.6416	23.9217	24.2881	24.378	NaN	24.1803	24.1637	24.5094	24.5579	25.0883	24.3418	24.8301	24.5862	NaN	24.5697	24.5364	24.9735	25.1508	24.7794	25.3458	24.7493	24.8398	3	3	3	8.5	8.5	8.5	48.423	0	4.1298	10359000000	15	F1RWL1;gi|545858330|ref|XP_005653993.1|	F1RWL1;gi|545858330|ref|XP_005653993.1|
NaN	NaN	23.5701	24.2686	NaN	23.0681	22.2041	NaN	22.0765	23.8845	NaN	22.4937	23.2362	NaN	22.7018	23.901	NaN	23.0121	NaN	NaN	NaN	NaN	23.9008	NaN	23.2723	22.8927	NaN	24.6688	4	4	4	46.6	46.6	46.6	19.812	0	114.82	335300000	11	F1RWM4;Q29277;gi|350590362|ref|XP_003483042.1|;gi|545858265|ref|XP_005653983.1|	F1RWM4;Q29277;gi|350590362|ref|XP_003483042.1|;gi|545858265|ref|XP_005653983.1|
25.2096	21.7376	25.2138	24.4593	24.72	24.7085	25.8475	NaN	24.4824	24.6754	23.9345	25.159	24.7306	23.3012	24.1305	25.5405	22.675	24.9054	25.2986	NaN	24.9354	22.0973	25.3759	NaN	25.4875	24.3253	22.6295	23.9358	6	6	5	51.6	51.6	42.9	13.931	0	23.626	4291400000	54	F1RWN4	F1RWN4
23.9774	24.0441	23.1377	23.7764	23.4305	24.4833	23.498	24.1708	23.7804	23.252	23.5285	23.362	23.6554	24.0377	23.0629	23.7295	24.5003	23.9256	23.1093	NaN	24.0619	23.2433	23.5949	22.8016	23.2914	22.3335	22.6163	23.4273	7	7	6	26.8	26.8	23.1	42.435	0	64.008	3505100000	73	F1RWP0;gi|545892736|ref|XP_005656978.1|	F1RWP0;gi|545892736|ref|XP_005656978.1|
21.0449	22.2821	21.0004	21.2385	22.4104	20.1891	20.4081	21.7599	20.9011	21.7136	21.3314	20.9538	21.5854	21.7863	21.0146	22.0046	21.9683	21.3408	22.4863	NaN	21.281	20.7877	21.4995	21.9366	21.2555	21.3945	21.7255	21.6351	4	4	4	25.3	25.3	25.3	21.459	0	5.7365	926520000	17	F1RWP3	F1RWP3
23.606	23.6426	23.1674	23.8925	24.7669	23.4645	23.2347	25.1727	23.9588	24.2597	23.1239	23.3215	24.1106	25.2668	23.0902	23.8795	24.5649	23.4265	23.7609	25.5754	23.3207	24.3981	23.3272	25.2167	23.8829	24.1138	25.0736	23.7928	10	10	10	47.5	47.5	47.5	28.385	0	96.263	4652200000	77	F1RWS8	F1RWS8
20.9799	NaN	21.0927	21.8108	NaN	22.061	NaN	NaN	21.4444	21.7902	24.3413	21.2454	21.6406	NaN	NaN	21.7505	NaN	22.0541	NaN	NaN	21.6772	NaN	20.6089	NaN	21.6435	21.6227	NaN	22.4688	7	7	7	15	15	15	74.618	0	15.765	711790000	18	F1RWU4;K7GM94	F1RWU4
26.0538	25.0829	24.0254	25.0197	25.3109	24.8977	25.2945	23.2359	25.2296	25.1434	23.5384	24.3309	25.0576	24.4473	24.8111	25.6071	24.7169	24.8209	24.5093	24.3516	24.9704	24.691	25.072	25.1293	25.0181	24.329	24.5917	24.1574	5	5	5	38.3	38.3	38.3	17.365	0	94.924	11912000000	57	F1RWV4;gi|311276243|ref|XP_003135105.1|;K7GLM2;K7GQU5;gi|545884638|ref|XP_005673644.1|	F1RWV4;gi|311276243|ref|XP_003135105.1|;K7GLM2;K7GQU5;gi|545884638|ref|XP_005673644.1|
22.1593	22.3645	23.1693	23.6985	22.5568	23.8739	22.8622	20.7349	23.2372	23.037	22.1118	23.5758	23.5922	22.8814	23.4122	22.5457	22.4518	23.907	22.9762	NaN	23.362	21.6301	23.0313	25.9006	23.4392	23.4583	NaN	23.3033	4	4	4	55.2	55.2	55.2	11.229	0	34.329	1780300000	46	F1RWX0;gi|545837148|ref|XP_005665602.1|;gi|545837145|ref|XP_005665601.1|	F1RWX0;gi|545837148|ref|XP_005665602.1|;gi|545837145|ref|XP_005665601.1|
20.9975	21.0087	20.5016	20.4338	NaN	21.2838	20.3168	NaN	21.6338	20.432	NaN	20.7942	20.6187	NaN	20.9501	NaN	20.9887	NaN	20.521	NaN	21.6016	NaN	NaN	20.4524	21.1921	NaN	20.5277	NaN	5	5	5	11.8	11.8	11.8	86.451	0	50.495	265970000	9	F1RWX6;gi|545884631|ref|XP_003135120.4|;K7GS07	F1RWX6;gi|545884631|ref|XP_003135120.4|
27.911	26.9111	28.2135	28.3585	26.9188	28.4223	28.902	26.088	28.3844	28.2287	23.1889	28.0758	28.4728	27.3063	28.0352	27.8494	26.7688	28.1093	28.8044	25.6485	28.0482	25.8692	28.6065	27.0361	28.0635	28.1098	26.9674	27.6714	16	16	16	64.2	64.2	64.2	33.189	0	323.31	55478000000	385	F1RWY0;gi|545884559|ref|XP_005673630.1|;Q06AA3	F1RWY0;gi|545884559|ref|XP_005673630.1|;Q06AA3
NaN	NaN	20.9816	NaN	24.0763	NaN	NaN	NaN	21.6644	22.2542	23.754	21.8073	22.0053	23.2471	21.5706	21.461	23.3852	21.9871	20.8333	NaN	21.9858	NaN	21.4054	NaN	21.65	21.3615	NaN	21.8047	3	3	3	42.3	42.3	42.3	13.766	0	22.424	455130000	20	F1RWY9	F1RWY9
19.0717	21.7509	21.2457	20.5471	21.7916	21.3373	20.6776	NaN	20.6504	NaN	NaN	20.1417	20.4737	20.7419	20.0589	20.8778	21.6174	21.0883	21.2257	NaN	20.4528	22.0307	20.9941	19.5969	20.8007	20.139	19.4292	21.8661	4	4	4	10.7	10.7	10.7	45.496	0	20.71	740790000	35	F1RWZ2;gi|545837084|ref|XP_005665597.1|	F1RWZ2;gi|545837084|ref|XP_005665597.1|
29.814	29.6554	29.7246	30.1552	29.7129	29.8146	29.9777	29.5232	29.8716	30.2686	29.217	29.7443	30.0856	29.4674	30.0859	29.9163	29.3198	30.1941	30.1862	28.7398	30.1853	29.4707	29.7485	29.7222	30.4123	29.7862	29.4967	29.5383	20	19	19	44.6	43.1	43.1	59.802	0	323.31	108000000000	356	F1RX00;Q6Q2J0;gi|545884519|ref|XP_005673625.1|;K7GN75;K7GP88	F1RX00;Q6Q2J0;gi|545884519|ref|XP_005673625.1|
23.0189	NaN	22.836	23.29	21.6495	NaN	20.3174	NaN	22.4091	23.1023	NaN	22.918	22.6818	NaN	22.6952	21.5509	NaN	22.9061	22.7143	NaN	23.3769	NaN	22.4449	NaN	22.5391	22.8342	NaN	23.5661	3	3	3	11.6	11.6	11.6	41.39	0	27.678	408850000	17	F1RX08;gi|545837129|ref|XP_005653504.1|	F1RX08
25.516	24.2064	26.2069	26.4442	25.9833	26.0849	26.5317	26.3609	26.503	26.2981	23.9366	26.7038	26.5785	23.5522	26.5969	26.2444	25.4992	26.5636	26.5662	23.4241	25.7764	NaN	26.6363	22.7512	26.4104	26.0714	23.0355	26.5336	12	12	12	45.4	45.4	45.4	39.927	0	323.31	19565000000	182	F1RX12	F1RX12
23.847	21.2856	24.4702	24.6293	23.5218	24.8482	23.8364	23.4241	24.4011	24.0844	23.7292	24.4124	24.3168	23.9358	24.1681	23.8363	23.1419	24.8137	24.3819	NaN	24.4761	23.9852	24.3536	22.9147	24.4476	24.3893	24.1475	24.7077	24	24	10	16.1	16.1	7.8	205.13	0	103.28	4888100000	118	F1RX17;gi|350595636|ref|XP_003135083.3|;I3LHI4;I3LJ83	F1RX17;gi|350595636|ref|XP_003135083.3|;I3LHI4
NaN	22.3623	20.6923	21.9464	NaN	NaN	20.566	NaN	20.8869	21.4355	NaN	19.3628	NaN	NaN	21.2023	20.9576	NaN	21.6054	21.3271	NaN	20.6939	NaN	21.1583	NaN	21.4104	21.5656	NaN	22.395	3	3	3	9.7	9.7	9.7	48.911	0.00018305	2.7691	274500000	4	F1RX21;gi|545845602|ref|XP_005653645.1|;gi|350587708|ref|XP_003357040.2|;I3L8U3;gi|545845597|ref|XP_005653643.1|;gi|545845595|ref|XP_005653642.1|;gi|545845593|ref|XP_005653641.1|;gi|545845591|ref|XP_005653640.1|	F1RX21;gi|545845602|ref|XP_005653645.1|;gi|350587708|ref|XP_003357040.2|;I3L8U3;gi|545845597|ref|XP_005653643.1|;gi|545845595|ref|XP_005653642.1|;gi|545845593|ref|XP_005653641.1|;gi|545845591|ref|XP_005653640.1|
30.3658	30.9051	29.1624	28.9949	29.4614	29.7072	30.1794	29.8548	28.7294	29.3799	31.1771	28.9483	29.5112	29.4141	29.5184	29.7254	29.4035	29.4697	29.8914	29.9193	28.9965	28.7326	29.9703	29.6151	29.7995	29.4411	29.8754	29.2174	20	20	20	57.1	57.1	57.1	49.618	0	323.31	166000000000	633	F1RX35;gi|545845530|ref|XP_005666850.1|	F1RX35;gi|545845530|ref|XP_005666850.1|
28.8394	29.2949	27.7388	27.9467	28.2887	27.6048	28.8225	28.807	27.3602	27.9937	29.3765	27.4821	27.9204	28.6901	27.7839	28.7494	28.2442	28.4678	28.2827	29.3026	27.5208	28.1259	28.8213	28.6932	28.3531	27.8002	28.7526	27.583	14	14	14	51.1	51.1	51.1	32.147	0	323.31	111000000000	314	F1RX36;gi|545845555|ref|XP_005666860.1|;gi|350596467|ref|XP_003129178.3|;I3LQR9;CON__P02672	F1RX36;gi|545845555|ref|XP_005666860.1|;gi|350596467|ref|XP_003129178.3|;I3LQR9
19.5698	20.1141	19.0765	18.8518	19.6065	18.5284	18.3797	NaN	19.0422	18.6565	NaN	18.3989	18.9887	NaN	19.0235	19.599	19.9178	NaN	19.1855	NaN	19.1686	19.389	19.22	19.0104	NaN	18.7956	20.2469	19.0734	3	3	3	6.9	6.9	6.9	79.982	0.00018954	3.2463	175560000	16	F1RX46	F1RX46
25.3365	24.8397	25.1413	24.9087	24.8694	25.7688	25.7674	20.7055	25.6037	25.0078	23.3956	24.3157	24.2926	22.0898	24.7479	25.3779	24.3699	25.2359	24.3128	NaN	25.9592	23.5922	23.9023	NaN	23.9282	25.2167	22.9124	23.8814	16	16	16	34.1	34.1	34.1	87.249	0	191.49	6587900000	114	F1RX50;gi|545854106|ref|XP_005674609.1|	F1RX50;gi|545854106|ref|XP_005674609.1|
23.3576	21.6403	23.8789	24.3233	NaN	24.3319	24.18	NaN	23.3753	23.7756	23.5907	24.3899	23.724	23.1191	23.8475	24.2412	23.4491	24.5163	24.2431	22.4324	23.6	24.2623	24.0028	24.3153	24.3399	23.2923	23.8397	24.8288	7	7	7	50.8	50.8	50.8	20.546	0	63.79	5076400000	51	F1RX51;K7GS62;gi|545886427|ref|XP_005673909.1|;K7GMY1;K7GPA4	F1RX51
27.1489	27.8467	27.25	26.7183	27.4043	26.7325	26.7951	27.7526	27.1185	27.2195	27.3262	27.379	26.9982	27.1771	27.134	26.9192	27.7708	27.0743	27.1977	26.9014	27.0718	27.4397	27.0448	26.8033	27.0513	27.1746	27.2209	27.2253	19	19	19	55.6	55.6	55.6	53.338	0	323.31	53493000000	402	F1RX66;gi|350593430|ref|XP_003483683.1|;gi|350593432|ref|XP_003483684.1|;gi|350593434|ref|XP_003483685.1|;gi|350593455|ref|XP_003483690.1|;gi|350593436|ref|XP_003483686.1|;I3LT98	F1RX66;gi|350593430|ref|XP_003483683.1|;gi|350593432|ref|XP_003483684.1|;gi|350593434|ref|XP_003483685.1|;gi|350593455|ref|XP_003483690.1|;gi|350593436|ref|XP_003483686.1|
25.1918	25.5441	25.647	24.9913	25.4696	25.7249	24.7728	26.5005	25.0791	25.2845	25.4051	25.6309	25.4171	25.0761	25.5384	25.3345	25.081	25.5653	25.184	24.3797	24.8225	25.0002	25.7621	24.3313	25.6972	25.4067	23.8806	26.0211	12	12	10	45.7	45.7	42.2	37.817	0	116.34	11056000000	149	F1RX83;gi|545874126|ref|XP_005671837.1|;gi|219521982|ref|NP_001137178.1|	F1RX83;gi|545874126|ref|XP_005671837.1|;gi|219521982|ref|NP_001137178.1|
25.6399	22.2531	27.432	25.4746	22.3222	25.8094	25.5389	NaN	24.9088	24.8087	20.5606	25.2845	25.0026	NaN	25.8329	25.3178	24.7353	25.0584	25.6472	25.8766	26.2634	23.8142	25.1118	NaN	24.7621	25.5305	24.7077	25.6188	8	8	8	37.5	37.5	37.5	30.451	0	61.504	5972000000	73	F1RX84;gi|545874135|ref|XP_005671840.1|	F1RX84;gi|545874135|ref|XP_005671840.1|
20.3353	NaN	18.0957	20.469	NaN	20.3839	19.599	NaN	NaN	NaN	NaN	19.7754	NaN	NaN	19.9366	19.725	NaN	NaN	NaN	NaN	19.7597	NaN	19.7784	NaN	NaN	20.6153	NaN	20.032	3	3	3	38.3	38.3	38.3	12.314	0	22.383	328860000	8	F1RX93;gi|545858256|ref|XP_003131565.3|	F1RX93;gi|545858256|ref|XP_003131565.3|
23.5391	21.8355	22.5486	20.849	22.0656	22.2342	20.7715	19.2409	21.8463	20.3329	20.125	24.0622	20.4834	NaN	22.4622	22.2289	21.1385	22.0777	20.9476	NaN	22.492	24.335	20.5329	NaN	22.0895	21.7606	22.6263	22.7591	5	5	5	16.2	16.2	16.2	59.456	0	41.054	863990000	31	F1RX94;gi|545858259|ref|XP_005653981.1|	F1RX94;gi|545858259|ref|XP_005653981.1|
NaN	NaN	20.2245	21.8895	NaN	NaN	21.1848	NaN	24.5715	21.1737	NaN	21.4312	21.9166	NaN	21.3865	23.7819	NaN	23.0924	20.8524	NaN	20.6507	NaN	23.9044	NaN	22.8171	22.189	NaN	22.8991	2	2	2	6.3	6.3	6.3	66.68	0	4.089	313060000	9	F1RXC7;gi|545858193|ref|XP_005653967.1|	F1RXC7;gi|545858193|ref|XP_005653967.1|
25.7044	26.0234	25.7447	25.8917	26.0377	25.473	26.163	26.4531	26.0519	25.4774	25.9857	25.6343	25.6734	25.0461	25.7316	25.7874	25.5202	26.1835	26.7274	25.3985	26.3403	26.1304	25.5144	27.0544	25.7696	25.5724	24.0914	25.6964	13	13	11	31.3	31.3	28	59.643	0	323.31	17109000000	186	F1RXD5;gi|545821106|ref|XP_005663051.1|	F1RXD5;gi|545821106|ref|XP_005663051.1|
17.4867	24.5183	NaN	NaN	22.6132	NaN	19.7265	21.3669	19.5512	19.9462	NaN	19.2117	20.4527	NaN	20.1636	17.9107	NaN	20.8551	NaN	NaN	19.0196	NaN	19.9001	NaN	20.5645	19.7964	NaN	18.7727	2	2	2	13.9	13.9	13.9	21.971	0.0014119	2.4305	158620000	7	F1RXE6	F1RXE6
28.7383	27.9118	28.4628	28.8954	28.5013	28.2118	28.8048	27.0811	28.6814	28.9432	26.6278	28.1911	28.7158	27.779	29.089	29.1477	27.737	28.8342	29.1291	26.1993	27.995	28.1026	28.881	27.3762	28.7453	28.8374	28.6244	29.2162	16	16	16	47.6	47.6	47.6	35.43	0	323.31	123000000000	404	F1RXF3	F1RXF3
NaN	28.9463	21.8304	NaN	27.214	NaN	NaN	28.8485	NaN	NaN	29.9939	NaN	NaN	25.1824	21.966	NaN	29.2724	NaN	NaN	NaN	23.7024	26.9239	NaN	27.0334	NaN	NaN	29.763	22.3856	2	2	2	2.5	2.5	2.5	92.701	0.0015639	2.2478	4493400000	7	F1RXI8;gi|545886234|ref|XP_005657967.1|	F1RXI8;gi|545886234|ref|XP_005657967.1|
21.8291	NaN	21.6374	21.2481	NaN	NaN	22.1258	NaN	21.5099	21.3413	21.243	22.1363	20.9543	NaN	21.8881	21.4079	NaN	22.1401	21.7149	NaN	NaN	NaN	21.6399	NaN	20.7595	21.2608	NaN	22.4393	2	2	2	5.1	5.1	5.1	45.805	0.00018632	2.9803	649260000	20	F1RXM6;gi|47522932|ref|NP_999223.1|;Q9TT35	F1RXM6;gi|47522932|ref|NP_999223.1|;Q9TT35
24.4909	23.3621	24.6804	24.9488	24.4534	25.0762	24.687	22.0827	25.284	24.4171	21.2774	24.7372	24.4676	24.5587	24.9164	24.9335	24.8583	24.7095	25.2074	25.0335	24.6137	23.8761	25.2132	23.9177	24.7437	24.4133	23.106	24.4156	16	16	16	22.9	22.9	22.9	102.98	0	52.181	9975300000	116	F1RXP8	F1RXP8
21.1743	20.6593	20.4375	21.0474	NaN	20.9752	20.5271	24.0778	20.4632	20.3642	NaN	19.4351	19.3797	21.2023	19.2672	21.2291	22.811	19.8106	19.1897	NaN	21.8744	21.6385	21.203	NaN	19.6522	20.8334	NaN	21.5869	6	6	6	20.7	20.7	20.7	38.405	0	14.218	340680000	21	F1RXR2	F1RXR2
NaN	NaN	NaN	19.7689	NaN	19.8506	20.8202	NaN	19.9303	19.5696	NaN	20.4551	19.7804	20.4568	20.1342	20.4539	NaN	19.8898	19.789	NaN	20.7165	NaN	19.8362	NaN	19.9463	19.9941	NaN	19.8471	2	2	2	6.9	6.9	6.9	43.151	0	4.7325	276110000	9	F1RXR3;gi|545828858|ref|XP_005653255.1|	F1RXR3;gi|545828858|ref|XP_005653255.1|
20.863	23.0416	21.427	21.8481	NaN	NaN	22.0623	NaN	22.2078	21.7461	22.887	22.2754	22.2902	22.3693	22.5743	21.9896	23.4197	21.742	22.2658	NaN	22.1104	NaN	21.9781	NaN	22.0273	22.016	NaN	22.3774	4	4	4	15.4	15.4	15.4	42.28	0	7.3633	359460000	12	F1RXR9;gi|545828821|ref|XP_005653246.1|	F1RXR9;gi|545828821|ref|XP_005653246.1|
24.9095	25.6879	26.5833	25.8691	25.2099	26.5051	25.6715	24.4081	26.2024	26.1685	20.2517	26.499	26.3783	24.865	26.3498	25.4246	25.0521	26.1927	25.7507	24.2474	25.9383	23.8114	25.8172	23.736	25.98	25.9985	24.96	26.0675	17	17	17	35	35	35	73.362	0	183.44	12911000000	204	F1RXS0;gi|319738636|ref|NP_001188360.1|	F1RXS0;gi|319738636|ref|NP_001188360.1|
20.5108	21.4414	21.0064	21.464	NaN	21.3346	19.5944	NaN	21.6589	21.4738	NaN	21.3176	18.4968	22.1922	20.9312	20.7039	NaN	19.3321	20.7402	NaN	20.8919	NaN	20.2183	NaN	20.983	21.5603	NaN	20.4976	4	4	4	3.7	3.7	3.7	208.74	0	10.296	361270000	24	F1RXT5;gi|545828773|ref|XP_005653232.1|;gi|545828770|ref|XP_005653231.1|;gi|545828767|ref|XP_005653230.1|;gi|545828764|ref|XP_005653229.1|	F1RXT5;gi|545828773|ref|XP_005653232.1|;gi|545828770|ref|XP_005653231.1|;gi|545828767|ref|XP_005653230.1|;gi|545828764|ref|XP_005653229.1|
24.0215	23.6891	24.6927	24.0524	19.5402	23.4425	23.3785	18.5202	24.1409	24.117	23.0427	25.5066	21.9612	22.336	24.147	24.7877	24.9172	22.2788	23.8894	23.6985	25.2876	22.8299	24.477	22.7104	23.0144	24.251	NaN	24.2327	6	6	6	11.9	11.9	11.9	79.353	0	161.37	3686900000	76	F1RXT9;gi|545828782|ref|XP_005653235.1|	F1RXT9;gi|545828782|ref|XP_005653235.1|
21.6921	20.5221	21.8221	22.8562	22.2454	23.0754	21.1568	NaN	22.0958	22.3208	NaN	23.21	21.2717	NaN	22.0015	22.8083	NaN	22.3351	22.0319	22.4363	22.0815	NaN	22.8028	NaN	22.9931	22.5124	21.8139	22.3625	4	4	4	19.6	19.6	19.6	33.809	0	10.492	1086600000	23	F1RXW5	F1RXW5
23.6483	23.8833	23.0116	23.9712	NaN	23.6469	23.7027	23.4147	23.7195	23.4493	NaN	23.0718	23.5554	NaN	23.3377	23.9476	NaN	23.6532	22.9176	NaN	21.6868	23.1978	23.8991	23.6226	23.6078	23.2999	23.4545	23.4169	3	3	1	21.3	21.3	7.7	24.25	0	113.73	4065500000	31	F1RXY4	F1RXY4
24.1425	23.7766	24.7544	24.477	23.4917	24.6083	24.2133	NaN	24.1556	24.6654	21.7571	25.3169	25.0019	21.9705	25.0797	23.4073	23.0874	25.0891	24.9293	NaN	23.819	22.4651	24.1355	21.1065	25.0295	25.0831	22.7223	24.7451	8	8	8	36	36	36	19.868	0	91.415	6950900000	100	F1RXY7	F1RXY7
21.2308	23.2152	22.3232	21.0184	22.1362	21.681	21.7296	NaN	22.3817	22.175	NaN	22.1416	22.0599	20.9572	22.4912	20.8455	22.5851	21.4625	22.4683	NaN	22.7566	22.2926	21.7859	19.7653	21.8257	22.51	NaN	21.9968	2	2	2	17.1	17.1	17.1	19.939	0	27.307	773850000	37	F1RY01;I3L9T7	F1RY01;I3L9T7
NaN	NaN	24.8871	25.2575	25.0214	24.8588	22.3961	NaN	24.1628	18.3723	NaN	25.2347	24.4944	NaN	25.4569	24.2113	NaN	25.7067	24.5528	NaN	24.46	NaN	24.0655	NaN	26.5191	23.7806	NaN	25.8779	3	3	3	16.2	16.2	16.2	32.738	0	5.921	220110000	13	F1RY03	F1RY03
24.785	25.1468	24.6051	25.0151	24.953	24.3236	24.9586	22.4702	24.836	24.8941	24.6081	24.458	24.912	24.9992	24.9282	24.6863	25.4342	24.8381	24.6854	22.3084	24.8006	24.2354	25.2979	23.8503	25.1011	24.8206	25.3914	24.9845	18	18	18	31.4	31.4	31.4	89.448	0	323.31	8685000000	191	F1RY04;gi|545892166|ref|XP_003361961.3|;I3LUL6	F1RY04
24.5445	23.5933	24.1895	24.8629	25.4561	24.2983	23.9879	NaN	24.6794	24.4224	NaN	25.1456	24.5296	NaN	25.0144	24.4884	24.2618	24.3954	25.3081	NaN	25.0356	21.642	24.7779	NaN	25.8467	24.5705	NaN	25.1906	4	4	4	5.1	5.1	5.1	116.47	0	5.7665	432550000	26	F1RY40	F1RY40
24.2881	21.2899	24.3263	24.2097	21.3876	24.1166	24.1648	21.9133	24.1661	24.6212	22.2787	24.289	24.4705	22.4099	24.7693	24.8022	22.6979	24.6854	23.3369	NaN	24.0133	21.3585	24.7968	21.3824	23.9646	24.7254	NaN	24.8333	11	11	11	28.1	28.1	28.1	60.997	0	61.514	4390300000	131	F1RY43;gi|545820961|ref|XP_005663024.1|;gi|545820958|ref|XP_005663023.1|;gi|545820955|ref|XP_001924873.4|	F1RY43;gi|545820961|ref|XP_005663024.1|;gi|545820958|ref|XP_005663023.1|;gi|545820955|ref|XP_001924873.4|
18.864	20.6731	20.1294	20.5135	19.0503	20.5228	19.0124	NaN	20.2211	20.3073	NaN	20.1581	20.5204	NaN	20.3759	20.2417	20.5294	20.2442	21.1909	NaN	19.0819	18.5833	20.7049	19.499	20.191	19.4296	NaN	20.599	2	2	2	1.8	1.8	1.8	195.77	0	10.27	292310000	20	F1RY51;gi|545820941|ref|XP_003125610.4|	F1RY51;gi|545820941|ref|XP_003125610.4|
24.2715	23.2787	24.9327	24.7009	22.9688	24.4596	24.3038	23.0339	24.3762	25.0002	NaN	24.7299	24.3961	23.4033	24.7598	24.3387	23.2186	24.1837	23.9305	21.0974	24.0692	23.6308	24.9354	24.055	24.5099	24.6985	23.5694	24.9024	15	15	3	24.8	24.8	5.2	78.545	0	323.31	4530900000	102	F1RY63	F1RY63
22.3195	21.7895	22.7466	24.8219	24.5098	NaN	23.9975	NaN	24.2641	25.3406	NaN	22.9389	25.5087	24.116	25.0689	24.8333	24.0205	26.4212	24.3035	22.8852	24.1598	24.5132	25.3043	23.5543	24.7362	23.8247	22.874	23.7477	12	1	1	51.3	4.2	4.2	35.756	0	127.29	5208200000	28	F1RY67;gi|545805795|ref|XP_005660659.1|	F1RY67;gi|545805795|ref|XP_005660659.1|
21.9312	22.8639	21.7154	22.1128	22.6199	22.1836	22.2069	NaN	22.0459	22.1179	NaN	22.39	22.6058	22.9471	22.3442	22.2143	22.9404	22.1965	22.4175	NaN	22.384	22.1821	21.4717	NaN	22.0053	22.3062	21.8139	22.7901	4	4	4	32.1	32.1	32.1	23.122	0	59.485	834190000	22	F1RY70	F1RY70
23.4636	26.0138	24.7691	24.9967	25.0746	24.7626	24.2818	25.8645	24.836	24.8031	NaN	24.1322	25.4994	24.6947	25.0581	24.8573	25.6468	25.3878	24.3793	25.0068	24.0757	23.9169	24.8779	24.0661	24.531	23.7988	23.965	24.441	5	5	5	14.1	14.1	14.1	57.29	0	29.115	3415200000	35	F1RY74;gi|545805803|ref|XP_005660661.1|	F1RY74;gi|545805803|ref|XP_005660661.1|
24.9592	21.7288	25.7501	24.6405	17.007	24.3147	25.3562	21.2162	25.0486	24.8843	NaN	26.1968	24.5808	20.7422	25.5017	25.4831	19.7254	25.1338	26.1627	NaN	25.4736	20.8651	25.1726	21.6596	25.5905	25.5133	20.8988	25.8875	10	10	2	34.2	34.2	5.6	49.689	0	253.55	8002800000	146	F1RY91;gi|545805716|ref|XP_005660653.1|	F1RY91;gi|545805716|ref|XP_005660653.1|
24.4517	25.1503	24.6775	24.3301	25.0769	23.5948	23.8561	23.5424	24.1605	24.7261	24.3262	24.8019	24.3037	24.1858	24.4368	24.6177	24.9341	24.5537	24.25	NaN	24.797	22.3343	25.0749	23.3774	24.8001	25.0112	22.7235	25.2376	9	9	2	33.6	33.6	6.7	41.282	0	146.28	4497100000	125	F1RYA1	F1RYA1
23.504	23.4059	24.1536	23.1233	20.3741	23.2047	23.0269	24.4502	24.0394	24.0441	NaN	24.1668	23.4483	23.6537	23.9506	23.3255	21.9565	23.7717	24.1825	22.8344	23.8981	NaN	23.2102	NaN	23.5805	23.9414	NaN	23.6608	17	17	1	28.6	28.6	1.7	93.918	0	78.183	1681700000	78	F1RYA3	F1RYA3
27.3792	26.6688	26.2904	26.7287	25.9888	27.192	26.3732	26.1844	26.7799	26.3223	24.9956	26.3445	26.5432	26.0324	26.5996	26.743	26.7798	27.2947	25.6452	25.8144	26.3038	26.3143	27.0276	23.7922	26.3105	26.6251	26.3199	26.5348	12	12	11	44.4	44.4	41.8	43.744	0	323.31	26724000000	275	F1RYA4;gi|545805668|ref|XP_005660644.1|	F1RYA4;gi|545805668|ref|XP_005660644.1|
21.7924	20.8415	20.6497	NaN	NaN	19.9492	NaN	NaN	20.232	NaN	NaN	NaN	NaN	NaN	19.9398	20.702	NaN	NaN	NaN	NaN	NaN	NaN	20.3364	20.7598	NaN	20.8713	NaN	21.0601	4	4	4	13.1	13.1	13.1	40.535	0	6.0492	227390000	12	F1RYG9;K7GPS6;K7GM67	F1RYG9;K7GPS6
28.968	25.5819	29.9128	28.0968	26.57	28.571	29.1881	24.5676	29.6758	29.1895	NaN	28.3694	28.9089	26.6298	29.751	27.9825	25.0294	28.147	28.4015	23.5118	27.6136	26.0665	28.7248	25.1905	28.8077	29.2539	27.1955	29.6759	17	17	17	62.8	62.8	62.8	32.663	0	323.31	61657000000	322	F1RYH8;Q8WN98;gi|545828791|ref|XP_005653238.1|;gi|545828788|ref|XP_005653237.1|;gi|545828785|ref|XP_005653236.1|	F1RYH8;Q8WN98;gi|545828791|ref|XP_005653238.1|;gi|545828788|ref|XP_005653237.1|;gi|545828785|ref|XP_005653236.1|
21.8834	21.7047	20.6444	22.4993	NaN	22.3278	22.2373	NaN	NaN	21.3975	NaN	NaN	21.6447	NaN	22.2982	21.7879	NaN	20.0993	22.0795	NaN	22.1246	NaN	21.8652	23.0059	21.5729	21.5165	NaN	NaN	5	5	5	19.2	19.2	19.2	48.545	0	34.505	658260000	11	F1RYJ5	F1RYJ5
25.3322	23.8965	25.1837	25.2306	22.722	23.7939	24.3143	22.072	24.0118	24.3214	22.8643	24.999	24.532	23.7384	25.0028	25.4435	23.5223	24.2946	25.6902	22.0281	24.8301	24.397	24.9761	23.4535	24.9492	24.7848	22.5807	26.0708	10	10	10	58.5	58.5	58.5	20.95	0	270.42	6441600000	93	F1RYJ8	F1RYJ8
21.4051	NaN	22.2322	21.2838	NaN	21.4145	NaN	NaN	22.2971	20.7374	NaN	20.4038	21.3539	NaN	20.992	NaN	NaN	20.0465	22.2739	NaN	21.0003	21.4766	NaN	22.2082	22.619	22.5613	21.0664	21.9113	2	2	2	16.3	16.3	16.3	19.66	0.0059958	1.5559	545860000	8	F1RYL1;gi|350593685|ref|XP_003133572.3|	F1RYL1;gi|350593685|ref|XP_003133572.3|
20.8645	NaN	20.9842	22.1376	NaN	21.3392	20.0278	NaN	21.2464	20.4164	NaN	21.2994	20.5614	NaN	21.2945	20.5297	21.5234	20.8088	21.7579	NaN	20.8345	21.4641	21.1617	21.4774	20.6956	21.0196	NaN	21.3408	3	3	3	4.9	4.9	4.9	124.33	0	13.598	477410000	31	F1RYL9;gi|194034734|ref|XP_001927765.1|	F1RYL9;gi|194034734|ref|XP_001927765.1|
29.3493	28.5107	29.4682	29.6043	29.0799	29.8854	29.3308	28.4853	29.6096	29.9474	27.9622	29.7156	29.3037	28.8485	29.9821	29.3433	28.5309	29.7554	29.4761	27.2696	29.4256	28.5874	29.6868	28.4948	29.4664	29.3854	28.6385	29.5144	34	34	34	54.5	54.5	54.5	74.703	0	323.31	195000000000	887	F1RYM4;gi|350584722|ref|XP_003481811.1|	F1RYM4;gi|350584722|ref|XP_003481811.1|
23.1087	19.9189	25.3591	26.5127	18.8702	22.2146	23.7777	22.5531	26.028	25.6079	NaN	24.9243	25.7518	24.0863	25.1706	26.0569	23.3801	26.6787	25.7932	NaN	25.0274	23.3788	25.5623	24.2521	24.7225	25.8232	21.8249	24.9274	9	9	6	48.2	48.2	27.3	24.697	0	109.37	4621000000	74	F1RYM8;gi|545828664|ref|XP_005664343.1|;gi|350584725|ref|XP_003126793.3|;F1RIN6	F1RYM8;gi|545828664|ref|XP_005664343.1|;gi|350584725|ref|XP_003126793.3|
21.0597	NaN	21.219	21.6588	NaN	22.4112	21.6543	NaN	19.8996	21.3789	NaN	21.1508	NaN	NaN	20.8773	20.5328	NaN	22.1131	20.5638	NaN	21.5658	NaN	20.8697	NaN	21.3213	21.5439	21.0441	20.9369	8	8	8	3.8	3.8	3.8	438.11	0	31.007	408890000	20	F1RYS0;gi|350587689|ref|XP_003129179.3|;K7GLL6;K7GQI3	F1RYS0;gi|350587689|ref|XP_003129179.3|;K7GLL6
NaN	NaN	19.8469	20.4163	NaN	19.1499	20.4231	NaN	19.65	20.036	NaN	20.5727	20.4337	21.9657	19.8377	19.1132	NaN	20.8164	20.0158	NaN	22.1672	NaN	NaN	23.0528	19.6623	19.5322	22.3163	NaN	3	3	3	13.8	13.8	13.8	37.893	0.0085796	1.3692	169750000	6	F1RYS9;gi|545845484|ref|XP_003129141.2|	F1RYS9;gi|545845484|ref|XP_003129141.2|
25.9539	27.267	26.3739	26.1728	26.6414	26.1008	25.8933	26.8485	26.5234	26.5621	26.3469	25.7924	26.1858	26.5455	26.1863	25.793	26.3717	26.2738	26.1578	26.0414	26.4672	26.8443	25.802	26.344	26.1632	26.2518	26.7788	25.8123	11	11	11	27	27	27	54.014	0	292.31	22807000000	270	F1RYT3;gi|545845473|ref|XP_005666833.1|;gi|545845475|ref|XP_005666834.1|	F1RYT3;gi|545845473|ref|XP_005666833.1|;gi|545845475|ref|XP_005666834.1|
NaN	23.208	21.3428	22.5236	22.3607	22.4337	22.5946	22.8182	21.7837	22.3653	NaN	22.0324	NaN	23.2504	21.9559	22.5176	22.9621	22.4915	22.5975	NaN	22.0647	23.0804	NaN	23.0325	22.547	22.1349	21.8589	22.6919	5	5	5	12.4	12.4	12.4	55.996	0	15.818	1134600000	7	F1RYT5;F1SIW3	F1RYT5
27.2537	26.0247	26.9586	27.4417	26.5676	26.7009	27.2621	26.8251	27.1283	26.5664	24.5584	27.1196	26.4274	25.1122	26.9712	26.7247	25.8351	26.9082	26.7498	24.9321	27.3955	26.7688	27.6764	25.2476	27.2332	27.1059	26.1572	27.0964	12	11	3	62	56.5	14.5	37.271	0	323.31	28736000000	188	F1RYU4;F1RX56	F1RYU4;F1RX56
NaN	25.9274	21.4367	21.5016	20.1996	21.5012	20.156	23.2514	20.9918	22.4299	23.9633	27.4219	20.9587	23.2515	22.5862	23.1653	25.9986	22.2403	22.8431	NaN	22.0255	NaN	23.1717	20.3263	21.973	22.226	22.2982	22.7982	10	8	6	42.2	33.4	22.5	36.297	0	165.07	2572900000	48	F1RYV6;gi|113205730|ref|NP_001038034.1|	F1RYV6;gi|113205730|ref|NP_001038034.1|
25.762	23.9762	25.6627	25.9162	24.2147	25.9423	25.121	24.4044	26.1636	25.6892	24.8755	25.7244	25.1183	22.8226	25.7757	26.3033	26.4992	26.2077	24.9807	22.1193	25.6654	24.9612	26.6831	25.7971	25.8329	26.1754	24.5792	26.4682	14	14	14	36	36	36	51.046	0	188.66	10620000000	136	F1RYY0;gi|545839188|ref|XP_001929450.5|;I3LBL5	F1RYY0;gi|545839188|ref|XP_001929450.5|
26.6391	27.6337	26.2985	26.431	27.3923	26.9495	25.8814	26.3567	26.3854	26.4415	26.4086	26.5367	26.2633	26.8859	26.3958	26.6512	27.5021	26.6246	26.4067	27.7313	27.002	27.0903	26.4516	26.633	26.3855	26.9046	27.1467	26.6807	27	27	27	47.8	47.8	47.8	80.038	0	323.31	28365000000	451	F1RYY5	F1RYY5
25.284	25.8252	25.1086	25.8047	26.2804	25.8579	26.064	26.62	25.8021	25.7968	26.1134	25.9172	26.1902	25.6749	25.5751	26.1326	25.5088	26.0159	26.1986	26.3796	25.5738	25.667	26.0248	25.6317	26.3525	25.8092	25.79	25.9931	13	13	13	56.8	56.8	56.8	34.47	0	196.07	20512000000	166	F1RYY8	F1RYY8
28.2675	29.8301	28.4492	29.3016	29.5026	28.8172	28.9953	29.6488	28.9117	28.903	29.3484	28.5553	29.0061	29.8415	28.5896	29.4188	29.9171	29.3735	28.6165	30.3072	28.8848	29.6135	29.4427	29.1217	28.8881	28.6463	29.3691	29.1431	11	11	3	95.7	95.7	32.2	11.693	0	323.31	109000000000	357	F1RYZ0	F1RYZ0
25.3162	24.8178	25.5311	25.5719	23.6159	24.8464	25.1667	22.7874	25.8626	25.9794	22.6371	26.3798	25.0049	20.619	26.0224	26.2549	24.6929	24.7951	25.2734	NaN	25.5497	24.7925	25.1715	24.0453	25.9429	26.0427	23.334	26.4198	12	12	12	32.8	32.8	32.8	44.553	0	192.39	8961600000	123	F1RZ01	F1RZ01
27.0929	26.8831	27.6297	27.6628	27.3109	27.7919	27.5815	27.1802	27.6227	27.7451	23.9907	27.6462	27.8361	26.9568	27.4973	27.5766	27.1521	27.9164	27.7651	25.1405	27.5361	27.0787	27.7628	25.9062	27.7802	27.2985	26.9229	27.5339	32	32	26	49	49	40.7	92.093	0	323.31	45192000000	484	F1RZ02;gi|545805534|ref|XP_005652822.1|;gi|545805537|ref|XP_005652823.1|	F1RZ02;gi|545805534|ref|XP_005652822.1|;gi|545805537|ref|XP_005652823.1|
23.9287	23.0262	23.1147	23.8324	22.1608	NaN	23.1053	NaN	22.9867	23.4969	NaN	22.8976	23.757	24.7165	23.7086	23.6132	22.5557	23.705	23.3994	NaN	23.0321	23.9045	23.1709	24.4761	23.6744	23.5265	24.5842	24.091	2	2	2	18.9	18.9	18.9	17.394	0	256.49	2944900000	37	F1RZ16;gi|545839096|ref|XP_005656281.1|	F1RZ16;gi|545839096|ref|XP_005656281.1|
24.7608	25.7445	24.6972	24.8359	24.9558	24.7395	24.2296	21.1267	24.4962	24.756	23.7828	25.0616	24.2639	24.3292	25.1185	24.7934	25.5388	25.0379	24.9915	25.0783	25.0671	24.6437	24.9859	23.4634	24.7929	24.7978	24.7215	25.4974	14	14	14	33.8	33.8	33.8	58.136	0	292.7	7485200000	157	F1RZ24;gi|217416474|ref|NP_001136140.1|;gi|545887529|ref|XP_005674084.1|;gi|545887526|ref|XP_005674083.1|	F1RZ24;gi|217416474|ref|NP_001136140.1|;gi|545887529|ref|XP_005674084.1|;gi|545887526|ref|XP_005674083.1|
26.2663	25.9757	26.8439	26.1845	25.1929	26.2737	26.5518	20.9176	27.0908	27.427	21.1951	27.2692	26.6846	25.6911	26.7763	26.4688	25.7364	26.8146	26.92	23.1867	26.2061	25.2714	26.5654	24.7524	26.1503	27.1969	26.3929	26.8258	21	21	21	64.6	64.6	64.6	51.891	0	323.31	25484000000	160	F1RZ25;gi|311277263|ref|XP_003135573.1|;gi|545887558|ref|XP_005674089.1|;K7GP41;K7GQH2;K7GR34	F1RZ25;gi|311277263|ref|XP_003135573.1|;gi|545887558|ref|XP_005674089.1|;K7GP41;K7GQH2
26.0913	26.6548	26.4144	26.7329	26.3844	27.0988	26.5152	24.7906	26.4598	26.6451	27.1597	26.5638	26.548	26.0148	26.8513	27.0724	27.4135	27.5179	26.6721	26.2534	26.8689	26.4953	27.2175	25.5837	26.8298	26.3279	25.8291	27.2753	8	8	8	42.4	42.4	42.4	18.932	0	123.04	32657000000	251	F1RZ28	F1RZ28
NaN	21.624	19.8871	NaN	19.8502	20.0777	NaN	NaN	20.0903	NaN	NaN	21.3149	NaN	NaN	20.4995	20.1578	NaN	NaN	NaN	NaN	NaN	NaN	19.9662	NaN	18.9173	19.9398	20.2075	NaN	4	4	4	21.8	21.8	21.8	40.78	0	12.245	101300000	13	F1RZ35	F1RZ35
24.6991	24.2714	23.6779	23.8375	22.1056	23.3697	23.8547	24.0957	24.0485	24.544	NaN	24.5465	24.7733	22.3245	24.0897	23.8883	23.7181	24.2772	23.7327	22.7395	23.5587	23.8825	24.5327	NaN	24.3905	23.8658	NaN	24.1339	7	7	7	25.1	25.1	25.1	33.127	0	53.353	3495600000	76	F1RZ41;K7GMT3;K7GRH5	F1RZ41;K7GMT3
21.8441	NaN	21.1159	19.1366	NaN	NaN	19.5117	NaN	20.9281	NaN	NaN	20.098	18.924	NaN	18.0723	21.3041	NaN	NaN	NaN	NaN	21.7584	NaN	NaN	NaN	17.7914	20.0469	20.4887	NaN	4	4	4	9.9	9.9	9.9	62.732	0	10.478	195670000	10	F1RZ52;O77666	F1RZ52;O77666
NaN	NaN	NaN	21.2018	NaN	21.833	19.3034	NaN	NaN	NaN	NaN	19.9988	NaN	NaN	NaN	22.267	20.7094	21.8384	19.9241	NaN	20.2441	NaN	19.9916	NaN	NaN	20.0913	NaN	19.9837	10	2	2	45.7	9.4	9.4	40.033	0	50.39	431240000	7	F1RZ59;K7GNK3;gi|545838054|ref|XP_005665744.1|	F1RZ59;K7GNK3;gi|545838054|ref|XP_005665744.1|
23.1752	NaN	23.0851	24.5363	22.0876	24.9906	24.1395	24.3006	24.6891	24.082	24.0179	24.8152	24.3991	23.2802	24.3437	23.2687	24.4123	23.3628	22.3261	NaN	24.0363	NaN	25.0557	24.1044	24.6988	24.713	21.4757	24.0008	15	15	15	27.7	27.7	27.7	97.504	0	292.38	3650400000	98	F1RZ82;gi|350590109|ref|XP_003482990.1|;gi|545891564|ref|XP_005658821.1|;I3LQL8	F1RZ82;gi|350590109|ref|XP_003482990.1|
21.7661	24.0116	22.4941	NaN	NaN	NaN	21.5345	NaN	21.911	21.105	NaN	20.6397	21.4775	NaN	21.1434	22.4125	NaN	21.4999	22.4234	22.3298	20.6053	NaN	20.2137	21.5012	20.0406	NaN	NaN	NaN	5	5	5	16.9	16.9	16.9	55.319	0	16.016	681840000	17	F1RZ89;gi|350590106|ref|XP_003482989.1|;F1RZ87;gi|545856407|ref|XP_005668655.1|	F1RZ89;gi|350590106|ref|XP_003482989.1|
23.1505	24.9194	23.6175	24.3226	NaN	23.5967	NaN	27.8418	23.7019	23.6889	NaN	23.7827	23.2173	NaN	23.8221	23.9354	24.6001	24.5296	23.0467	NaN	23.7417	NaN	23.9697	NaN	23.5543	23.572	NaN	23.8672	7	2	2	6.1	2.1	2.1	169.16	0	62.137	1516900000	29	F1RZA4;gi|545856416|ref|XP_005668658.1|;I3LPA3;gi|545856410|ref|XP_005668656.1|	F1RZA4
22.4595	21.8982	22.8512	21.4781	21.0639	22.0918	21.575	NaN	22.0051	21.1789	NaN	21.9188	20.0033	22.19	21.8865	21.2613	21.9846	21.5846	22.227	NaN	22.4299	22.0111	21.126	21.855	20.9685	22.1383	22.2412	22.1491	26	8	8	10.9	3.2	3.2	369.32	0	11.088	907700000	26	F1RZA6;gi|545856340|ref|XP_005668644.1|;I3LFU3	F1RZA6
NaN	NaN	20.8517	22.2884	22.0305	NaN	21.3912	NaN	21.2584	21.6235	NaN	21.5911	21.9975	NaN	21.3062	21.1204	NaN	21.9705	21.4765	NaN	20.8922	NaN	21.8904	NaN	22.2249	22.0956	NaN	21.6117	2	2	2	4.1	4.1	4.1	75.531	0.00018793	3.1224	447980000	13	F1RZB7	F1RZB7
NaN	NaN	22.3931	22.3975	NaN	22.3716	21.7334	NaN	22.7245	22.5435	NaN	22.2395	22.2513	NaN	22.6288	21.9919	NaN	22.5327	21.5624	NaN	21.6393	NaN	22.4305	NaN	21.497	22.1135	NaN	21.7741	4	4	4	11.5	11.5	11.5	79.359	0	66.527	617610000	20	F1RZC3;gi|545874874|ref|XP_005672041.1|;F1RZC4	F1RZC3;gi|545874874|ref|XP_005672041.1|
NaN	22.7213	22.1171	19.1217	20.4429	22.0674	21.391	NaN	22.8344	21.3323	21.4689	22.3235	21.1218	NaN	21.8956	19.9052	20.4302	21.2936	21.8807	NaN	23.3628	21.1166	21.0975	18.3632	21.2137	22.1632	NaN	21.3536	4	4	4	21.7	21.7	21.7	34.36	0	41.139	464230000	29	F1RZE0	F1RZE0
NaN	NaN	19.2897	19.5945	19.6133	19.134	19.5712	NaN	19.9463	19.8308	NaN	19.4825	19.9405	NaN	19.6948	20.2153	NaN	19.7464	20.1941	NaN	19.2236	NaN	NaN	NaN	20.3683	19.9099	NaN	19.5656	4	4	4	7.9	7.9	7.9	69.606	0.00018619	2.9569	267320000	11	F1RZJ0;gi|545893700|ref|XP_003361120.2|	F1RZJ0;gi|545893700|ref|XP_003361120.2|
NaN	NaN	19.8304	20.6709	NaN	NaN	19.8857	NaN	20.1555	20.4523	NaN	NaN	NaN	NaN	20.3475	19.8889	NaN	19.8844	NaN	NaN	20.0778	NaN	20.1555	NaN	20.0579	20.1905	NaN	20.2137	3	3	3	5.2	5.2	5.2	81.589	0.00053696	2.5557	128050000	4	F1RZJ5	F1RZJ5
NaN	NaN	21.0293	22.0051	NaN	21.0053	21.81	NaN	20.9062	20.2341	NaN	19.3752	22.7547	NaN	21.274	20.1125	NaN	21.9626	20.9361	NaN	20.3542	NaN	18.9743	NaN	21.6806	20.2241	NaN	20.022	5	5	5	15.3	15.3	15.3	64.936	0	229.47	438770000	17	F1RZJ9	F1RZJ9
NaN	NaN	22.0489	21.7878	NaN	NaN	21.8927	22.138	22.7254	22.2255	NaN	22.9349	21.901	NaN	22.5157	22.3831	22.8303	21.6761	21.9822	NaN	22.0597	NaN	22.1599	NaN	NaN	21.9575	NaN	21.7656	5	5	5	8.8	8.8	8.8	103.39	0	8.1004	787070000	6	F1RZN4;A0ENH4;B6EUU6	F1RZN4;A0ENH4
23.9149	21.9664	22.7871	21.7432	NaN	23.4468	23.0479	26.9801	22.1601	22.6932	22.2187	22.6681	21.9618	21.6895	22.4243	22.4839	22.1279	22.3266	22.6185	NaN	21.483	NaN	22.7044	27.1471	22.2357	21.8556	23.0972	22.9925	10	10	10	24.4	24.4	24.4	72.149	0	93.712	3181900000	52	F1RZN7;gi|47522962|ref|NP_999239.1|;I3LUA3;gi|545874041|ref|XP_005671803.1|	F1RZN7;gi|47522962|ref|NP_999239.1|
27.7113	26.8044	26.4478	26.3123	27.5395	27.0684	27.1956	NaN	26.8392	27.1613	25.7198	27.2369	26.8421	23.8836	27.0405	27.4521	26.5106	26.6012	27.0998	NaN	26.2783	25.7441	27.3839	26.4201	26.7199	26.9919	26.8536	27.0526	15	7	6	51	21.5	17.8	33.026	0	22.801	39151000000	112	F1RZQ6;gi|350587818|ref|XP_003129255.3|;F1RRA6	F1RZQ6
NaN	NaN	20.8526	17.7653	NaN	20.7529	NaN	NaN	21.0697	19.8026	NaN	19.6468	17.6186	NaN	19.9315	18.1454	NaN	NaN	21.5091	NaN	21.0776	NaN	19.6749	NaN	19.5185	20.0376	NaN	19.3041	7	5	5	4.6	3.9	3.9	303.8	0	21.81	203400000	19	F1RZR0	F1RZR0
20.0965	NaN	21.1028	20.6486	NaN	21.3852	NaN	19.1731	20.5358	21.178	20.8146	21.1375	NaN	NaN	NaN	19.433	21.9129	20.2086	20.0525	NaN	21.7615	21.5318	20.8885	NaN	19.738	NaN	NaN	20.1858	5	4	4	26.3	23.1	23.1	28.312	0	96.905	393800000	22	F1RZR9	F1RZR9
23.9432	24.3992	23.9734	24.4007	24.66	24.1285	23.9226	24.7389	24.2539	24.221	24.1745	23.7322	24.1344	24.0692	24.2792	24.3274	25.0301	24.2837	24.7617	24.9078	24.0335	24.3328	24.187	23.2139	23.91	24.2407	24.9571	23.9859	6	6	6	34.9	34.9	34.9	14.597	0	96.542	4282200000	72	F1RZT2;gi|545838985|ref|XP_005665938.1|	F1RZT2;gi|545838985|ref|XP_005665938.1|
NaN	NaN	18.9435	19.9905	NaN	19.6166	18.7391	NaN	19.4317	18.3062	NaN	18.129	19.0889	NaN	18.6414	NaN	NaN	18.257	19.3011	NaN	19.4782	NaN	18.898	NaN	18.6619	19.3498	NaN	18.4112	16	1	1	14.5	0.9	0.9	211.52	0.0023677	1.9822	53220000	4	F1RZU3;K7GSV6	F1RZU3
25.4494	26.1229	25.3565	25.1675	25.2527	25.3125	25.0346	25.746	25.3636	25.2654	25.5619	25.0865	25.183	25.151	25.1348	25.5844	25.4976	25.6389	25.4437	24.1304	24.877	25.3617	25.2999	25.0062	24.9252	25.2785	25.5415	25.3904	22	22	22	43.8	43.8	43.8	72.935	0	323.31	12308000000	236	F1RZV7;gi|350586545|ref|XP_003128383.3|	F1RZV7;gi|350586545|ref|XP_003128383.3|
23.5374	NaN	22.8612	23.1404	NaN	24.1383	22.4332	NaN	22.3281	23.8717	NaN	22.4019	23.4793	NaN	22.2472	24.0489	21.5237	23.3079	22.4377	NaN	22.7554	NaN	24.1559	NaN	23.4884	23.6091	NaN	22.5452	8	2	2	24.1	6.2	6.2	55.694	0	23.405	331380000	17	F1RZW1;gi|545838889|ref|XP_005665918.1|;I3LGB4	F1RZW1;gi|545838889|ref|XP_005665918.1|;I3LGB4
NaN	20.9518	20.7809	21.7894	23.0784	NaN	21.9878	NaN	NaN	21.7643	NaN	21.2617	21.4199	NaN	20.7681	20.8799	21.9765	NaN	NaN	NaN	21.4519	22.4733	NaN	23.4762	NaN	21.073	23.2539	21.4781	2	2	2	34.1	34.1	34.1	8.9687	0	24.886	446090000	7	F1RZY2	F1RZY2
21.9943	NaN	21.2427	21.0291	22.1864	21.9981	20.8844	NaN	21.8421	21.6987	NaN	21.3217	21.3464	22.8916	21.6266	20.4257	21.7286	21.2421	22.0778	23.3251	21.2709	22.1212	20.9228	19.7204	21.2823	21.4731	NaN	21.3456	4	4	4	5.2	5.2	5.2	116.06	0	54.762	857220000	45	F1RZY7;gi|545856349|ref|XP_005668647.1|	F1RZY7;gi|545856349|ref|XP_005668647.1|
24.3631	25.1388	24.6337	24.6412	24.9681	25.0404	24.7903	23.2315	24.8149	24.2849	23.009	24.2249	24.8976	24.5696	24.5475	24.5426	25.0548	24.517	24.9573	25.127	24.7827	25.313	25.1473	24.9357	24.5914	24.7168	24.2913	24.7838	25	25	25	27.8	27.8	27.8	132.51	0	99.771	7344100000	132	F1RZZ1;gi|545856135|ref|XP_005656918.1|;gi|545856138|ref|XP_005656919.1|	F1RZZ1;gi|545856135|ref|XP_005656918.1|;gi|545856138|ref|XP_005656919.1|
21.1563	21.4484	21.7603	21.8646	21.1222	21.3618	21.4914	NaN	22.2929	21.5074	20.7021	21.4169	21.7866	20.1792	21.7844	21.6853	21.8353	22.1632	21.2333	NaN	21.6107	21.0516	22.1046	19.5036	21.8398	21.7446	20.2117	21.8678	4	4	4	23.5	23.5	23.5	31.685	0	19.302	1074300000	33	F1S001;gi|545805014|ref|XP_003122327.2|	F1S001;gi|545805014|ref|XP_003122327.2|
22.8549	NaN	23.9733	22.1631	NaN	21.6984	21.6955	NaN	22.548	23.2581	NaN	23.1999	22.6703	23.7078	23.0554	22.7621	NaN	22.8672	NaN	NaN	22.0645	23.2025	22.4769	23.1031	22.8723	23.2258	24.3017	23.1549	5	5	5	22	22	22	34.935	0	7.8265	1903200000	14	F1S006;gi|545856225|ref|XP_005656937.1|	F1S006;gi|545856225|ref|XP_005656937.1|
23.4087	23.2954	22.0584	22.8074	23.5743	22.5319	23.2101	23.1648	22.9456	23.2703	23.9441	22.5232	23.3137	23.8836	22.7344	23.5775	23.5022	23.261	22.6681	23.5841	22.7486	23.7923	23.1847	23.9711	22.7933	22.7952	22.3854	22.4138	2	2	2	3.3	3.3	3.3	70.955	0	4.3636	3122400000	31	F1S025	F1S025
26.661	22.0004	26.6075	25.2502	24.812	26.0122	25.754	22.3833	25.9827	25.6756	22.7361	25.8871	25.534	22.2327	26.2906	26.2884	20.6425	25.624	25.686	23.2406	25.4847	21.1027	25.5178	21.5141	25.9825	25.858	21.1132	25.8388	6	6	6	15.7	15.7	15.7	68.286	0	323.31	12708000000	139	F1S028;gi|545878591|ref|XP_005672683.1|;gi|545878594|ref|XP_005672684.1|	F1S028;gi|545878591|ref|XP_005672683.1|;gi|545878594|ref|XP_005672684.1|
24.8417	24.8613	25.2109	24.7904	25.0425	24.7186	24.9879	24.9127	24.49	24.486	24.5359	24.2648	24.8162	23.8897	23.8589	24.2356	24.0594	24.7579	25.223	23.5504	24.919	24.3576	24.4616	24.2616	25.5172	24.2361	24.6458	24.2787	7	7	7	61.8	61.8	61.8	13.329	0	158.36	7231500000	105	F1S031	F1S031
NaN	NaN	20.7429	20.5868	NaN	21.3324	20.0705	NaN	22.5639	20.6528	NaN	20.0531	20.9378	NaN	20.6275	20.8747	NaN	21.7358	21.0821	NaN	19.993	NaN	22.1479	NaN	21.6074	20.4508	NaN	22.5622	5	2	2	11.6	7.4	7.4	79.609	0	18.81	196170000	12	F1S033	F1S033
21.2734	NaN	18.7016	20.6	NaN	20.241	19.1658	22.0034	19.8213	19.9801	21.3246	18.935	NaN	NaN	19.2148	21.6694	20.9603	21.427	20.5858	NaN	19.4575	20.5492	20.3305	NaN	20.594	19.6274	NaN	20.8685	3	3	3	16.2	16.2	16.2	36.526	0	5.7647	299280000	13	F1S034;I3L6N6	F1S034
NaN	23.0387	22.0493	24.0174	21.6661	21.5964	22.4084	23.1402	22.1954	22.3108	22.3757	21.7455	22.4377	22.9135	22.4492	22.1749	23.2278	22.5102	22.8609	NaN	23.7804	22.8819	22.9724	NaN	23.7563	22.3276	22.057	22.6139	10	10	7	10.5	10.5	7	127.28	0	47.609	1107200000	35	F1S057;F1SA47	F1S057
21.7461	25.0842	24.7285	24.0595	24.3215	21.6937	24.2423	21.9436	24.9656	24.4992	22.0703	24.2973	24.0578	23.66	24.754	24.5165	23.2704	24.3714	23.6391	NaN	25.1537	24.9141	25.0504	23.8455	24.6646	24.9441	24.0294	24.3915	8	8	8	44.5	44.5	44.5	27.584	0	198.38	3546600000	100	F1S062	F1S062
NaN	NaN	NaN	20.7621	NaN	NaN	20.3359	NaN	20.9888	NaN	NaN	NaN	NaN	NaN	NaN	20.6591	NaN	NaN	NaN	NaN	NaN	NaN	20.6231	NaN	20.6069	20.4448	NaN	NaN	7	5	5	18.3	13.7	13.7	49.252	0.00019391	3.6093	166210000	4	F1S069;gi|545874727|ref|XP_005657596.1|	F1S069;gi|545874727|ref|XP_005657596.1|
28.5788	30.1988	28.1928	28.4159	28.936	28.7375	28.0802	28.7976	28.269	28.1421	30.2101	28.0151	28.2983	29.2927	27.7767	28.6162	30.454	28.0657	28.7196	30.5654	28.8399	30.1575	28.4436	29.2815	28.5012	28.3865	29.4278	29.2205	28	28	28	71.1	71.1	71.1	38.579	0	323.31	131000000000	720	F1S073;P19620	F1S073;P19620
25.1764	24.2607	25.2116	24.934	24.4294	25.0364	25.0047	23.3312	25.66	25.9367	22.97	25.4971	24.6293	23.4194	25.8105	25.295	22.946	24.9332	25.1447	23.3934	24.8604	NaN	25.2147	20.7188	25.6541	25.3455	21.3244	25.419	16	16	16	34	34	34	61.826	0	150.87	11277000000	136	F1S089	F1S089
27.0857	27.6236	26.9653	27.5017	27.691	26.8708	26.689	26.8119	26.7238	27.0778	26.5564	26.9719	26.9263	27.661	27.1477	27.7602	27.4291	26.6576	27.3481	28.2085	27.0589	27.9387	27.1884	27.6722	27.2184	27.5335	26.9542	26.9153	8	8	4	43.8	43.8	23.3	19.358	0	253.08	54397000000	239	F1S0A2;gi|350578528|ref|XP_003480383.1|	F1S0A2;gi|350578528|ref|XP_003480383.1|
25.1893	24.5091	25.8247	25.8313	24.901	24.8955	25.485	NaN	25.3598	25.9083	24.1758	25.216	25.2906	24.9123	25.4012	25.5699	24.3176	25.9825	25.4659	23.8453	24.7006	24.082	25.7147	25.2436	25.6921	25.4202	24.3169	25.0436	21	19	19	51.2	46.7	46.7	54.041	0	98.473	10444000000	129	F1S0A3;gi|350578530|ref|XP_001928534.4|;gi|545892353|ref|XP_005659115.1|;I3LJ78	F1S0A3;gi|350578530|ref|XP_001928534.4|;gi|545892353|ref|XP_005659115.1|;I3LJ78
19.5451	NaN	18.7599	20.1941	20.8161	20.3838	NaN	NaN	19.7567	19.717	NaN	18.8845	19.4183	NaN	19.3778	19.584	NaN	20.9047	20.0083	NaN	19.9087	20.1188	20.5369	NaN	19.0724	19.0205	NaN	19.9203	2	2	2	10.8	10.8	10.8	48.08	0	13.806	211600000	20	F1S0B4;gi|350578515|ref|XP_001926815.4|	F1S0B4;gi|350578515|ref|XP_001926815.4|
22.9922	23.4832	23.3613	23.2581	23.4707	21.5035	23.1807	NaN	22.7059	23.0252	21.7869	22.6373	23.5072	21.6386	23.1435	23.4919	21.5993	23.53	21.6681	NaN	23.0853	NaN	24.4058	22.5566	23.3962	23.3258	23.2845	24.1884	6	6	6	37.3	37.3	37.3	25.079	0	21.51	2190200000	23	F1S0B9;gi|545846647|ref|XP_005656613.1|;gi|545846645|ref|XP_005656612.1|	F1S0B9;gi|545846647|ref|XP_005656613.1|;gi|545846645|ref|XP_005656612.1|
23.1636	NaN	22.2636	22.1695	22.6485	22.6759	21.9289	24.8127	22.5037	22.2626	22.4716	22.6034	22.8252	NaN	22.333	22.7511	22.0977	22.5258	22.5183	NaN	22.7063	28.4903	22.4713	22.7072	23.2534	22.6111	NaN	22.9361	8	8	8	34.7	34.7	34.7	43.243	0	83.409	2705000000	47	F1S0C0	F1S0C0
28.2724	26.4513	27.622	26.8344	25.5556	27.8599	28.1521	26.0803	27.7107	26.5142	21.485	27.3994	25.9841	25.1031	26.8956	28.3601	27.0913	28.9498	28.7104	NaN	26.8846	24.0809	28.2088	25.89	27.9555	27.2895	20.7115	27.8648	10	10	10	66	66	66	28.266	0	323.31	33716000000	222	F1S0C2;gi|545873277|ref|XP_005671676.1|	F1S0C2;gi|545873277|ref|XP_005671676.1|
23.1171	NaN	23.0705	21.4487	NaN	23.6689	21.3475	21.9024	22.5982	22.7168	21.9899	22.7069	21.6845	22.854	22.5944	23.0644	23.3262	22.6456	22.1695	NaN	24.1516	23.1327	22.3092	22.5183	21.533	23.0999	22.284	22.8378	13	13	13	23.2	23.2	23.2	97.657	0	34.316	1607700000	48	F1S0D4;gi|545873274|ref|XP_005671675.1|	F1S0D4;gi|545873274|ref|XP_005671675.1|
26.7498	27.3026	27.3956	27.0453	27.3128	26.3355	27.0377	25.7862	27.2244	26.8439	27.2222	26.8207	26.971	26.8567	26.9338	27.4565	27.6555	27.7307	27.2918	26.3824	26.8701	27.4717	27.5843	26.3028	27.1457	27.3156	26.6074	27.3879	30	30	30	66.3	66.3	66.3	57.143	0	323.31	38795000000	368	F1S0D9	F1S0D9
23.2959	20.899	25.8257	24.2415	23.1811	23.9051	24.1437	NaN	25.8735	26.011	22.8969	25.3925	24.5181	22.979	26.6741	24.6166	22.4391	23.691	25.2667	NaN	26.1833	NaN	23.312	24.8975	24.5215	26.1859	NaN	23.991	9	9	9	37.1	37.1	37.1	47.304	0	103.81	3704700000	69	F1S0E1	F1S0E1
19.9413	22.337	22.6271	17.7582	NaN	19.1221	18.0404	18.6954	18.9637	19.4588	19.619	21.2641	NaN	NaN	20.3022	18.9287	17.8495	NaN	20.8701	NaN	20.1597	NaN	19.6331	NaN	19.2158	19.6574	NaN	17.9168	7	7	7	18.8	18.8	18.8	54.676	0	18.209	311600000	17	F1S0G2;gi|335279221|ref|XP_003121337.2|	F1S0G2;gi|335279221|ref|XP_003121337.2|
23.3809	24.0104	23.0352	22.301	23.2204	22.8959	23.1403	21.9581	23.7106	24.4628	21.5794	23.7077	24.0041	23.4291	24.4273	23.598	23.6168	23.5773	24.5083	24.1723	23.074	22.9911	23.9568	22.3845	23.103	23.6249	23.6226	23.6607	9	9	9	29.8	29.8	29.8	52.763	0	47.516	3345500000	84	F1S0H1;gi|545873155|ref|XP_003133303.3|;gi|545873158|ref|XP_005654213.1|	F1S0H1;gi|545873155|ref|XP_003133303.3|
25.4978	25.3975	24.3432	23.8241	25.1782	23.8276	24.8314	25.3246	24.1138	24.1342	26.2017	24.2203	24.5368	25.3424	24.5794	23.9657	24.7865	24.7435	24.3822	NaN	24.0945	24.692	24.138	24.1396	24.1288	24.0053	23.0364	24.3432	12	12	9	21	21	15.2	67.366	0	40.1	7399500000	106	F1S0J2;gi|545849523|ref|XP_005667607.1|	F1S0J2;gi|545849523|ref|XP_005667607.1|
21.0022	22.151	20.6018	NaN	21.1005	NaN	20.5073	NaN	21.0336	20.8048	NaN	20.8047	NaN	21.4073	20.856	21.2985	22.1287	NaN	20.9822	NaN	20.2223	21.6964	NaN	22.1767	20.6698	20.5769	NaN	21.1848	4	4	4	25.7	25.7	25.7	29.1	0	5.8009	462540000	9	F1S0J3	F1S0J3
29.5076	29.3475	29.0665	29.5979	30.1409	29.7098	29.912	29.6434	29.4519	29.8305	29.2657	29.3683	29.6956	29.3804	29.2397	29.9906	28.6286	28.9359	29.6228	28.8513	28.4115	28.842	29.222	28.5331	28.9321	29.4858	29.1115	28.9739	9	9	9	90.5	90.5	90.5	14.369	0	323.31	225000000000	537	F1S0M2	F1S0M2
NaN	NaN	19.5504	19.874	NaN	19.8293	19.6599	NaN	20.783	20.3589	NaN	20.8068	19.7541	NaN	20.972	19.6067	19.9703	20.1302	20.9109	NaN	19.7706	NaN	20.0046	NaN	19.9401	20.7044	NaN	20.2287	4	4	4	7.9	7.9	7.9	96.254	0	8.1117	216550000	19	F1S0M3;I3LQY4;gi|350583042|ref|XP_003481423.1|;I3L7T0	F1S0M3;I3LQY4;gi|350583042|ref|XP_003481423.1|
20.7006	NaN	NaN	NaN	NaN	NaN	21.5089	NaN	21.5343	21.2656	NaN	NaN	20.8457	NaN	NaN	21.554	NaN	NaN	21.2746	NaN	22.207	NaN	NaN	NaN	NaN	21.7229	NaN	NaN	13	1	1	32.6	3.1	3.1	57.557	0.0041356	1.7681	151740000	3	F1S0N2	F1S0N2
22.1682	NaN	21.3168	21.7354	NaN	NaN	21.4905	22.2235	21.38	21.3526	NaN	20.5356	20.5416	NaN	21.2374	21.0373	22.0998	21.2923	21.4831	NaN	20.9949	22.3884	21.7496	NaN	20.8731	20.9387	NaN	20.8432	5	5	5	16.7	16.7	16.7	43.982	0	11.035	706880000	14	F1S0N6	F1S0N6
27.0279	25.7589	26.9589	26.7089	27.3836	27.3949	26.9576	28.0886	26.3703	26.1208	28.3838	26.242	26.5464	23.4234	26.3864	25.9663	26.7976	26.0266	26.611	NaN	27.1285	27.1086	26.5846	27.379	26.8771	24.1098	26.0768	25.6951	5	5	5	52	52	52	8.602	0	241.99	30416000000	95	F1S0P0;A1XQT2;gi|545859772|ref|XP_005669185.1|	F1S0P0;A1XQT2;gi|545859772|ref|XP_005669185.1|
23.6811	24.4055	24.5982	24.4304	23.6578	24.4575	23.1486	NaN	23.8784	24.0911	23.6573	23.7603	23.9432	23.1905	23.8121	24.3905	24.3781	24.5641	24.2756	22.4333	24.035	24.1898	24.5728	24.0914	24.7312	23.6956	23.0721	23.9684	14	14	14	39.5	39.5	39.5	47.199	0	99.579	3756000000	83	F1S0P3	F1S0P3
20.7491	22.969	23.0083	22.8176	22.3324	22.4875	22.8925	23.5492	23.3842	22.9762	23.3653	22.7546	22.4766	23.685	22.7839	23.078	23.5573	23.2114	22.7828	NaN	21.95	23.6281	22.8125	23.1629	22.9243	22.3075	23.7771	23.4822	8	8	8	24.7	24.7	24.7	56.334	0	50.049	1997500000	41	F1S0P4;gi|545857992|ref|XP_005668889.1|;gi|335297638|ref|XP_003358088.1|	F1S0P4;gi|545857992|ref|XP_005668889.1|;gi|335297638|ref|XP_003358088.1|
26.7793	25.9639	26.9898	27.0906	26.004	27.2468	27.3586	21.7591	26.8854	27.0596	22.7986	26.8428	26.9557	24.1745	27.0529	26.6827	24.8525	27.0832	26.6664	23.4415	26.7229	25.3314	27.5198	23.5362	26.8341	26.6313	24.876	27.0481	23	23	22	59.7	59.7	57.6	44.032	0	323.31	36664000000	283	F1S0R4	F1S0R4
24.4454	24.096	23.9733	24.4443	23.642	24.5884	23.4165	23.2234	24.3342	24.2779	23.904	23.9801	24.163	24.2872	24.4769	24.5794	25.1735	24.6356	23.466	23.1548	24.5589	23.009	25.4125	23.2483	24.495	25.1781	23.057	24.4676	20	20	20	40.6	40.6	40.6	89.405	0	299.03	5837500000	127	F1S0R7;gi|545878497|ref|XP_005654282.1|	F1S0R7;gi|545878497|ref|XP_005654282.1|
17.7649	NaN	NaN	18.5703	19.4858	18.6414	18.5075	NaN	19.4318	18.5518	NaN	19.7096	18.0131	NaN	19.0572	19.4933	18.9007	18.5753	19.2595	18.707	16.7765	NaN	19.4208	NaN	18.6743	18.835	NaN	18.6187	2	2	2	13	13	13	29.951	0.00019153	3.423	138740000	12	F1S0R8;gi|545878500|ref|XP_003134204.4|	F1S0R8;gi|545878500|ref|XP_003134204.4|
29.7204	27.5095	29.9863	29.5475	28.1298	29.277	29.7548	26.3802	29.5594	29.8832	25.806	29.4619	30.0679	27.6315	30.0868	28.5461	25.3348	28.7986	28.5328	23.3426	29.2424	28.1119	29.3462	26.5868	28.9443	29.6535	27.048	29.3902	48	48	48	68.7	68.7	68.7	101.17	0	323.31	143000000000	967	F1S0R9;gi|545892520|ref|XP_005654662.1|;gi|545892514|ref|XP_005654660.1|	F1S0R9;gi|545892520|ref|XP_005654662.1|;gi|545892514|ref|XP_005654660.1|
NaN	NaN	19.5399	20.5299	NaN	NaN	20.4638	NaN	20.2808	19.5835	NaN	20.3014	19.495	NaN	20.232	20.2386	NaN	21.019	21.071	NaN	19.27	NaN	19.6652	NaN	20.0124	20.0722	NaN	19.8402	2	1	1	13.6	6.8	6.8	19.899	0.0014045	2.3836	187470000	11	F1S0S4	F1S0S4
NaN	21.0286	20.3075	20.8434	NaN	21.3304	20.4064	NaN	21.603	NaN	NaN	21.4647	NaN	20.4869	21.1279	20.8908	NaN	21.4329	21.0997	NaN	20.7884	NaN	21.186	NaN	21.1554	21.3125	NaN	21.504	5	5	4	8.2	8.2	7.1	115.42	0	7.0985	406300000	8	F1S0S6;gi|545804950|ref|XP_005660598.1|	F1S0S6;gi|545804950|ref|XP_005660598.1|
19.7192	NaN	19.6665	20.7766	21.0934	20.6015	NaN	NaN	NaN	20.3136	NaN	21.0949	20.7142	NaN	20.5092	19.8961	20.7326	20.3915	20.3553	NaN	NaN	NaN	21.3641	NaN	22.9736	21.1233	NaN	21.2913	7	7	7	14.1	14.1	14.1	91.646	0	4.0469	158650000	9	F1S0S8	F1S0S8
19.1872	NaN	NaN	18.653	18.4773	19.1707	17.8579	NaN	18.5233	NaN	NaN	18.2007	17.1864	NaN	18.041	18.2983	NaN	18.8571	18.4334	NaN	19.3761	NaN	18.7343	NaN	17.6286	18.136	NaN	18.848	2	2	2	5.1	5.1	5.1	75.359	0	5.3362	98918000	3	F1S0T2;gi|311274120|ref|XP_003134197.1|	F1S0T2;gi|311274120|ref|XP_003134197.1|
26.9909	26.7675	26.8731	27.0376	26.6947	27.7969	27.125	25.0617	27.0791	26.989	26.2205	26.7905	27.0892	25.7494	26.5764	27.2704	26.8092	27.1939	27.3986	25.3202	27.9378	26.5021	27.1583	26.5932	27.4265	27.1436	25.7837	27.926	26	26	26	56.5	56.5	56.5	59.55	0	323.31	41961000000	422	F1S0V3;gi|545878421|ref|XP_005672670.1|	F1S0V3;gi|545878421|ref|XP_005672670.1|
25.8985	25.9499	26.2786	23.321	24.3685	23.8468	24.3456	25.0005	24.173	24.47	24.9938	24.4665	24.4644	26.1396	24.4277	24.674	24.6081	24.1965	23.3994	NaN	25.5652	22.7052	24.0251	23.2923	23.773	24.6875	22.4981	24.1813	4	4	4	30.6	30.6	30.6	20.877	0	32.856	10815000000	75	F1S0V6	F1S0V6
NaN	NaN	20.1264	21.2144	NaN	21.5208	20.513	NaN	20.0171	NaN	NaN	NaN	19.5283	NaN	20.3752	NaN	NaN	20.7297	NaN	NaN	20.8188	NaN	20.1954	NaN	19.6618	20.3745	NaN	20.7026	5	4	4	5.3	4.4	4.4	170.8	0	66.354	344000000	15	F1S0W7;F1S0X0;gi|545804779|ref|XP_003353735.3|;gi|545804777|ref|XP_003480667.2|	F1S0W7;F1S0X0;gi|545804779|ref|XP_003353735.3|
NaN	NaN	24.1127	25.0576	NaN	23.986	23.7692	NaN	24.7513	23.9045	NaN	24.6405	24.22	NaN	24.4043	25.0655	NaN	24.9409	23.4907	NaN	25.1565	NaN	25.4687	NaN	25.0809	24.216	NaN	24.7745	4	4	4	5.1	5.1	5.1	124.37	0	5.3304	191400000	15	F1S0X4;gi|545804773|ref|XP_005660583.1|;gi|350589059|ref|XP_003482780.1|;gi|350589055|ref|XP_003482778.1|;gi|350589061|ref|XP_003357599.2|;gi|350589057|ref|XP_003482779.1|;gi|545851072|ref|XP_005667848.1|;gi|545851074|ref|XP_005667849.1|;I3LP68	F1S0X4;gi|545804773|ref|XP_005660583.1|
31.7932	30.3321	32.3008	31.7072	31.1563	31.9904	32.2907	30.642	32.2858	32.0818	30.1261	32.3172	32.128	31.2154	32.091	32.0238	30.5989	31.7201	32.3412	30.422	31.7426	30.6025	31.4669	31.2251	32.055	32.2244	31.0901	31.4876	33	33	33	75.2	75.2	75.2	46.48	0	323.31	1120000000000	1708	F1S0X9	F1S0X9
NaN	NaN	19.4392	20.522	NaN	20.821	19.3634	NaN	20.7873	21.002	NaN	20.2833	20.1718	NaN	20.2369	20.8097	NaN	20.3948	21.2091	NaN	20.2894	NaN	21.1877	NaN	21.016	19.8415	NaN	19.8301	7	7	7	9.8	9.8	9.8	99.736	0	11.467	351010000	26	F1S0Z3;Q865F1;I3LMN6	F1S0Z3;Q865F1
25.3259	23.8811	25.0145	25.3986	26.2986	24.3503	24.2517	22.2897	25.6518	25.5213	23.5536	24.6574	25.5214	26.0443	25.0263	25.1373	25.8019	25.5596	25.4212	23.3885	25.4818	25.9293	25.5948	25.7908	25.5333	25.4466	25.6148	25.4732	6	6	6	42.2	42.2	42.2	15.308	0	242.22	11860000000	87	F1S108	F1S108
22.998	23.2833	24.6194	24.1181	20.9916	23.1459	22.8925	20.444	23.7764	23.8309	20.7695	24.0383	23.1807	22.7119	23.7203	23.5869	23.8624	24.0028	23.461	NaN	24.4982	22.3909	24.0382	21.1604	23.1679	24.4944	21.8383	24.0605	12	11	11	14.1	12.8	12.8	132.93	0	130.19	3323300000	83	F1S129;gi|545846442|ref|XP_005656605.1|	F1S129;gi|545846442|ref|XP_005656605.1|
21.3378	23.7077	22.225	22.5953	22.9567	22.5111	22.4673	23.1143	22.4803	22.1737	23.873	22.0482	22.2416	22.6123	22.6042	22.8109	23.183	22.3938	23.1606	23.9451	23.8827	22.6226	22.4308	21.6471	21.9255	22.6343	22.4222	22.1868	8	7	7	16.8	15	15	85.161	0	32.679	1604500000	38	F1S155;gi|350587855|ref|XP_003129278.3|	F1S155;gi|350587855|ref|XP_003129278.3|
21.0891	NaN	21.2404	21.5156	NaN	20.9555	20.7993	NaN	20.9685	21.2245	NaN	21.5745	21.6284	NaN	20.7056	21.4749	NaN	20.5714	21.5406	NaN	21.6077	NaN	21.1426	NaN	21.6059	21.5629	NaN	22.259	6	6	6	9.4	9.4	9.4	115.63	0	14.328	716930000	23	F1S156;gi|545846281|ref|XP_005666955.1|	F1S156;gi|545846281|ref|XP_005666955.1|
26.106	22.9712	25.4597	23.724	24.6394	24.8963	22.7188	23.14	24.1743	23.3596	24.9478	25.3583	23.5079	23.9499	24.8706	24.1964	23.5459	23.7393	22.4501	24.5472	23.6698	24.3131	24.4453	23.6408	25.7347	25.2288	23.996	24.1841	6	6	6	52.7	52.7	52.7	14.34	0	145.07	9183900000	78	F1S179;gi|194036918|ref|XP_001928194.1|;gi|545822359|ref|XP_005663242.1|	F1S179;gi|194036918|ref|XP_001928194.1|;gi|545822359|ref|XP_005663242.1|
NaN	NaN	21.6172	22.4306	NaN	NaN	22.017	NaN	21.4079	20.928	22.7117	21.4757	20.6493	22.6761	21.4939	23.0305	21.85	20.7922	22.0134	NaN	21.3173	NaN	NaN	NaN	21.8912	21.4851	NaN	NaN	6	4	4	21.7	18.2	18.2	40.912	0	33.254	467490000	10	F1S187;gi|350590618|ref|XP_003131769.3|	F1S187;gi|350590618|ref|XP_003131769.3|
23.7717	24.1463	23.0488	24.0659	24.3832	23.9043	23.874	24.4946	24.0308	24.1546	23.8588	23.5183	24.1159	24.2185	23.6954	24.6478	24.2836	23.5442	23.1182	24.9346	23.4283	24.4404	24.2386	22.6596	23.2914	23.3359	23.7116	22.8863	5	5	5	39.6	39.6	39.6	16.697	0	39.078	5743500000	37	F1S192	F1S192
23.409	NaN	22.6985	22.3486	21.0628	NaN	23.403	20.7416	23.2615	22.8104	21.9409	23.4066	22.3426	22.1767	22.6899	24.0161	23.9363	22.653	21.849	NaN	23.6699	22.8619	22.2579	NaN	23.0557	23.2877	NaN	23.1862	8	8	8	23.3	23.3	23.3	50.793	0	22.392	1522200000	21	F1S197;I3LIM9	F1S197;I3LIM9
21.4216	NaN	20.4746	20.3742	NaN	NaN	20.9408	NaN	21.5482	20.6904	NaN	22.0493	20.6002	NaN	22.2001	21.0362	NaN	21.1918	NaN	NaN	20.5155	NaN	20.4499	NaN	20.895	20.9403	NaN	20.4349	2	2	2	21.8	21.8	21.8	16.52	0	4.5414	342440000	20	F1S198;gi|545859107|ref|XP_003131762.3|	F1S198;gi|545859107|ref|XP_003131762.3|
26.8301	25.5084	26.6127	26.5674	25.2949	26.6413	26.6885	23.8347	26.9974	26.2599	25.9252	25.9524	26.166	22.6008	26.5653	26.5234	24.801	26.5959	26.6886	26.4905	26.2425	25.1226	26.4047	25.0133	26.6991	26.2152	24.8207	25.9042	15	15	15	39.5	39.5	39.5	52.486	0	318.19	15581000000	231	F1S1A8;gi|545822306|ref|XP_005663223.1|	F1S1A8;gi|545822306|ref|XP_005663223.1|
21.7053	24.2729	23.2341	22.0896	23.7517	20.2161	22.1831	23.3131	22.2693	22.4747	23.9946	24.0466	22.5877	24.9346	23.0211	22.7018	23.1107	21.9444	23.2957	24.1976	22.5327	23.3684	21.4854	24.0772	22.1475	22.3629	24.9301	20.2143	3	3	3	35	35	35	11.113	0	31.583	2823600000	29	F1S1A9;CON__P81644	F1S1A9
21.0198	20.9639	20.7772	20.7876	20.2306	20.5545	20.7872	NaN	20.6947	20.8661	NaN	20.0121	20.5427	20.7484	20.5367	NaN	22.0663	20.2489	20.4307	NaN	20.7011	NaN	20.3186	NaN	19.7714	18.8225	NaN	20.7925	7	7	7	5.6	5.6	5.6	253.06	0	14.33	331910000	17	F1S1B5;gi|166796033|ref|NP_001107741.1|	F1S1B5;gi|166796033|ref|NP_001107741.1|
26.6729	26.2426	26.8811	26.6308	26.2999	26.4714	26.6443	26.5385	27.0524	26.3786	26.195	26.8067	26.6134	26.5031	26.621	27.1407	26.4757	26.7861	26.419	25.1713	26.2929	26.0359	27.4901	26.0301	26.6591	26.8869	26.424	27.0505	13	13	13	73.3	73.3	73.3	27.672	0	323.31	25399000000	194	F1S1B9	F1S1B9
NaN	21.0072	19.7186	19.7391	20.8788	20.0397	NaN	NaN	19.324	NaN	NaN	NaN	NaN	NaN	20.4855	NaN	18.9766	20.4579	19.7206	NaN	20.1547	NaN	20.4212	20.1635	20.0266	20.1819	NaN	21.0439	2	2	2	4.8	4.8	4.8	71.22	0	37.155	272480000	18	F1S1D0;I3LML6;gi|545822251|ref|XP_005674644.1|;gi|545822248|ref|XP_005674642.1|	F1S1D0;I3LML6;gi|545822251|ref|XP_005674644.1|;gi|545822248|ref|XP_005674642.1|
27.0784	25.1623	26.5749	27.0769	25.7253	26.9061	27.0494	25.296	26.5711	27.0507	25.1522	26.8153	27.2321	25.6507	26.982	27.0049	25.4485	27.0273	26.6572	24.6736	26.8096	25.5288	27.1282	24.6118	26.7502	26.5052	23.8555	26.5696	21	21	21	29.3	29.3	29.3	95.594	0	323.31	27515000000	342	F1S1D6;gi|545857889|ref|XP_003483025.2|;gi|545857886|ref|XP_005668859.1|;gi|545857901|ref|XP_005668863.1|;gi|545857898|ref|XP_005668862.1|;gi|545857895|ref|XP_005668861.1|;gi|545891493|ref|XP_005674398.1|;F1S0R1	F1S1D6;gi|545857889|ref|XP_003483025.2|;gi|545857886|ref|XP_005668859.1|;gi|545857901|ref|XP_005668863.1|;gi|545857898|ref|XP_005668862.1|;gi|545857895|ref|XP_005668861.1|;gi|545891493|ref|XP_005674398.1|;F1S0R1
26.5161	25.5668	27.0216	26.1324	25.0019	26.0232	26.6488	23.5482	26.1834	26.0879	23.5031	25.911	26.2467	24.1653	26.1169	26.8019	25.3893	26.3063	26.9417	23.4094	26.1742	25.1257	26.1688	24.3019	25.7392	26.5393	24.768	26.3124	21	21	21	36.2	36.2	36.2	82.479	0	230.64	21820000000	265	F1S1D7	F1S1D7
24.2386	23.6995	23.478	24.2813	23.7549	22.4883	24.5047	NaN	23.4643	23.4962	23.1728	23.6974	23.6437	23.4345	23.4728	23.9712	23.8702	24.3079	23.6613	23.4934	23.3945	24.0813	23.7829	25.2863	23.5992	23.6616	NaN	23.836	3	3	3	27.4	27.4	27.4	11.738	0	9.4158	5191100000	32	F1S1F3	F1S1F3
23.576	21.5745	24.2427	22.1005	22.4413	22.6074	21.9204	21.8854	23.8597	22.671	19.5746	24.0804	20.4541	22.4776	22.9827	22.5013	21.3897	18.7413	24.4676	21.0707	24.5112	22.3566	22.1192	19.8636	22.4692	22.609	21.1418	21.6771	9	9	9	6.2	6.2	6.2	172.22	0	18.004	2169200000	87	F1S1F4;gi|545857854|ref|XP_005668854.1|;gi|545857847|ref|XP_005668853.1|;gi|335297615|ref|XP_003358082.1|;gi|335297617|ref|XP_003358083.1|	F1S1F4;gi|545857854|ref|XP_005668854.1|
24.4098	26.074	25.5602	23.2487	25.5293	24.7447	24.5129	24.706	25.1989	24.5802	23.5238	25.2434	24.3279	25.445	24.3495	24.8316	25.8099	23.6928	23.8949	24.4721	25.5689	26.0319	23.7653	24.3477	24.2837	25.1199	23.9385	24.1249	13	13	13	35.9	35.9	35.9	52.449	0	62.167	6768100000	103	F1S1G0;gi|545820546|ref|XP_005662958.1|;K7GPN4;I3L5F4	F1S1G0;gi|545820546|ref|XP_005662958.1|
20.4591	20.8607	20.8172	20.6826	21.0356	20.0406	20.4892	20.2907	20.6734	21.0676	NaN	21.0685	20.7983	21.1556	20.5622	20.3993	20.6411	20.1575	21.2056	NaN	21.1217	20.2113	20.5724	21.6908	20.7297	20.9067	21.2477	20.6371	5	5	5	22.6	22.6	22.6	34.833	0	23.882	793790000	32	F1S1G1;gi|545820539|ref|XP_003481407.2|;gi|335286203|ref|XP_001925316.3|	F1S1G1
26.9953	26.4523	25.679	25.8237	25.9212	26.0529	26.4121	23.7427	25.9429	24.9898	26.5135	25.5042	25.3645	25.5758	24.8578	26.2391	25.7178	26.2647	25.163	25.9625	25.4341	25.6994	25.9503	25.6974	25.6936	25.18	26.0935	26.6186	19	19	19	35.6	35.6	35.6	74.338	0	323.31	18806000000	189	F1S1G8;gi|545857839|ref|XP_005668852.1|;gi|545857836|ref|XP_005668851.1|;F1S1G7	F1S1G8
NaN	22.2652	NaN	22.0853	22.2499	22.6889	21.5423	NaN	21.6852	NaN	NaN	21.4678	22.0904	NaN	21.4568	21.8263	NaN	NaN	22.6521	NaN	NaN	NaN	21.687	NaN	NaN	NaN	NaN	21.666	2	2	2	6.6	6.6	6.6	71.843	0	8.8363	401630000	3	F1S1J4;gi|545857717|ref|XP_005668835.1|	F1S1J4;gi|545857717|ref|XP_005668835.1|
26.9108	NaN	21.8532	17.8599	21.5683	22.2386	19.5227	NaN	21.8161	18.2086	23.776	19.0118	20.465	21.9452	22.1749	21.217	20.5202	NaN	NaN	NaN	24.3535	NaN	20.4781	18.2279	21.2375	22.1298	20.6035	22.5132	8	8	8	24.8	24.8	24.8	37.144	0	21.999	971390000	16	F1S1J9;gi|335286179|ref|XP_003125563.2|;gi|350582954|ref|XP_003481398.1|	F1S1J9;gi|335286179|ref|XP_003125563.2|
21.1677	NaN	21.5175	22.0597	NaN	22.2389	22.0548	NaN	21.8082	22.0396	22.3325	22.093	21.9596	NaN	21.8235	21.9207	19.9647	22.4911	22.2768	NaN	21.553	22.0364	21.953	NaN	22.1604	21.341	NaN	21.5511	9	9	9	20.9	20.9	20.9	71.59	0	55.823	992430000	38	F1S1K0;F1S1K1	F1S1K0;F1S1K1
25.5104	24.9854	25.3414	25.8119	26.3702	26.2968	25.2623	28.9466	23.6413	26.3162	26.4049	26.0613	26.4156	26.073	25.8224	26.6096	29.0609	26.1726	25.6857	NaN	25.0815	25.5192	26.6578	24.8479	26.2841	25.9116	25.5531	26.0768	4	4	4	68	68	68	11.041	0	323.31	20523000000	62	F1S1L1;K7GKR4	F1S1L1
NaN	NaN	23.5843	22.8122	23.8784	24.2202	23.5062	NaN	24.8969	23.4722	23.2942	23.3031	24.0297	NaN	23.8471	23.9904	22.801	23.6359	22.6443	NaN	22.7028	23.5366	24.1362	NaN	23.5216	23.4955	22.2405	24.6277	4	4	4	12.9	12.9	12.9	58.393	0	54.161	1139600000	41	F1S1L9;K7GQE7;K7GS58;I3LE23;gi|545885801|ref|XP_005673815.1|;K7GQZ8	F1S1L9;K7GQE7;K7GS58;I3LE23;gi|545885801|ref|XP_005673815.1|
23.7783	NaN	23.4187	24.139	21.9787	24.0822	24.0164	25.2755	24.1745	24.1409	23.818	23.0257	23.9906	23.7999	23.53	24.6215	24.7985	23.9619	23.5846	20.5835	23.649	24.5078	24.0347	24.307	23.7302	24.046	24.4762	24.63	6	6	6	70.7	70.7	70.7	11.481	0	21.768	4843100000	61	F1S1R4;gi|350595800|ref|XP_003360427.2|	F1S1R4;gi|350595800|ref|XP_003360427.2|
24.9603	22.6976	23.631	24.9298	23.3708	24.7392	24.15	NaN	24.6452	24.1066	NaN	23.7755	24.1203	23.988	24.5126	24.3792	24.7108	23.9052	24.4528	23.8033	24.4259	24.4337	24.4835	24.118	24.6266	24.0764	23.8775	23.8998	4	4	4	15.9	15.9	15.9	46.998	0	141.75	5376300000	98	F1S1U5	F1S1U5
NaN	21.1809	19.7303	19.4048	20.5318	NaN	19.527	NaN	19.4269	19.0901	20.5677	19.0126	19.8726	20.717	19.0742	NaN	NaN	20.0838	20.2293	NaN	20.167	NaN	NaN	NaN	NaN	19.4053	NaN	NaN	3	3	3	5.3	5.3	5.3	88.554	0	4.8116	134620000	8	F1S1V5	F1S1V5
22.2154	25.3763	24.6606	22.2017	26.6094	19.9234	25.6053	NaN	NaN	24.4648	22.8907	25.564	25.3752	24.9414	24.8685	25.1359	NaN	23.9991	22.984	NaN	25.7656	NaN	23.686	NaN	24.4363	NaN	NaN	23.6052	3	3	3	21	21	21	23.584	0	21.591	3115400000	24	F1S1W0	F1S1W0
26.6169	22.609	26.2841	26.2053	24.4378	25.513	26.0797	23.6327	25.6976	25.9461	23.7862	25.8864	26.3739	23.4984	26.117	26.2086	23.9072	25.4494	24.8955	NaN	25.8511	22.7125	26.3805	21.7685	26.4636	26.0576	21.3465	25.7515	16	16	16	54.9	54.9	54.9	41.835	0	323.31	11929000000	163	F1S1X4;gi|281427372|ref|NP_001163994.1|	F1S1X4;gi|281427372|ref|NP_001163994.1|
21.0515	NaN	21.2963	20.8297	NaN	22.7096	21.4843	NaN	20.8307	20.8912	NaN	21.289	20.7806	NaN	21.3607	21.8944	20.8676	21.6812	20.5026	NaN	21.0712	NaN	NaN	NaN	21.0345	21.1573	NaN	21.5096	5	5	5	8.9	8.9	8.9	109.32	0	30.57	720510000	26	F1S1X8;gi|545799868|ref|XP_005654494.1|;gi|545799865|ref|XP_005654493.1|;gi|545799856|ref|XP_005654491.1|	F1S1X8;gi|545799868|ref|XP_005654494.1|;gi|545799865|ref|XP_005654493.1|;gi|545799856|ref|XP_005654491.1|
26.5243	27.1253	26.5892	26.8862	27.2146	26.8561	27.1155	27.6129	26.696	26.6815	26.6497	26.699	27.0728	26.4571	26.7294	26.8271	27.0083	27.4176	26.469	27.7351	26.8604	26.465	27.2796	25.9571	26.9502	26.7123	25.4988	27.0913	16	16	16	61.6	61.6	61.6	32.281	0	323.31	31905000000	262	F1S1X9	F1S1X9
22.1441	22.5141	22.38	21.1501	21.377	22.4034	21.369	NaN	22.2511	21.5713	NaN	22.6543	21.3976	NaN	21.7393	21.154	22.0315	21.908	20.7345	23.1478	22.5303	21.1319	21.7937	NaN	22.0708	21.5833	NaN	21.3734	5	5	5	8.7	8.7	8.7	103.01	0	11.765	633510000	40	F1S203;gi|545859088|ref|XP_005669090.1|	F1S203;gi|545859088|ref|XP_005669090.1|
20.7192	NaN	20.6247	21.4756	21.9989	21.6456	21.2035	NaN	21.3739	21.0712	NaN	21.019	21.4619	NaN	21.5487	20.5855	22.6641	20.6914	21.4316	NaN	21.4835	21.737	20.7645	NaN	21.8933	21.053	NaN	20.8497	4	4	4	15.3	15.3	15.3	46.096	0	76.954	1043400000	36	F1S226;gi|545858991|ref|XP_005669057.1|	F1S226;gi|545858991|ref|XP_005669057.1|
24.1359	NaN	23.5141	24.0084	23.7821	23.6948	23.4615	NaN	23.5265	23.8104	23.5196	23.4635	23.7103	21.5534	23.7027	23.709	23.4705	24.3076	23.8374	23.4042	23.7528	23.1986	24.1185	21.407	23.6276	23.2237	21.493	23.7466	5	5	5	41.3	41.3	41.3	19.274	0	148.58	3918400000	87	F1S227	F1S227
21.2888	21.01	21.4447	20.2132	21.7137	NaN	20.4749	NaN	21.1646	21.5614	21.2318	21.8753	20.8577	21.0051	21.9889	21.0806	21.7366	21.378	21.406	NaN	22.0499	NaN	20.3059	NaN	20.7874	21.2664	NaN	21.3289	3	3	3	10.8	10.8	10.8	43.515	0.00018646	2.9929	413450000	19	F1S284;K7GMV6;K7GSC2;K7GMD4	F1S284;K7GMV6
21.9152	22.3764	21.7383	22.4134	23.0726	22.3891	22.8372	23.1943	22.2082	22.8866	24.6013	22.8691	22.8081	23.4416	21.8393	22.3754	23.0665	22.694	22.8338	24.0138	23.1859	22.1801	22.2131	24.4003	22.1612	21.5895	NaN	22.0137	7	7	7	44.9	44.9	44.9	20.603	0	6.5887	1974400000	24	F1S286;K7GP19	F1S286;K7GP19
NaN	21.0539	NaN	NaN	21.3127	NaN	NaN	NaN	NaN	NaN	NaN	NaN	NaN	21.656	NaN	NaN	20.8079	NaN	NaN	NaN	NaN	NaN	NaN	21.6653	NaN	NaN	22.2344	NaN	3	3	3	5.3	5.3	5.3	105.1	0.0019054	2.2183	95452000	4	F1S291	F1S291
24.5582	NaN	26.1389	26.545	21.5287	26.1412	25.1799	25.0457	25.7757	25.4942	24.3656	25.984	26.1041	23.5451	26.2351	26.1504	20.9066	26.1579	26.3161	23.5076	25.3627	24.061	26.9299	21.1276	26.5495	25.7802	21.9805	26.0853	9	9	9	32.5	32.5	32.5	27.859	0	99.309	11948000000	138	F1S2A8;K7GQ41;K7GP21;K7GK91;K7GPX3	F1S2A8
NaN	22.6059	NaN	NaN	22.5993	NaN	20.265	21.9557	NaN	NaN	NaN	21.4786	20.3956	NaN	NaN	NaN	22.2186	19.277	20.8518	NaN	NaN	NaN	20.8963	22.939	NaN	NaN	23.2251	20.5192	2	1	1	5	2.6	2.6	61.077	0.0020643	2.1579	220340000	1	F1S2B0	F1S2B0
26.2749	24.1911	25.4797	26.4976	24.6243	25.8795	26.127	24.3438	25.6781	25.7488	NaN	25.6247	25.876	24.7252	25.8926	25.8701	23.6145	25.6031	26.2153	24.3105	24.9799	20.9103	25.801	24.7551	26.1319	26.1028	25.3984	25.7324	6	5	5	44	40.6	40.6	22.022	0	277.62	17710000000	88	F1S2E3;I3LFF1;gi|545892292|ref|XP_005659044.1|	F1S2E3;I3LFF1;gi|545892292|ref|XP_005659044.1|
NaN	19.9865	18.3124	19.3712	19.1752	19.1164	18.3135	NaN	18.7128	18.6864	NaN	17.4268	17.2719	NaN	18.7436	18.4808	20.1392	19.36	17.9095	NaN	18.7604	20.2038	18.6403	NaN	18.3432	19.0338	NaN	18.9068	2	2	2	2.2	2.2	2.2	155.82	0	3.7773	125250000	9	F1S2E6	F1S2E6
26.1516	24.2139	26.4922	25.6629	23.1968	21.0241	26.0362	24.193	25.1943	25.7073	NaN	25.6577	25.3937	NaN	26.0971	25.9894	23.9401	26.7529	25.3476	24.0737	24.8176	22.9982	25.7431	23.4004	24.8058	24.5571	23.4264	25.4077	4	4	4	31.2	31.2	31.2	14.398	0	56.427	8454200000	69	F1S2F3	F1S2F3
22.6745	22.5445	23.7942	19.8962	21.7328	21.3894	NaN	NaN	18.9821	19.4776	NaN	20.5208	20.9695	20.4718	20.0257	17.4036	20.8007	19.7784	20.0263	NaN	22.9103	20.1651	20.2705	20.3469	20.2079	21.2451	20.3808	18.4537	8	8	8	46.2	46.2	46.2	12.441	0	214.47	740270000	41	F1S2G3;gi|350580865|ref|XP_003123779.3|	F1S2G3;gi|350580865|ref|XP_003123779.3|
25.108	25.9786	25.4862	25.0061	25.5665	25.1907	24.1984	21.7875	25.1234	25.1462	NaN	25.154	25.6128	25.0658	25.0555	24.9085	25.3478	25.1947	25.5081	NaN	25.1202	25.5747	25.5998	24.4947	25.5971	25.2456	23.9049	25.5532	16	16	16	59.7	59.7	59.7	40.495	0	243.53	9512900000	181	F1S2G5;gi|335301811|ref|XP_003359289.1|;gi|545870653|ref|XP_005671172.1|	F1S2G5;gi|335301811|ref|XP_003359289.1|;gi|545870653|ref|XP_005671172.1|
25.1155	23.8687	25.5142	25.3788	24.106	25.0733	24.8885	23.2135	25.3182	25.7482	22.0195	25.395	25.2111	24.7619	25.6345	25.6979	25.1914	25.5389	26.4151	23.9526	25.5677	24.5289	25.7172	22.3113	25.4265	25.0609	24.5995	25.5014	17	17	10	52	52	37.8	35.183	0	243.33	10610000000	160	F1S2H8	F1S2H8
19.1101	NaN	18.8482	20.6073	NaN	19.1425	19.3425	21.2943	19.9582	19.6251	21.6934	19.6527	19.8956	20.2339	19.5352	19.8373	20.338	20.2069	20.7042	NaN	20.0613	20.0467	19.5421	NaN	19.8951	19.5386	20.0564	NaN	2	2	2	4.6	4.6	4.6	58.385	0.00018716	3.0683	270600000	21	F1S2K2;gi|342349302|ref|NP_001230134.1|	F1S2K2;gi|342349302|ref|NP_001230134.1|
NaN	NaN	23.2056	23.2809	NaN	NaN	23.0768	NaN	23.2577	22.7032	23.2669	22.7474	23.0212	NaN	22.9779	22.8762	NaN	23.0616	24.192	NaN	23.6568	NaN	23.3243	NaN	23.6849	21.5576	NaN	21.2949	4	4	4	6.5	6.5	6.5	91.908	0.006614	1.5137	802420000	11	F1S2M9;gi|545842612|ref|XP_005656492.1|	F1S2M9;gi|545842612|ref|XP_005656492.1|
22.2918	NaN	20.9705	21.5643	NaN	21.4416	21.8002	NaN	NaN	19.9984	NaN	NaN	20.4439	NaN	21.1106	NaN	NaN	NaN	NaN	NaN	NaN	NaN	NaN	NaN	NaN	19.9969	NaN	NaN	15	1	1	82.9	6	6	24.121	0	21.17	439260000	8	F1S2N0;gi|545842589|ref|XP_005656488.1|;K7GN85;K7GSN3	F1S2N0;gi|545842589|ref|XP_005656488.1|;K7GN85;K7GSN3
22.4696	23.144	22.3589	23.6403	23.252	21.926	22.5746	NaN	22.7482	22.4723	23.901	22.0555	22.7616	23.0284	22.1219	23.3006	23.3774	22.9879	22.6333	NaN	21.9505	23.8807	22.8819	NaN	22.1183	22.8824	NaN	22.7003	6	5	5	11.4	10.5	10.5	81.233	0	10.371	2174700000	26	F1S2N4	F1S2N4
26.4293	23.6736	26.6185	25.8771	21.731	26.4377	26.6764	21.9838	25.4937	25.3377	20.9995	25.3573	24.8359	21.6435	25.2518	26.605	23.0003	25.7076	25.8978	NaN	25.7369	NaN	25.2277	23.6113	25.8269	26.394	NaN	26.0686	8	8	8	37.4	37.4	37.4	24.91	0	55.642	14860000000	93	F1S2Q3	F1S2Q3
23.7629	24.059	23.1386	23.6339	23.5816	23.7184	23.2522	NaN	23.9473	23.8833	NaN	23.2207	23.9714	23.3416	23.6383	23.8302	23.9111	24.1057	23.0074	NaN	23.7571	23.8031	24.0259	23.1046	23.8737	23.9249	22.8583	23.7221	7	7	7	32.5	32.5	32.5	39.064	0	107.39	3656200000	44	F1S2R7;gi|545842430|ref|XP_005656474.1|	F1S2R7;gi|545842430|ref|XP_005656474.1|
21.245	22.0896	22.4882	22.3414	22.5232	22.3273	21.8991	22.5014	21.9223	22.1395	22.8585	21.8019	22.1398	23.2831	21.6188	22.2101	22.1779	21.7602	22.026	23.2676	21.6375	22.6767	22.4206	22.7312	22.4242	21.9555	22.9354	21.9917	6	6	6	17.7	17.7	17.7	56.36	0	46.168	1509200000	51	F1S2V7;gi|545851471|ref|XP_005667914.1|;gi|154147714|ref|NP_001093662.1|;gi|545851459|ref|XP_005667910.1|	F1S2V7;gi|545851471|ref|XP_005667914.1|;gi|154147714|ref|NP_001093662.1|;gi|545851459|ref|XP_005667910.1|
NaN	NaN	19.7821	20.7197	NaN	NaN	20.6742	NaN	20.548	20.5266	NaN	18.4874	21.8569	NaN	20.2796	21.9564	NaN	21.3278	19.7778	NaN	21.8956	20.6756	20.0787	NaN	20.6756	21.6861	NaN	NaN	3	1	1	21.4	7.3	7.3	21.828	0	16.452	540870000	4	F1S2Z5	F1S2Z5
21.7464	24.1909	21.1462	22.1161	22.9629	24.9241	21.6747	NaN	22.1348	22.2235	NaN	21.5304	22.9995	23.9223	22.5822	22.1085	21.6639	22.5672	22.3114	NaN	22.3993	21.9254	22.4192	NaN	21.7602	21.8776	23.4282	22.3441	10	10	10	27.1	27.1	27.1	50.818	0	19.012	1671100000	39	F1S2Z9;I3L8N4	F1S2Z9;I3L8N4
25.5127	24.6283	25.4883	25.7538	24.8887	26.674	25.8337	23.8419	25.6082	25.4824	23.276	25.4093	26.0672	25.1851	25.7437	25.3086	26.2604	26.0936	25.8538	25.3044	26.031	25.6117	26.2711	22.1181	25.8787	25.8503	22.7124	26.4643	35	35	35	20.3	20.3	20.3	267.34	0	323.31	11691000000	229	F1S300;gi|545851315|ref|XP_003482792.2|;gi|545851318|ref|XP_005653805.1|	F1S300;gi|545851315|ref|XP_003482792.2|;gi|545851318|ref|XP_005653805.1|
27.6718	26.9871	27.5076	27.2342	27.3949	27.68	27.856	24.7088	27.8841	28.0497	26.159	27.9842	27.9055	27.4661	28.1178	28.2075	27.324	28.0205	27.7975	26.9701	27.2288	27.0284	27.9471	26.9596	27.7342	27.8471	27.8003	27.7958	14	14	14	79.4	79.4	79.4	30.235	0	323.31	64659000000	433	F1S325;gi|545836662|ref|XP_005656251.1|;gi|311259468|ref|XP_003128112.1|;gi|545836657|ref|XP_005656250.1|;I3L9Y6	F1S325;gi|545836662|ref|XP_005656251.1|;gi|311259468|ref|XP_003128112.1|;gi|545836657|ref|XP_005656250.1|;I3L9Y6
26.692	25.1639	25.992	26.9837	26.3523	26.4258	27.3064	26.447	26.6871	26.2181	26.4879	26.3389	26.6306	25.7323	26.8446	26.4394	26.3809	26.6803	25.9606	21.6285	26.3135	25.8513	26.9682	25.6628	26.0334	26.3188	24.9148	25.9993	11	11	11	42.5	42.5	42.5	40.821	0	323.31	13038000000	176	F1S365	F1S365
NaN	20.634	21.134	19.9015	19.8751	20.9657	19.6336	NaN	20.2496	20.2574	NaN	21.3312	17.9198	NaN	19.8536	20.3553	21.389	18.2954	NaN	NaN	19.3916	NaN	20.4936	NaN	NaN	20.9162	NaN	19.0607	2	2	2	9.7	9.7	9.7	39.301	0.00018612	2.955	121060000	5	F1S367	F1S367
NaN	NaN	21.3754	21.3697	24.0253	22.0527	19.7309	NaN	21.7492	20.9662	NaN	21.7245	20.0014	22.5959	21.1366	21.3831	21.5393	20.9843	21.8708	NaN	22.2535	20.8775	21.1476	NaN	20.3277	NaN	NaN	21.4595	3	3	3	7.5	7.5	7.5	72.35	0	6.0663	385130000	20	F1S390;gi|545829422|ref|XP_003126953.2|	F1S390;gi|545829422|ref|XP_003126953.2|
25.6233	25.9476	25.9048	25.711	25.7212	26.1437	25.9373	25.3648	25.6212	25.765	26.3905	25.3236	25.9074	24.9519	25.427	25.5442	25.3718	25.6244	26.1692	24.2886	26.0303	25.2997	25.9499	25.6187	26.2648	26.0742	24.9982	25.8965	6	6	6	61.1	61.1	61.1	16.199	0	323.31	10691000000	122	F1S393	F1S393
20.3104	22.6838	23.5255	22.4524	21.7643	22.4725	21.6301	21.384	22.3589	22.7283	22.822	23.2784	23.035	22.6073	22.3483	21.7994	21.6937	21.3635	22.9542	21.9682	23.8161	22.4215	21.6891	24.9407	23.0818	22.7432	22.9965	21.7718	5	5	5	19.7	19.7	19.7	18.851	0	6.6301	2217000000	53	F1S398;gi|545811391|ref|XP_005661528.1|;gi|545811388|ref|XP_005661527.1|	F1S398;gi|545811391|ref|XP_005661528.1|;gi|545811388|ref|XP_005661527.1|
25.471	25.0512	25.6991	25.03	22.962	25.3017	26.1413	23.9715	25.7692	25.1683	25.0825	25.8418	24.5341	25.5658	25.5109	25.9761	25.7068	25.7314	25.6507	24.4586	26.144	25.7644	25.6094	25.4273	24.7659	25.6483	24.5886	25.8328	12	12	12	44	44	44	40.419	0	323.31	11484000000	133	F1S3D5	F1S3D5
23.5063	23.5303	24.2748	24.2564	22.6884	21.5301	23.5933	22.4192	23.6702	23.7163	NaN	23.4997	23.8724	NaN	23.6873	23.5822	21.8088	23.4898	24.0557	NaN	24.0364	23.1752	23.903	22.3423	24.0959	23.2094	20.9816	23.7621	4	4	4	47.7	47.7	47.7	17.083	0	150.3	3461400000	40	F1S3E3;gi|545811250|ref|XP_003123719.2|;gi|545811253|ref|XP_003354228.2|	F1S3E3;gi|545811250|ref|XP_003123719.2|;gi|545811253|ref|XP_003354228.2|
24.1275	23.4629	23.6071	23.9193	23.5134	24.0413	24.2819	23.441	23.9084	23.9199	22.8388	23.6033	23.9653	23.6064	23.8615	24.2952	23.3676	23.6032	23.7312	NaN	23.346	23.4223	24.3776	23.1181	23.5909	23.9603	23.3058	23.4262	6	6	6	53.2	53.2	53.2	16.646	0	71.771	5442700000	54	F1S3F3;gi|545842377|ref|XP_005656466.1|;gi|545842374|ref|XP_005656465.1|;gi|545842371|ref|XP_005656464.1|;gi|545842382|ref|XP_005656467.1|;gi|545842368|ref|XP_005656463.1|;gi|545842365|ref|XP_005656462.1|	F1S3F3;gi|545842377|ref|XP_005656466.1|;gi|545842374|ref|XP_005656465.1|;gi|545842371|ref|XP_005656464.1|;gi|545842382|ref|XP_005656467.1|;gi|545842368|ref|XP_005656463.1|;gi|545842365|ref|XP_005656462.1|
21.4115	NaN	NaN	22.0688	23.8563	21.4069	22.1507	NaN	21.7424	22.1611	23.3565	22.0533	21.8648	NaN	21.9469	22.0754	22.9441	22.2995	22.3011	NaN	22.2475	22.9643	21.9887	NaN	21.8565	21.9387	23.9169	22.4052	6	6	6	58.9	58.9	58.9	18.3	0	131.38	979080000	14	F1S3G5	F1S3G5
19.4501	NaN	19.5202	20.4023	20.7495	20.5245	21.1236	NaN	20.6513	NaN	NaN	20.0824	NaN	NaN	21.0318	20.151	NaN	20.7596	19.8473	NaN	20.9398	NaN	19.8549	NaN	NaN	19.8759	NaN	20.0278	4	4	4	9.7	9.7	9.7	68.771	0	5.4349	280690000	11	F1S3G9;F1S3F7	F1S3G9;F1S3F7
24.9009	25.9545	24.9485	25.3945	25.6514	25.4614	25.6103	25.401	25.214	25.2685	24.5822	24.7327	25.1563	25.2235	25.1957	25.4751	26.0459	25.0773	24.5661	23.9347	25.1339	24.0721	25.0632	25.6749	24.984	25.1699	24.8045	25.1152	9	7	7	26.3	23.2	23.2	45.951	0	23.65	13081000000	136	F1S3I9	F1S3I9
26.9834	25.1309	27.3248	27.0783	25.9604	26.8674	27.1435	25.2954	27.4693	27.0066	25.3522	27.4244	26.7113	26.0437	26.7547	27.1802	25.3933	26.352	26.7028	25.6192	27.8494	25.7482	26.8552	25.6298	27.2152	27.193	25.4987	26.9884	9	9	8	27.8	27.8	24.7	46.579	0	155.8	46447000000	135	F1S3J0;gi|545842272|ref|XP_005656440.1|;gi|545842269|ref|XP_005656439.1|;gi|545842275|ref|XP_005656441.1|	F1S3J0;gi|545842272|ref|XP_005656440.1|;gi|545842269|ref|XP_005656439.1|
25.3812	23.3156	25.6108	25.7039	25.1174	25.6739	26.3959	22.5209	25.7278	25.3234	22.7964	25.3761	25.4901	22.6021	25.6826	26.3247	23.7883	25.6976	26.2541	24.3156	25.9111	23.0557	25.1781	22.0625	25.3906	26.1969	23.1646	25.7394	29	29	19	34.8	34.8	23	140.69	0	323.31	8795000000	257	F1S3J7;gi|350587056|ref|XP_003482334.1|	F1S3J7;gi|350587056|ref|XP_003482334.1|
22.5402	NaN	23.5878	22.7308	NaN	23.575	22.4391	NaN	23.2087	23.3709	NaN	23.9507	23.5369	NaN	23.5168	23.4077	22.6223	22.8416	23.4542	NaN	23.456	NaN	22.855	NaN	22.7623	23.2367	22.9528	22.7149	5	5	5	28.2	28.2	28.2	33.202	0	44.144	1999600000	48	F1S3J8;gi|545809553|ref|XP_005654912.1|	F1S3J8;gi|545809553|ref|XP_005654912.1|
22.9388	NaN	22.1624	22.6973	NaN	23.4674	21.4881	NaN	22.3342	21.8956	NaN	21.8814	21.7929	NaN	22.3044	22.2137	22.5192	22.4576	21.5522	NaN	21.6871	24.5188	22.601	24.2203	22.2852	22.2599	NaN	22.5334	10	10	10	25.1	25.1	25.1	78.798	0	44.375	1069800000	32	F1S3K5;I3L566	F1S3K5;I3L566
24.9082	23.2532	25.1717	24.8764	23.7178	22.3663	25.6483	21.8436	24.7697	24.7072	23.9855	24.7177	25.1558	21.7158	24.5869	25.37	21.8929	25.1729	24.9901	24.991	26.4892	22.1779	24.429	22.3028	24.352	24.7192	NaN	25.8471	18	18	18	32.9	32.9	32.9	96.414	0	310.27	6239700000	117	F1S3P5;gi|545797910|ref|XP_005652732.1|	F1S3P5;gi|545797910|ref|XP_005652732.1|
25.1399	24.4031	24.8924	25.3798	24.8621	24.619	24.8611	24.5691	25.1591	24.9163	NaN	25.2047	25.2629	24.8077	24.5765	25.4179	24.5111	25.1172	25.2441	24.6147	24.2775	25.2284	25.1775	24.7928	25.2534	25.0053	24.8136	25.0991	6	6	6	35.2	35.2	35.2	29.864	0	173.95	13857000000	78	F1S3P8	F1S3P8
26.3176	22.826	26.5646	25.9944	25.0354	26.3851	25.777	22.6448	26.8571	26.7628	22.7919	26.3739	26.6098	23.3762	26.3523	26.6102	24.4973	26.6615	26.0526	NaN	25.8868	22.5825	26.974	22.4851	26.8486	26.0399	21.9852	25.7353	16	16	2	40	40	7.6	57.278	0	323.31	23047000000	326	F1S3Q7	F1S3Q7
24.796	NaN	23.3948	24.6327	23.6433	24.1077	24.1635	NaN	23.9092	24.5178	NaN	22.9707	24.1919	22.966	24.0315	23.8837	23.5648	24.7048	24.1341	NaN	23.8816	23.4573	24.0655	NaN	23.8966	23.9427	23.9424	23.5043	5	5	5	38.8	38.8	38.8	20.994	0	237.81	4085700000	44	F1S3S7	F1S3S7
22.373	NaN	23.4927	22.1711	NaN	NaN	24.7507	NaN	22.914	21.745	NaN	23.7891	22.4867	NaN	22.8173	22.7067	NaN	21.2599	23.1503	NaN	22.2711	NaN	20.6674	NaN	23.5729	23.0036	NaN	23.0728	9	6	6	51.8	37.3	37.3	31.194	0	221.28	1323200000	21	F1S3T0;gi|545844665|ref|XP_005666682.1|;gi|545844662|ref|XP_005666681.1|;gi|545844659|ref|XP_003128997.2|;gi|545844668|ref|XP_005666683.1|	F1S3T0;gi|545844665|ref|XP_005666682.1|;gi|545844662|ref|XP_005666681.1|;gi|545844659|ref|XP_003128997.2|;gi|545844668|ref|XP_005666683.1|
NaN	NaN	21.0463	17.7185	NaN	20.8493	18.6993	NaN	NaN	20.8798	NaN	21.4936	17.9929	NaN	20.3886	NaN	NaN	17.9843	21.0759	NaN	21.0269	NaN	18.7321	NaN	NaN	20.5832	NaN	18.0682	3	3	3	8	8	8	68.787	0	16.301	138160000	18	F1S3T1;gi|311262063|ref|XP_003128999.1|	F1S3T1;gi|311262063|ref|XP_003128999.1|
NaN	NaN	23.1851	NaN	NaN	NaN	22.3465	24.3044	23.8533	23.6103	NaN	22.8851	23.3218	NaN	NaN	23.5366	NaN	22.1054	23.6888	NaN	22.8844	NaN	22.0825	NaN	22.926	23.2001	NaN	NaN	2	2	2	20.6	20.6	20.6	24.975	0	13.606	859240000	23	F1S3T8;gi|545853051|ref|XP_005668104.1|;gi|545853048|ref|XP_005668103.1|;gi|311265545|ref|XP_003130703.1|;gi|545853043|ref|XP_005668102.1|	F1S3T8;gi|545853051|ref|XP_005668104.1|;gi|545853048|ref|XP_005668103.1|;gi|311265545|ref|XP_003130703.1|;gi|545853043|ref|XP_005668102.1|
29.1819	29.7174	28.9309	29.5503	29.4568	29.0037	29.7164	30.0536	29.1836	28.8285	29.3058	28.721	29.1339	29.9999	28.9673	29.1504	29.5984	28.7906	29.1363	30.0011	29.2684	30.0719	29.3634	30.1221	29.135	29.2291	29.5469	28.776	14	14	4	53.8	53.8	9.1	21.966	0	323.31	193000000000	386	F1S3U9;gi|545836492|ref|XP_005665529.1|	F1S3U9;gi|545836492|ref|XP_005665529.1|
26.9827	26.0374	26.4342	26.4844	26.7376	27.8757	26.3951	24.4853	26.7812	27.1448	24.7168	26.7811	27.2653	24.7151	27.0732	26.3269	25.716	26.9195	27.3927	23.5499	26.6082	26.6588	27.1162	25.0895	27.3271	26.538	24.7	27.213	6	6	6	67	67	67	10.671	0	323.31	29903000000	162	F1S3W0	F1S3W0
21.1833	23.4068	21.9607	22.2452	NaN	21.708	23.6536	23.0568	22.2416	22.6757	22.6076	22.3623	22.6512	21.8797	22.0888	22.3911	21.3888	23.0558	23.0892	23.3776	22.5854	NaN	22.5847	21.2749	22.6572	20.0717	21.4147	21.861	8	6	6	25	18.7	18.7	55.324	0	127.23	1217000000	32	F1S408	F1S408
24.7602	24.412	22.9708	23.9738	24.6779	23.573	23.1894	NaN	23.5827	24.6113	NaN	23.551	25.3415	23.0696	22.9005	24.6926	24.7221	24.231	23.6717	23.8137	23.0575	23.5068	24.9949	23.8331	24.1434	24.4073	24.5057	24.5115	16	16	16	40.2	40.2	40.2	61.477	0	63.279	2787500000	66	F1S415;gi|545872314|ref|XP_001929035.2|	F1S415;gi|545872314|ref|XP_001929035.2|
26.4843	27.0544	26.702	27.1665	26.3143	26.615	26.4129	26.5116	26.6656	26.9873	25.2831	26.7362	26.851	25.8001	27.0564	27.1993	27.495	27.505	27.1287	25.8813	27.5122	27.1612	26.9228	24.8927	26.1801	26.9172	24.7329	27.6423	11	11	11	50.2	50.2	50.2	35.016	0	179.15	13676000000	119	F1S419;gi|545829311|ref|XP_005664411.1|	F1S419;gi|545829311|ref|XP_005664411.1|
25.3972	26.0791	25.6895	25.5195	25.8344	25.5318	25.7481	25.2194	25.8606	25.915	26.0148	26.0883	25.6914	25.0563	26.3492	25.6922	26.3933	26.4445	26.0155	23.6011	25.4256	25.8676	26.3537	22.3306	25.5209	26.1483	25.5607	26.3346	27	27	27	40.9	40.9	40.9	105.59	0	323.31	17518000000	301	F1S431;gi|545829297|ref|XP_005653300.1|;gi|545829295|ref|XP_003126924.4|;I3LJ62;gi|335308734|ref|XP_003361352.1|	F1S431;gi|545829297|ref|XP_005653300.1|;gi|545829295|ref|XP_003126924.4|
25.0852	22.6282	24.6014	24.2425	22.5076	24.9907	23.5882	22.3334	24.4519	24.2259	20.5658	24.7965	24.4245	21.9535	24.3735	24.0447	22.6226	24.1089	23.8256	NaN	24.1544	22.9841	24.8674	23.4032	23.968	24.255	23.6168	24.1494	12	12	10	34.8	34.8	30.5	61.665	0	97.1	4568100000	71	F1S433;gi|545829299|ref|XP_005653301.1|	F1S433;gi|545829299|ref|XP_005653301.1|
NaN	24.5651	23.2694	25.782	21.8797	25.2073	23.5376	24.1162	24.4596	25.5843	NaN	23.8691	25.4687	NaN	23.6746	24.0024	25.843	23.5265	24.0435	NaN	23.9083	23.6617	26.0925	23.6976	24.3465	25.1281	NaN	24.2664	10	10	10	38.2	38.2	38.2	47.788	0	84.915	3009000000	82	F1S445;gi|545811106|ref|XP_003123687.2|;gi|545811112|ref|XP_005654994.1|;gi|545811109|ref|XP_005654993.1|	F1S445;gi|545811106|ref|XP_003123687.2|;gi|545811112|ref|XP_005654994.1|;gi|545811109|ref|XP_005654993.1|
19.9138	NaN	NaN	18.6994	NaN	19.4794	19.4189	NaN	NaN	18.4015	NaN	18.8285	18.3754	NaN	19.1695	18.3526	NaN	19.9276	19.9275	NaN	19.2658	NaN	19.316	NaN	19.1283	17.989	NaN	17.7836	2	2	2	5.1	5.1	5.1	63.46	0.00018332	2.7743	146310000	13	F1S449;gi|545829281|ref|XP_005664409.1|	F1S449;gi|545829281|ref|XP_005664409.1|
26.5475	25.2924	27.9762	27.1383	27.1727	26.6425	28.014	22.4901	27.9402	27.2735	24.2781	28.1776	26.5	25.0544	27.1612	27.6908	26.3139	27.6382	27.1962	22.9502	27.8249	24.7015	28.425	25.9668	28.6238	28.2761	24.7105	27.4617	10	10	10	50.3	50.3	50.3	38.894	0	323.31	17536000000	189	F1S451;I3LDY5;gi|545829255|ref|XP_005664401.1|	F1S451;I3LDY5;gi|545829255|ref|XP_005664401.1|
22.0964	NaN	NaN	21.4721	NaN	21.0937	NaN	NaN	NaN	20.8811	NaN	19.866	NaN	NaN	21.7798	20.6292	NaN	21.6734	21.5883	NaN	21.4551	21.2427	22.387	NaN	22.4163	19.5248	NaN	21.9242	4	4	4	19.7	19.7	19.7	44.313	0	30.788	619290000	9	F1S459	F1S459
NaN	NaN	24.1382	23.9559	23.9685	NaN	23.7237	NaN	24.7424	24.1996	NaN	24.7684	24.6488	NaN	25.4682	23.6437	NaN	24.7004	22.6553	NaN	24.6372	NaN	24.1034	NaN	24.3387	24.2562	NaN	23.9497	3	3	3	12	12	12	59.271	0	3.9288	146890000	13	F1S461	F1S461
22.5758	NaN	21.9176	22.4439	NaN	22.9887	22.2047	NaN	21.3696	22.5121	22.8037	21.7553	22.6173	NaN	22.2975	22.0571	NaN	22.2945	22.1798	22.2268	21.7869	NaN	21.7741	NaN	22.1757	22.1592	NaN	23.0135	10	10	9	15.5	15.5	14.7	109.97	0	53.467	809030000	40	F1S4D4;gi|545824292|ref|XP_005663774.1|	F1S4D4;gi|545824292|ref|XP_005663774.1|
25.5006	25.0321	24.9148	25.3431	26.7023	26.1332	24.5645	24.0659	25.2394	24.6245	22.5053	24.329	23.9156	23.6502	24.5255	25.0267	25.3719	24.6771	25.1168	22.7693	26.0181	26.2788	25.2371	24.8042	24.7691	25.3251	25.5583	25.6936	18	18	15	28.6	28.6	24.4	67.608	0	323.31	8700800000	147	F1S4D7;gi|545824268|ref|XP_005663767.1|;gi|190360593|ref|NP_001121945.1|	F1S4D7;gi|545824268|ref|XP_005663767.1|;gi|190360593|ref|NP_001121945.1|
20.4464	NaN	21.4986	21.2749	NaN	NaN	20.5135	NaN	20.9398	19.8929	NaN	21.2345	19.5502	NaN	19.6618	21.2235	21.2197	20.778	20.2771	NaN	21.6153	20.785	20.7368	NaN	20.4925	20.9053	NaN	21.4628	4	4	4	10.9	10.9	10.9	57.169	0	10.58	283880000	14	F1S4E0;gi|545824290|ref|XP_005663773.1|	F1S4E0;gi|545824290|ref|XP_005663773.1|
23.1152	26.0666	22.2213	22.5162	23.0879	23.5713	22.9482	NaN	22.7883	23.5676	21.9877	22.9239	22.7635	NaN	23.0475	22.3893	22.7718	22.9011	22.952	NaN	22.9413	NaN	23.2755	NaN	22.3943	21.7281	21.5352	22.3303	10	10	10	19.3	19.3	19.3	97.748	0	50.987	1735500000	46	F1S4E5	F1S4E5
22.8017	23.5383	22.2997	23.2696	23.662	24.1883	23.075	26.1398	22.5777	22.5794	25.1459	22.7351	23.2627	23.4456	22.6588	23.252	24.6653	23.2821	22.6467	23.6047	23.6422	23.3426	23.5812	NaN	22.131	21.8198	24.9933	22.3291	16	16	16	22.1	22.1	22.1	119.04	0	169.27	2799500000	37	F1S4G7;gi|545844609|ref|XP_005666675.1|;gi|350587471|ref|XP_003482420.1|;gi|335293393|ref|XP_003356951.1|;gi|335293391|ref|XP_003128992.2|;I3LS49;gi|545890667|ref|XP_005658628.1|;I3LPI3	F1S4G7;gi|545844609|ref|XP_005666675.1|;gi|350587471|ref|XP_003482420.1|;gi|335293393|ref|XP_003356951.1|;gi|335293391|ref|XP_003128992.2|
22.0929	22.7981	21.7662	22.0738	22.2354	19.9498	21.8177	22.7121	22.0529	21.4923	22.5761	22.4819	21.8684	22.9134	21.6058	21.8603	22.6278	21.1732	21.9767	24.0654	20.9339	22.9884	21.4292	23.9456	23.2581	22.0858	23.0038	21.7503	5	5	5	16.3	16.3	16.3	46.513	0	13.537	666480000	24	F1S4I1;gi|545852940|ref|XP_005656864.1|	F1S4I1;gi|545852940|ref|XP_005656864.1|
NaN	NaN	19.2931	NaN	NaN	20.7555	NaN	21.6213	NaN	NaN	NaN	NaN	NaN	22.0288	19.7394	20.1609	NaN	19.2292	NaN	NaN	18.9035	NaN	NaN	NaN	NaN	20.0786	NaN	20.055	2	2	2	3.4	3.4	3.4	150.27	0	3.7286	63964000	3	F1S4I6;I3LLZ8;gi|545844522|ref|XP_005666653.1|	F1S4I6;I3LLZ8;gi|545844522|ref|XP_005666653.1|
NaN	NaN	19.2577	20.7365	NaN	NaN	20.7585	NaN	NaN	19.6785	NaN	19.3267	19.2592	NaN	20.1109	NaN	NaN	19.537	NaN	NaN	17.9358	NaN	19.8501	NaN	NaN	NaN	NaN	19.4952	2	2	2	5.8	5.8	5.8	52.648	0.0022124	2.0521	96697000	2	F1S4J5;gi|350589434|ref|XP_003482851.1|	F1S4J5;gi|350589434|ref|XP_003482851.1|
NaN	NaN	NaN	20.4896	NaN	20.0338	19.9333	NaN	NaN	19.4537	19.5196	18.7271	NaN	NaN	19.6455	19.5959	NaN	19.3113	20.6394	NaN	20.2648	NaN	20.1001	20.4018	NaN	18.6289	NaN	19.0288	2	2	2	11.2	11.2	11.2	42.135	0	51.767	107200000	6	F1S4N1;gi|55742864|ref|NP_001007194.1|	F1S4N1;gi|55742864|ref|NP_001007194.1|
27.1448	21.0664	26.555	27.1564	25.7474	26.9506	27.046	24.6525	27.074	27.4875	22.6091	26.8692	27.1598	23.7245	27.5354	27.4818	25.0025	27.4925	27.283	22.626	26.2939	24.0472	27.1652	22.568	27.063	26.8386	24.2173	26.6472	14	14	14	51.5	51.5	51.5	34.156	0	323.31	27122000000	291	F1S4N2	F1S4N2
NaN	NaN	NaN	NaN	NaN	19.1745	17.6619	NaN	17.8309	18.0624	NaN	18.2117	16.2287	NaN	NaN	NaN	NaN	NaN	NaN	NaN	NaN	NaN	NaN	NaN	17.2621	18.6542	NaN	18.4096	2	2	2	9.3	9.3	9.3	35.4	0.0013947	2.289	132110000	5	F1S4N5;gi|194042130|ref|XP_001927430.1|	F1S4N5;gi|194042130|ref|XP_001927430.1|
23.6212	22.8679	23.3461	24.1139	22.6093	23.2618	23.4316	NaN	23.6504	23.4728	NaN	23.4737	23.7629	NaN	23.9136	23.207	23.7925	23.6343	24.1549	NaN	23.9662	23.6416	23.3366	NaN	23.2996	23.3288	NaN	24.2252	8	8	8	16.7	16.7	16.7	86.233	0	108.76	1637100000	34	F1S4P0;gi|545818120|ref|XP_005662690.1|	F1S4P0;gi|545818120|ref|XP_005662690.1|
24.5013	23.9204	24.396	24.2308	24.301	24.0814	24.2721	23.8605	24.188	24.5938	NaN	24.0812	23.9552	23.3515	24.0127	24.1374	24.6527	24.1897	24.2876	23.6934	23.8637	NaN	24.0201	22.6616	23.6461	24.2532	NaN	24.1279	11	11	11	42.8	42.8	42.8	39.523	0	197.9	4655600000	68	F1S4P4;gi|545872292|ref|XP_005671560.1|	F1S4P4;gi|545872292|ref|XP_005671560.1|
22.9579	NaN	22.4109	22.2216	21.9524	22.9087	22.065	NaN	22.7692	22.4262	NaN	22.4697	22.586	22.7548	22.9946	22.0191	21.9549	20.698	23.2108	NaN	22.2641	22.3164	23.2768	22.2392	23.0935	22.3831	20.724	22.698	5	5	5	17.3	17.3	17.3	47.029	0	121.85	2164600000	61	F1S4R1;gi|545818042|ref|XP_005662675.1|;I3LMP8;gi|545889713|ref|XP_005658347.1|;gi|350596349|ref|XP_003361070.2|	F1S4R1;gi|545818042|ref|XP_005662675.1|;I3LMP8
19.9245	20.912	21.964	21.2688	21.3571	20.1732	21.2628	20.8872	19.3764	20.0599	NaN	21.0649	21.0991	NaN	20.1319	20.3241	21.1484	20.0346	21.3592	23.3956	21.9037	NaN	22.9228	19.4829	22.9101	20.7864	NaN	20.3272	5	5	5	13.6	13.6	13.6	64.412	0	6.6017	450080000	12	F1S4R2;gi|350582501|ref|XP_003481284.1|;gi|545818001|ref|XP_005662667.1|;gi|545818017|ref|XP_005662671.1|;gi|545818014|ref|XP_005662670.1|;gi|350582505|ref|XP_003125271.2|;gi|545818007|ref|XP_005662669.1|;gi|545818004|ref|XP_005662668.1|;gi|545817998|ref|XP_005662666.1|	F1S4R2;gi|350582501|ref|XP_003481284.1|;gi|545818001|ref|XP_005662667.1|;gi|545818017|ref|XP_005662671.1|;gi|545818014|ref|XP_005662670.1|;gi|350582505|ref|XP_003125271.2|;gi|545818007|ref|XP_005662669.1|;gi|545818004|ref|XP_005662668.1|;gi|545817998|ref|XP_005662666.1|
NaN	22.0381	20.0987	22.1144	NaN	NaN	NaN	NaN	21.5764	20.8129	19.5998	NaN	20.0085	NaN	20.7146	21.0848	21.6119	20.7635	NaN	NaN	19.4698	NaN	20.5928	NaN	21.1195	20.6506	21.9439	21.2176	3	3	3	4.9	4.9	4.9	128.64	0.0033625	1.9295	210080000	6	F1S4R6	F1S4R6
23.767	21.5414	25.0962	24.9987	23.6887	24.5741	24.7771	24.7286	24.6141	24.6539	24.4061	24.6948	24.7542	22.3365	25.0415	25.2963	24.3987	24.5827	24.6379	NaN	24.8842	23.4794	25.4131	25.0653	24.9644	25.5953	22.1805	25.6727	16	16	16	24.8	24.8	24.8	109.58	0	130.72	4838400000	99	F1S4U9;gi|545817874|ref|XP_005662645.1|;gi|545817877|ref|XP_003125244.4|;gi|545817871|ref|XP_005662644.1|	F1S4U9;gi|545817874|ref|XP_005662645.1|;gi|545817877|ref|XP_003125244.4|;gi|545817871|ref|XP_005662644.1|
27.1396	27.6423	27.0489	26.3671	27.9226	27.1983	26.4703	25.6691	27.2627	26.5905	27.9274	27.3039	24.9331	25.6075	27.0487	26.7106	27.4253	26.9858	28.1973	27.3267	27.9876	24.1678	27.3753	26.2698	27.4278	26.4957	24.6675	27.4623	10	9	9	28.5	26.8	26.8	58.995	0	92.854	11863000000	83	F1S4V8;gi|219521974|ref|NP_001137175.1|	F1S4V8;gi|219521974|ref|NP_001137175.1|
26.0475	25.8366	25.876	26.2786	26.3551	26.7015	26.2657	22.1458	26.0357	25.7873	24.4412	26.1413	26.0976	26.5672	26.2482	26.4857	26.5204	26.8722	26.3847	NaN	25.3006	26.0347	26.5776	26.3909	26.575	26.4346	26.8522	26.5805	14	14	1	43.9	43.9	3.6	52.341	0	323.31	19910000000	167	F1S4X9	F1S4X9
24.8769	24.9527	23.9852	24.2931	24.9856	24.0222	24.7118	25.242	24.2313	24.0711	25.2987	23.9387	24.0759	24.9267	24.2562	23.8687	25.0307	24.0811	23.4894	25.3972	24.3042	24.2554	25.5469	25.2303	23.6793	23.9513	24.8194	22.7783	4	4	4	60.4	60.4	60.4	10.963	0	149.19	8258400000	47	F1S4Y6;gi|545880246|ref|XP_005672920.1|	F1S4Y6
NaN	20.9913	20.6114	20.0469	20.2748	18.9793	19.5618	NaN	19.4099	20.0196	21.5631	19.6558	20.1473	20.9444	19.8427	20.1056	21.6746	20.5338	20.7669	20.2303	20.1174	20.9939	20.2081	21.7533	20.4132	19.5453	20.652	18.8126	2	2	2	11.6	11.6	11.6	24.966	0	28.077	361350000	11	F1S4Z2;gi|545880193|ref|XP_003134450.4|	F1S4Z2;gi|545880193|ref|XP_003134450.4|
NaN	NaN	25.4389	24.9885	23.1713	26.8147	26.166	NaN	25.3481	NaN	23.864	25.1319	26.5883	23.176	25.7761	26.2869	NaN	26.4971	NaN	NaN	23.6307	NaN	27.1121	NaN	NaN	NaN	NaN	26.1985	3	3	3	5.9	5.9	5.9	66.413	0.00018879	3.1847	143120000	6	F1S500;gi|545880168|ref|XP_005672900.1|	F1S500;gi|545880168|ref|XP_005672900.1|
NaN	21.9736	22.3565	22.4552	22.3983	21.9862	22.4447	NaN	22.1454	22.3121	21.7578	22.1141	22.6108	22.198	22.1581	21.8074	22.1476	22.2819	22.1476	NaN	22.0011	22.7061	22.275	22.5595	22.182	22.0752	21.9154	22.3011	4	4	4	33.3	33.3	33.3	13.744	0	9.2272	1872600000	24	F1S514;gi|545880199|ref|XP_005672908.1|	F1S514;gi|545880199|ref|XP_005672908.1|
22.6367	NaN	21.9698	22.6145	NaN	23.0386	22.7111	NaN	22.6288	22.1689	NaN	22.6207	21.4995	NaN	22.3754	21.6865	23.4224	22.6974	22.9905	21.3264	22.1904	NaN	22.7134	NaN	21.9163	22.188	23.3116	22.69	8	8	8	19.7	19.7	19.7	65.987	0	47.842	1637400000	39	F1S520	F1S520
27.4036	28.5107	27.8273	27.5298	27.7206	26.7818	27.3288	26.9281	27.3367	27.4058	27.0138	27.1161	27.5225	27.1366	27.3719	27.5018	28.1309	28.1893	27.9223	27.4481	27.6453	28.1077	27.9937	27.0527	27.6208	27.376	26.732	27.7908	15	15	15	53.2	53.2	53.2	34.353	0	298.11	50482000000	265	F1S530;gi|166796061|ref|NP_001107756.1|;Q95276;I3LS96	F1S530;gi|166796061|ref|NP_001107756.1|
23.5425	24.5509	24.3015	22.9324	22.9184	23.2039	23.5454	NaN	21.0389	23.3496	22.4768	23.7475	23.4069	NaN	23.1127	23.0437	22.808	22.3818	23.2305	23.0685	23.5356	21.7687	23.1441	21.9448	22.8915	23.7295	NaN	22.5753	6	6	6	29.9	29.9	29.9	30.489	0	214.42	2752700000	48	F1S538	F1S538
26.181	27.8787	25.2271	24.879	27.2967	25.8733	25.9219	22.9949	25.1102	25.3177	25.7578	25.4554	25.6193	27.0601	25.0792	25.7184	27.8589	25.0334	24.97	26.1912	26.4797	25.8345	25.5186	26.7218	25.2772	25.3713	26.1488	25.8421	13	13	12	44.7	44.7	44.7	36.329	0	91.28	16697000000	139	F1S543	F1S543
24.3133	NaN	24.2688	23.8932	20.9174	24.0287	24.7785	23.507	23.9343	23.4655	NaN	23.1968	23.7161	NaN	23.46	24.5023	NaN	24.945	23.1968	23.2557	22.0917	NaN	23.8183	NaN	23.2354	23.3244	NaN	23.378	38	2	2	52.4	3.3	3.3	102.91	0	94.897	5959900000	76	F1S550	F1S550
23.278	24.6094	25.358	26.147	23.5235	24.8489	25.0636	21.3109	25.7698	25.7564	23.3711	26.3223	25.3381	21.8942	26.1427	25.8215	24.1385	25.9095	25.7824	22.0044	25.7976	24.072	26.0092	21.0017	26.0125	25.9619	23.6746	26.333	29	29	29	30.7	30.7	30.7	149.65	0	193.61	6330800000	147	F1S557	F1S557
26.0763	25.2127	25.8675	26.1567	25.1947	26.1261	25.8908	25.2356	26.2155	26.0952	25.9582	25.7936	26.0394	24.9692	26.1492	26.0439	25.3796	26.2531	26.3528	24.1149	25.8926	24.4187	26.7735	24.4586	26.1283	25.7065	24.6061	26.3095	17	17	17	52.1	52.1	52.1	53.129	0	304.48	15899000000	191	F1S563;gi|545824002|ref|XP_001924875.5|	F1S563;gi|545824002|ref|XP_001924875.5|
20.9105	21.7802	NaN	20.6237	NaN	20.4038	NaN	NaN	NaN	NaN	NaN	18.6917	19.0432	NaN	NaN	20.5969	22.6543	20.0064	20.0265	22.9777	21.4175	22.4895	20.4404	21.4837	19.2424	21.1361	21.4038	NaN	3	3	3	8.2	8.2	8.2	58.777	0	31.058	454400000	13	F1S567;gi|47522704|ref|NP_999056.1|	F1S567;gi|47522704|ref|NP_999056.1|
NaN	20.2725	20.5476	19.7872	NaN	NaN	19.5797	NaN	20.103	20.2995	NaN	20.1942	20.4417	NaN	19.8109	18.9261	NaN	19.685	19.1945	NaN	20.9518	NaN	20.0339	NaN	19.1268	20.4737	NaN	21.157	3	2	2	13	9.6	9.6	34.388	0	4.0575	324150000	10	F1S587;gi|545809614|ref|XP_005654921.1|	F1S587;gi|545809614|ref|XP_005654921.1|
21.3578	NaN	21.2242	22.6469	NaN	22.4199	23.1003	20.8143	21.175	22.3184	NaN	21.8001	23.0721	NaN	22.7562	20.3778	NaN	21.9276	20.7517	NaN	22.8048	NaN	20.7724	19.5697	22.8353	21.7013	NaN	21.7133	4	4	4	23.8	23.8	23.8	28.805	0	87.021	651620000	32	F1S588;gi|545809652|ref|XP_003123253.2|	F1S588;gi|545809652|ref|XP_003123253.2|
20.4272	NaN	19.1932	NaN	NaN	20.0136	19.5736	NaN	19.6583	NaN	NaN	19.4956	NaN	NaN	19.908	20.4787	NaN	20.4568	19.3124	NaN	NaN	NaN	19.1576	NaN	19.0834	18.971	NaN	20.1756	3	3	3	13.7	13.7	13.7	25.262	0.00053706	2.5609	242370000	7	F1S592	F1S592
25.1838	25.5776	27.0124	25.9099	24.9592	25.9777	26.1125	23.7338	25.0891	25.3569	24.6449	26.0343	26.1201	24.4345	25.7587	25.2489	25.4219	25.1297	26.0084	23.9057	26.906	24.6579	26.1074	25.3353	25.497	25.7396	25.6727	25.3796	17	17	17	43.4	43.4	43.4	60.549	0	215.97	13142000000	175	F1S596	F1S596
21.2609	21.9866	21.6157	22.0237	22.6972	20.0645	20.8273	22.0323	21.3563	21.9295	NaN	21.4463	22.0161	NaN	21.4391	19.7301	21.1334	21.515	21.0255	NaN	20.8861	22.1538	22.1962	23.5828	22.2895	21.6995	22.3122	21.6528	3	3	3	28.8	28.8	28.8	13.666	0	191.3	1234500000	33	F1S5F3	F1S5F3
27.8479	27.9176	27.4361	27.6532	27.5116	27.5409	27.3238	27.4665	27.5582	27.5446	27.2258	27.2579	27.481	27.3962	27.2077	27.2156	28.0039	27.4277	27.1721	27.0707	27.9802	27.4846	27.3724	27.4029	27.123	27.555	27.7919	27.2541	62	62	62	53.3	53.3	53.3	158.7	0	323.31	55606000000	769	F1S5J1;gi|350582454|ref|XP_003125231.3|;I3LIC2	F1S5J1;gi|350582454|ref|XP_003125231.3|;I3LIC2
21.7963	21.3201	23.4167	22.3971	22.0258	21.0542	21.1998	NaN	21.7889	22.5423	NaN	23.5316	21.9743	21.6651	22.157	21.5481	20.0628	21.1546	23.3284	NaN	21.7898	21.486	21.2019	22.4875	22.6678	22.6824	21.8298	22.3218	2	2	2	3.4	3.4	3.4	61.864	0.0081718	1.4567	1880700000	22	F1S5J5;I3L7X0	F1S5J5;I3L7X0
22.7034	22.6742	22.2856	22.8361	22.8021	22.3103	22.4555	23.5989	22.5461	22.1196	23.764	21.8611	22.6425	23.6704	22.3968	22.6815	24.1108	22.3001	22.6743	NaN	22.7196	23.0252	22.5935	22.2932	22.484	22.5436	NaN	22.5182	6	6	6	10.8	10.8	10.8	76.699	0	9.7466	1389100000	36	F1S5J8;I3LCL6;gi|305855170|ref|NP_001182250.1|;gi|545871862|ref|XP_005671510.1|	F1S5J8;I3LCL6;gi|305855170|ref|NP_001182250.1|;gi|545871862|ref|XP_005671510.1|
24.4819	NaN	27.086	26.6808	24.5512	26.7548	26.4168	22.0473	26.8869	26.6755	19.9981	27.3778	27.5276	22.2769	27.2497	26.8021	21.8102	27.7193	27.4065	NaN	27.5451	24.2162	26.3368	23.2804	27.4396	27.2757	22.484	26.3278	21	21	21	33.7	33.7	33.7	78.378	0	254.94	17670000000	171	F1S5K2;gi|176866324|ref|NP_001116514.1|;F1S5K1;gi|350596786|ref|XP_003484318.1|	F1S5K2;gi|176866324|ref|NP_001116514.1|;F1S5K1;gi|350596786|ref|XP_003484318.1|
23.8336	21.2007	23.8893	21.6585	21.4827	22.8638	22.5537	NaN	23.7361	22.3168	22.9792	23.3467	21.7848	21.0906	22.4819	22.0045	19.2661	22.3101	23.2561	NaN	22.2826	21.7768	22.0002	21.8924	22.2678	23.04	19.5605	22.3951	7	7	7	41.9	41.9	41.9	21.921	0	29.653	2220800000	71	F1S5R9;gi|545808495|ref|XP_005661210.1|;gi|311249493|ref|XP_003123661.1|;P31006;gi|545808497|ref|XP_005661211.1|	F1S5R9;gi|545808495|ref|XP_005661210.1|;gi|311249493|ref|XP_003123661.1|;P31006;gi|545808497|ref|XP_005661211.1|
26.079	24.5886	25.4396	25.9636	24.9995	26.2909	26.0871	NaN	25.857	25.4257	NaN	25.3326	25.5084	24.1527	25.8547	25.6763	24.7154	25.3762	25.5546	23.5419	25.6264	24.5147	25.7024	24.5369	25.511	25.6857	25.0961	25.8019	13	13	4	50.3	50.3	15	38.234	0	323.31	13037000000	184	F1S5S1	F1S5S1
25.8035	26.989	26.1458	26.6377	26.816	26.0733	26.2549	26.8178	26.3538	26.4089	27.2095	26.4017	26.3658	27.1266	26.2733	26.4953	27.3708	26.4472	26.34	26.5599	26.525	26.8551	26.528	27.1426	26.2353	26.7895	26.5774	26.5911	19	19	19	44	44	44	58.635	0	177.59	23857000000	265	F1S5Z3	F1S5Z3
NaN	18.9377	20.3248	18.5912	17.9543	19.4405	17.614	NaN	18.5093	18.3991	NaN	21.4978	18.3697	18.9846	19.5959	18.362	18.516	18.9667	19.7118	NaN	21.0096	19.3715	16.7197	19.2348	18.9091	NaN	18.7048	20.8106	3	3	3	6.7	6.7	6.7	71.253	0	5.8541	275280000	10	F1S5Z7;gi|545823901|ref|XP_005663671.1|	F1S5Z7;gi|545823901|ref|XP_005663671.1|
NaN	NaN	19.768	19.6419	NaN	NaN	19.9922	NaN	20.0646	20.0062	NaN	19.0368	NaN	NaN	20.1148	19.5201	NaN	NaN	NaN	NaN	NaN	NaN	19.2772	NaN	NaN	19.8894	NaN	19.7312	3	3	3	18	18	18	29.145	0	29.722	264400000	9	F1S678;gi|545851165|ref|XP_005667859.1|	F1S678;gi|545851165|ref|XP_005667859.1|
NaN	NaN	20.1042	20.1869	NaN	NaN	19.1798	NaN	20.8638	20.8705	NaN	20.7403	NaN	NaN	20.4003	NaN	NaN	20.6333	NaN	NaN	NaN	NaN	20.7994	NaN	20.7446	20.773	NaN	20.7071	2	2	2	8.9	8.9	8.9	35.225	0	6.1051	151820000	8	F1S687	F1S687
NaN	NaN	23.3297	24.0485	22.987	23.2305	23.4086	NaN	23.8245	23.5356	NaN	23.2933	23.6349	NaN	23.5801	24.2358	23.2552	24.3825	23.5326	NaN	23.5446	22.7152	24.3608	NaN	23.8798	23.4772	NaN	23.0913	7	5	5	41	29.7	29.7	23.906	0	23.744	2409900000	46	F1S698;gi|545851112|ref|XP_005656802.1|	F1S698;gi|545851112|ref|XP_005656802.1|
NaN	22.2071	21.4767	21.165	NaN	NaN	21.6667	NaN	20.9352	21.3046	NaN	21.0622	21.3053	NaN	21.3684	20.6488	21.5964	21.5585	21.1495	NaN	21.1635	NaN	20.185	NaN	NaN	21.4355	NaN	21.5495	2	2	2	22.9	22.9	22.9	22.976	0	50.276	599810000	6	F1S6A9;gi|545797803|ref|XP_001928597.2|;gi|545797801|ref|XP_005659235.1|	F1S6A9;gi|545797803|ref|XP_001928597.2|;gi|545797801|ref|XP_005659235.1|
25.5385	21.9303	25.1784	25.7566	24.3691	18.2204	24.6907	NaN	24.9622	26.5173	21.9414	25.7028	25.655	24.1618	26.6502	25.2605	23.7973	26.1822	25.8237	24.5674	25.0819	23.7386	25.2152	NaN	25.7148	25.0342	NaN	25.5522	10	10	10	25.2	25.2	25.2	47.444	0	70.481	5454200000	119	F1S6B7;gi|545849353|ref|XP_005656703.1|;gi|545849357|ref|XP_005656705.1|	F1S6B7;gi|545849353|ref|XP_005656703.1|;gi|545849357|ref|XP_005656705.1|
24.6159	23.3882	24.1381	24.5003	23.6391	24.9981	24.5887	23.5115	24.4012	24.5577	23.1198	23.8883	24.5087	23.4684	24.328	23.9608	23.2019	24.0318	24.3631	NaN	23.9884	22.9577	24.577	NaN	24.3875	24.2696	23.676	24.5312	6	1	1	45.3	8.1	8.1	16.817	0	95.261	8043000000	27	F1S6C3	F1S6C3
23.1043	NaN	23.77	24.8314	NaN	24.5542	24.8042	NaN	23.8507	NaN	NaN	24.3283	25.2757	NaN	25.0912	24.5218	NaN	24.3687	24.6043	NaN	24.2382	NaN	24.495	21.1479	24.6209	23.5792	NaN	24.4876	2	2	2	4.9	4.9	4.9	62.259	0	6.0317	6419500000	18	F1S6E1;gi|545836345|ref|XP_003128061.4|	F1S6E1;gi|545836345|ref|XP_003128061.4|
24.5214	24.7829	24.404	25.0637	24.9754	25.1378	24.4169	23.9824	24.5846	24.9989	24.4868	24.7659	24.6598	23.7735	24.7096	24.9671	24.6347	24.967	24.4471	NaN	24.9902	23.2928	24.7515	NaN	24.6461	25.6699	NaN	24.827	8	8	8	15	15	15	82.188	0	44.179	3123500000	63	F1S6E8;gi|545849249|ref|XP_005667565.1|;gi|545849247|ref|XP_005667564.1|;gi|545849253|ref|XP_005667567.1|;gi|545849251|ref|XP_005667566.1|	F1S6E8;gi|545849249|ref|XP_005667565.1|;gi|545849247|ref|XP_005667564.1|;gi|545849253|ref|XP_005667567.1|;gi|545849251|ref|XP_005667566.1|
21.5566	NaN	21.3227	21.709	NaN	22.1073	21.4065	NaN	20.9868	21.1534	23.1872	21.2593	21.176	21.8918	21.869	20.8927	22.897	21.4872	NaN	NaN	22.7506	NaN	21.6123	NaN	21.3754	NaN	NaN	21.0611	6	6	6	6.1	6.1	6.1	132.14	0	6.3619	661080000	13	F1S6G2;gi|350586198|ref|XP_003128026.3|;gi|350586196|ref|XP_003482130.1|	F1S6G2;gi|350586198|ref|XP_003128026.3|;gi|350586196|ref|XP_003482130.1|
24.1249	23.7038	25.102	26.0593	24.6667	25.623	25.613	25.2056	26.0621	25.0824	21.9961	24.7625	26.1004	24.0624	25.2516	25.8591	24.5493	26.0368	25.5553	24.3307	24.7956	24.033	26.4979	23.2341	25.5258	26.1233	24.5203	25.5658	4	4	4	30.5	30.5	30.5	19.873	0	46.499	7755900000	104	F1S6G4;gi|545836201|ref|XP_005665488.1|;gi|545836204|ref|XP_005665489.1|	F1S6G4;gi|545836201|ref|XP_005665488.1|;gi|545836204|ref|XP_005665489.1|
NaN	NaN	NaN	18.5102	NaN	NaN	20.1107	19.9093	19.0776	NaN	NaN	19.6882	NaN	20.4513	19.2095	NaN	20.6566	18.024	NaN	NaN	20.5096	NaN	18.9316	NaN	NaN	19.3829	20.3034	NaN	2	2	2	8.6	8.6	8.6	54.062	0	21.948	79529000	6	F1S6H4	F1S6H4
21.7273	NaN	20.7718	21.0477	NaN	21.6796	20.451	NaN	21.0153	20.9381	NaN	21.2768	21.3836	NaN	21.2384	21.0201	NaN	20.9294	21.3461	NaN	21.1905	19.0627	20.7158	NaN	20.5295	20.8068	NaN	21.2302	4	4	4	8.5	8.5	8.5	72.303	0	6.7035	561990000	31	F1S6I1;gi|350586185|ref|XP_003482127.1|;gi|545798622|ref|XP_005659361.1|	F1S6I1;gi|350586185|ref|XP_003482127.1|
26.2306	25.8767	24.8992	25.0578	26.666	25.3043	24.966	22.6537	24.8869	24.7308	24.5727	25.2375	24.6732	24.9612	24.8773	25.4065	25.3539	25.1327	25.2911	25.3179	24.547	26.1122	25.2766	25.017	24.9344	24.8991	25.3441	25.1528	9	9	9	58.3	58.3	58.3	19.588	0	41.528	13119000000	150	F1S6K5;gi|545829026|ref|XP_005653295.1|;gi|545829024|ref|XP_005653294.1|	F1S6K5;gi|545829026|ref|XP_005653295.1|;gi|545829024|ref|XP_005653294.1|
19.9179	NaN	22.3133	21.4337	22.3144	21.3589	20.1307	NaN	22.5226	22.0007	NaN	23.7154	NaN	NaN	21.9582	20.8807	NaN	18.0452	20.9329	23.6769	21.588	NaN	20.9461	NaN	21.1508	22.035	NaN	20.679	3	3	3	44.1	44.1	44.1	13.309	0	41.86	464700000	28	F1S6P3	F1S6P3
24.9035	25.6336	24.3838	24.5168	24.856	24.3283	25.1222	NaN	24.2426	24.4955	23.0915	23.4142	24.3985	25.2271	24.265	24.5458	25.629	25.0305	23.5586	NaN	23.926	NaN	25.1204	22.5884	24.3615	24.0166	23.6578	24.4368	6	6	6	47.9	47.9	47.9	16.89	0	15.688	8267000000	66	F1S6Q1	F1S6Q1
26.4136	26.4903	26.4519	26.4846	26.2889	25.3777	25.7566	26.6068	26.2896	26.4933	25.2716	26.6828	26.5952	25.9419	26.5162	26.3509	25.5636	25.9541	26.7817	25.681	26.1804	26.3754	26.2212	27.5638	27.0884	26.7322	25.2756	26.5721	4	4	4	37.5	37.5	37.5	17.475	0	124.95	33178000000	121	F1S6Q7	F1S6Q7
24.0552	NaN	23.5483	24.0952	NaN	NaN	23.9527	NaN	24.6297	24.2789	26.4328	23.5768	23.8747	NaN	23.6909	24.735	NaN	24.8139	23.6458	NaN	24.1397	NaN	24.498	NaN	24.373	24.1831	NaN	24.2372	8	8	8	30.6	30.6	30.6	47.476	0	14.709	2008300000	25	F1S6R5;gi|545810745|ref|XP_005661424.1|	F1S6R5;gi|545810745|ref|XP_005661424.1|
22.6282	NaN	22.1422	21.5962	22.1548	22.1199	22.0358	21.9338	21.2068	21.7997	NaN	22.3545	22.0375	23.264	22.1202	22.1031	21.8688	22.1345	22.1878	23.3108	21.8323	23.1517	22.3274	NaN	21.613	22.1992	23.7621	22.2627	10	10	10	22.2	22.2	22.2	68.809	0	75.689	1351000000	25	F1S6V0	F1S6V0
19.5648	NaN	20.5339	20.4018	NaN	NaN	20.2763	NaN	20.8607	21.0259	NaN	20.8346	20.611	NaN	21.8026	20.3557	21.3802	20.6454	20.3606	NaN	20.5704	22.583	20.8538	NaN	20.508	20.6213	NaN	20.4293	4	4	4	6.5	6.5	6.5	157.56	0	28.734	368320000	16	F1S6V1;gi|311248212|ref|XP_003123028.1|;gi|545808435|ref|XP_005661188.1|	F1S6V1;gi|311248212|ref|XP_003123028.1|;gi|545808435|ref|XP_005661188.1|
23.6983	24.2187	23.8965	24.1532	23.7923	24.0499	23.691	22.7132	23.8478	23.9768	23.8818	24.1387	23.9337	24.2539	24.005	24.1315	24.8968	24.0268	24.2659	23.796	24.1193	24.5492	24.4194	22.7672	23.2743	23.9667	23.4381	24.07	20	20	20	24.9	24.9	24.9	105.6	0	120.23	5703300000	154	F1S6V4;gi|545808452|ref|XP_005661191.1|	F1S6V4;gi|545808452|ref|XP_005661191.1|
NaN	NaN	NaN	22.3132	NaN	NaN	22.8133	NaN	21.6104	21.9007	NaN	21.8313	21.7114	NaN	21.8884	21.5619	NaN	NaN	22.0435	NaN	21.688	NaN	22.1646	NaN	22.0474	21.9727	NaN	22.8494	3	3	3	9.8	9.8	9.8	46.442	0	10.427	225530000	8	F1S6Y3	F1S6Y3
24.5166	22.718	23.7063	24.1597	22.2818	24.4245	23.4	21.245	24.3708	23.6461	22.5269	23.8458	23.0564	22.4042	24.19	23.0454	24.0261	23.325	23.8313	22.6633	23.6135	23.36	24.0816	21.6926	23.7167	23.6127	23.3406	23.2914	3	3	3	39.5	39.5	39.5	9.0704	0	306.28	7485900000	102	F1S6Z3;gi|311243865|ref|XP_003121220.1|	F1S6Z3;gi|311243865|ref|XP_003121220.1|
20.0458	NaN	21.4721	22.2259	21.7999	20.8361	22.2093	24.0491	21.9893	22.0886	NaN	20.9568	21.3841	22.7162	20.8357	21.5561	21.9416	22.7888	NaN	NaN	21.2975	NaN	21.9278	22.1971	21.5215	21.7832	NaN	21.9705	2	2	2	13.9	13.9	13.9	26.862	0	137.81	1013400000	23	F1S6Z8;gi|545797766|ref|XP_005659225.1|	F1S6Z8;gi|545797766|ref|XP_005659225.1|
32.253	31.7574	31.0128	31.5777	31.1321	31.4537	31.5246	30.8729	31.3393	31.3061	29.5617	30.8218	31.4884	31.5429	31.2662	32.0769	32.0654	31.5344	32.1233	32.6236	30.7434	31.8723	31.689	30.9419	30.8636	31.2134	32.573	31.6493	12	12	12	61.3	61.3	61.3	26.495	0	323.31	15949000000	148	F1S710;gi|545851003|ref|XP_005656781.1|	F1S710;gi|545851003|ref|XP_005656781.1|
23.3203	20.8126	22.9822	22.2559	NaN	23.6147	22.2103	20.4895	22.1203	21.8096	NaN	22.4184	22.3822	20.555	22.8428	22.1971	20.592	21.8379	22.6958	NaN	23.9901	21.9689	22.8943	23.639	22.7305	22.6256	19.5508	22.2895	12	12	11	24.5	24.5	22.7	88.254	0	51.231	1983500000	61	F1S733;gi|545797716|ref|XP_005659222.1|;gi|545891862|ref|XP_005674430.1|;I3LL45;I3LE17;gi|545797718|ref|XP_005659223.1|	F1S733;gi|545797716|ref|XP_005659222.1|;gi|545891862|ref|XP_005674430.1|
23.9638	23.6411	23.7196	24.329	24.248	23.2614	23.8002	23.4772	23.5218	23.5026	NaN	23.0002	23.2023	NaN	23.861	24.1598	22.5719	23.6298	23.5652	NaN	22.6808	23.5989	24.2218	23.3921	23.3897	23.5393	22.9691	23.7596	11	11	11	22.7	22.7	22.7	74.431	0	117.68	3267200000	73	F1S742;gi|545851013|ref|XP_005656786.1|	F1S742;gi|545851013|ref|XP_005656786.1|
24.0206	NaN	23.766	24.2088	NaN	24.3559	23.4544	NaN	24.669	23.8706	NaN	24.0572	24.4051	23.645	24.1272	24.6783	22.8807	23.7609	24.7088	21.5863	24.7873	25.3054	23.7345	24.8639	24.8437	23.5194	NaN	24.1841	8	8	7	53.1	53.1	48.2	25	0	92.07	2218400000	48	F1S747;Q06AU5;F1STR2	F1S747;Q06AU5
21.6243	22.1026	21.6654	22.3593	22.4687	20.4555	21.8546	22.9404	22.0194	21.6593	NaN	21.2453	21.8583	21.8277	21.8009	22.5549	21.9577	21.8388	21.5908	NaN	21.9201	21.8335	21.9312	22.299	21.6934	21.3904	22.7983	21.1829	7	7	7	15.5	15.5	15.5	69.613	0	7.3621	676110000	11	F1S754;gi|545849178|ref|XP_003130105.3|	F1S754;gi|545849178|ref|XP_003130105.3|
24.3898	26.0753	24.7693	25.2957	24.8107	25.3741	25.3531	NaN	25.013	25.2535	26.1337	24.899	25.1596	24.7222	25.4599	24.6383	25.6492	25.0147	24.9743	23.5378	24.8328	26.0379	25.1271	24.6578	24.861	25.1902	26.5036	25.3939	4	4	4	33.1	33.1	33.1	18.13	0	201.51	8686100000	81	F1S765	F1S765
25.2511	26.6301	25.6403	26.3781	26.4429	25.6247	25.8241	25.6024	25.677	25.9492	26.8803	25.7523	26.1501	26.8174	25.76	25.6034	26.3128	26.0914	25.903	NaN	26.299	26.0765	25.7373	25.2206	25.7255	25.9839	25.7759	25.9948	13	13	12	21.3	21.3	20.3	80.624	0	55.364	15989000000	114	F1S775;gi|345110589|ref|NP_001230781.1|	F1S775;gi|345110589|ref|NP_001230781.1|
NaN	NaN	20.421	20.8222	NaN	21.5666	20.9182	NaN	20.9953	20.521	NaN	20.3733	21.0342	NaN	NaN	20.7168	20.5451	NaN	20.4084	NaN	20.6169	NaN	NaN	NaN	NaN	20.0838	NaN	21.1151	7	7	7	19.9	19.9	19.9	52.463	0	9.7029	389990000	17	F1S781	F1S781
21.4371	NaN	22.0268	23.0985	NaN	23.8667	22.5304	25.9222	22.8478	22.9409	24.9689	22.2183	23.088	NaN	22.1511	22.8675	23.5334	22.6174	22.3223	26.4302	23.2757	23.2539	22.5864	22.7964	22.515	22.6295	NaN	22.8957	4	4	4	19.3	19.3	19.3	31.208	0	28.767	1505300000	30	F1S785;gi|545835947|ref|XP_005665445.1|;gi|350586166|ref|XP_003128019.3|	F1S785;gi|545835947|ref|XP_005665445.1|;gi|350586166|ref|XP_003128019.3|
23.3901	NaN	22.4142	20.3893	NaN	21.8892	23.0044	NaN	21.6481	21.2521	NaN	22.6621	21.2672	NaN	22.3072	21.6148	NaN	21.3813	21.6464	21.5013	21.8619	NaN	22.1355	NaN	20.7992	20.7904	NaN	22.0946	10	10	10	30.7	30.7	30.7	63.324	0	191.6	1010800000	32	F1S788;gi|147905213|ref|NP_001090919.1|	F1S788;gi|147905213|ref|NP_001090919.1|
24.0393	NaN	24.3127	22.296	NaN	19.904	20.0346	NaN	22.4854	NaN	NaN	23.5644	22.5114	NaN	22.1921	22.6669	NaN	22.5104	20.8453	NaN	23.1026	NaN	22.6878	NaN	NaN	20.2889	NaN	NaN	4	4	4	15.6	15.6	15.6	55.831	0	4.6366	315850000	7	F1S7A2;F1S7A3;gi|148223812|ref|NP_001090911.1|	F1S7A2;F1S7A3;gi|148223812|ref|NP_001090911.1|
23.274	20.8523	24.0358	22.1975	21.291	22.0798	23.1386	NaN	23.2987	21.0735	NaN	23.1068	22.5886	NaN	20.8569	22.6242	NaN	22.1016	21.4468	NaN	21.7339	NaN	22.2448	NaN	22.416	23.0337	22.2628	22.7289	6	6	6	24.8	24.8	24.8	34.227	0	10.424	1221900000	39	F1S7A8;gi|545835893|ref|XP_005665441.1|	F1S7A8;gi|545835893|ref|XP_005665441.1|
23.4422	22.3944	22.1503	22.9123	22.6308	24.1687	23.0786	NaN	23.0601	22.4303	21.3999	22.306	22.6685	21.851	22.7246	23.3472	22.8837	22.2376	22.5001	NaN	22.6324	21.8358	22.6367	21.0481	22.2325	22.3476	21.8069	22.3706	12	12	12	17	17	17	132.86	0	100.06	1421300000	42	F1S7C4;gi|545808624|ref|XP_003480797.2|	F1S7C4;gi|545808624|ref|XP_003480797.2|
21.2494	NaN	20.5761	NaN	NaN	NaN	NaN	NaN	20.1246	20.0379	NaN	20.5592	NaN	NaN	20.0542	19.3501	20.6396	18.6812	20.1104	NaN	NaN	NaN	18.2919	NaN	19.6662	20.9588	NaN	20.3828	2	2	2	11.2	11.2	11.2	25.802	0.00018195	2.704	118270000	12	F1S7C8	F1S7C8
24.7803	25.1762	24.3676	24.7768	25.2256	25.4647	24.6898	23.3777	24.473	24.7444	23.9918	24.7735	24.8359	24.8575	25.2664	24.5465	25.465	25.0392	25.2371	24.8371	24.5209	23.8978	24.7242	23.0572	24.2874	24.8411	24.6228	25.1458	10	10	10	43.8	43.8	43.8	34.537	0	268.25	8465800000	131	F1S7E0;gi|311249347|ref|XP_003123585.1|;gi|311249345|ref|XP_003123586.1|;F1RXG7	F1S7E0;gi|311249347|ref|XP_003123585.1|;gi|311249345|ref|XP_003123586.1|;F1RXG7
21.0181	NaN	20.3721	20.7745	NaN	20.7422	20.6752	NaN	21.0658	20.9129	NaN	20.1822	20.8899	21.9307	20.5349	20.9248	22.1439	20.8015	21.2392	NaN	20.9998	NaN	20.7173	21.6103	20.701	20.1858	NaN	20.6489	4	4	4	15.1	15.1	15.1	40.175	0	45.363	715980000	33	F1S7H6;gi|545880025|ref|XP_005672879.1|	F1S7H6;gi|545880025|ref|XP_005672879.1|
24.0572	24.5653	24.0914	24.2052	24.9501	24.3253	24.6132	23.8875	24.0377	24.0717	23.5847	23.919	24.7828	24.5123	23.8527	24.5331	23.9673	24.8037	23.5885	23.26	24.2422	24.4712	24.4873	24.3739	24.2213	23.9559	24.464	24.8418	14	14	11	24	24	19.8	103.27	0	147.92	6736700000	110	F1S7J6;gi|545810283|ref|XP_003480867.2|;gi|545810280|ref|XP_005661367.1|;gi|545810286|ref|XP_003354065.3|	F1S7J6;gi|545810283|ref|XP_003480867.2|;gi|545810280|ref|XP_005661367.1|;gi|545810286|ref|XP_003354065.3|
23.9832	24.3842	24.0394	22.1388	23.6146	22.0604	22.8622	NaN	24.0499	23.4381	NaN	24.383	22.9848	23.2438	23.2198	23.2244	23.8768	21.9213	23.0729	NaN	23.7533	23.5177	20.493	23.219	23.3822	23.8859	23.2352	23.6845	6	6	6	21.1	21.1	21.1	49.846	0	19.129	1817000000	34	F1S7L6;gi|545810366|ref|XP_005661385.1|;gi|545810363|ref|XP_003123117.2|	F1S7L6;gi|545810366|ref|XP_005661385.1|;gi|545810363|ref|XP_003123117.2|
25.0492	24.5568	23.5491	24.0058	22.0538	24.6441	23.8978	NaN	24.2376	24.0236	22.1337	23.8229	24.2335	23.9165	23.9231	24.7805	24.2982	24.2445	23.8597	24.6094	23.4752	23.8271	24.6959	22.6749	23.3382	23.6368	24.5441	23.4769	12	12	10	32.8	32.8	27.6	41.557	0	97.327	6031400000	82	F1S7L8;gi|545810375|ref|XP_005661386.1|;gi|545810381|ref|XP_005661387.1|;gi|545810384|ref|XP_005661388.1|	F1S7L8;gi|545810375|ref|XP_005661386.1|;gi|545810381|ref|XP_005661387.1|;gi|545810384|ref|XP_005661388.1|
21.3495	NaN	22.4117	20.1427	NaN	22.01	21.2227	23.8457	21.4485	21.9825	25.2749	20.7176	21.8061	NaN	20.7732	21.8945	22.0654	20.96	21.3711	NaN	22.1136	NaN	21.1377	21.6045	20.1249	22.4684	24.6644	22.2727	4	4	4	14.7	14.7	14.7	41.957	0	16.381	1096500000	19	F1S7T5;gi|545797658|ref|XP_005659209.1|	F1S7T5;gi|545797658|ref|XP_005659209.1|
21.745	NaN	21.4943	19.3826	NaN	21.7748	20.3259	NaN	21.4866	21.4656	NaN	21.9697	22.0233	NaN	22.3061	22.2384	NaN	22.473	21.6308	NaN	19.9438	21.3002	23.1656	23.2897	22.494	21.1668	NaN	22.0304	6	6	6	17.4	17.4	17.4	50.481	0	13.718	1269700000	18	F1S7W2	F1S7W2
NaN	26.7886	22.5481	22.3104	26.3626	NaN	NaN	26.6054	21.8663	21.8286	26.4809	21.8244	22.1535	26.1189	22.1488	21.8005	25.9828	22.3347	22.0347	NaN	22.4081	NaN	22.7946	25.2465	21.4623	20.3485	NaN	20.3683	3	3	3	1.8	1.8	1.8	343.14	0	3.8549	168150000	6	F1S7X1	F1S7X1
19.988	NaN	19.5138	19.3578	NaN	20.3757	19.3013	NaN	20.9028	19.1494	NaN	20.3299	18.2845	NaN	20.0024	NaN	NaN	20.2912	20.0133	NaN	20.2363	NaN	18.3514	NaN	19.0485	19.0379	NaN	19.8641	3	3	3	4.8	4.8	4.8	106.08	0	21.537	257610000	10	F1S7Y1;gi|545843947|ref|XP_005653623.1|;I3LSQ9;gi|545812822|ref|XP_005661862.1|	F1S7Y1;gi|545843947|ref|XP_005653623.1|
21.36	NaN	20.8427	21.9836	NaN	23.2653	20.3519	NaN	20.8231	20.5795	NaN	20.3604	20.8715	NaN	20.8822	21.0386	NaN	20.87	20.8687	NaN	21.7677	21.0526	20.0727	NaN	20.585	21.8731	NaN	22.0472	9	9	9	14.1	14.1	14.1	108.06	0	41.372	480150000	23	F1S7Z4;gi|545835801|ref|XP_003128002.2|	F1S7Z4;gi|545835801|ref|XP_003128002.2|
28.0994	27.7868	28.2335	28.2185	28.3953	28.1198	28.3088	27.3791	28.1513	28.5446	27.1361	28.1745	28.6938	28.1915	28.5887	28.0088	27.6395	28.3752	28.4338	27.9522	28.1469	27.7093	28.6041	28.4927	28.6027	28.279	28.2218	28.0601	34	34	34	75.8	75.8	75.8	61.619	0	323.31	115000000000	614	F1S814;gi|545835769|ref|XP_005656214.1|;gi|350538593|ref|NP_001233247.1|	F1S814;gi|545835769|ref|XP_005656214.1|;gi|350538593|ref|NP_001233247.1|
NaN	NaN	20.1056	20.0013	NaN	NaN	19.931	21.2655	20.4887	20.3865	21.1817	NaN	19.6969	NaN	19.9065	20.6728	21.8278	20.7331	20.755	NaN	20.5001	21.5002	20.5668	NaN	19.6857	NaN	21.8068	NaN	4	4	4	3	3	3	207.7	0	5.0679	156600000	4	F1S842;F1S843;gi|545892007|ref|XP_005658894.1|	F1S842;F1S843;gi|545892007|ref|XP_005658894.1|
24.6114	24.3504	25.2095	25.4505	24.1621	25.1112	25.8012	24.6818	24.827	25.003	NaN	24.8646	25.1763	NaN	25.2859	24.7087	20.459	25.4379	25.3167	22.3812	23.9502	24.6925	25.2922	25.4518	24.3842	24.8484	25.3838	24.9582	14	14	14	41.4	41.4	41.4	41.73	0	260.92	7820500000	128	F1S850;gi|545871749|ref|XP_003359405.2|	F1S850;gi|545871749|ref|XP_003359405.2|
22.276	23.1678	22.4387	23.001	NaN	21.9019	23.5405	NaN	22.6925	22.7359	NaN	23.1356	22.8345	22.9778	23.1839	23.4437	22.7492	22.9603	23.1185	NaN	22.6474	22.3461	23.4296	21.9926	22.3457	23.1919	22.8689	23.5331	5	5	5	29.6	29.6	29.6	29.56	0	39.726	1914800000	30	F1S870;gi|545879933|ref|XP_005672871.1|	F1S870;gi|545879933|ref|XP_005672871.1|
24.8522	26.0622	25.5577	25.7506	25.8941	25.4626	25.858	26.2667	25.716	25.2903	24.9499	25.4471	26.0248	25.8702	25.4483	25.5114	26.0312	25.5867	25.3554	26.1205	25.5023	25.163	25.6751	24.7303	25.3712	25.4769	24.8225	25.2658	15	15	15	56.5	56.5	56.5	40.57	0	279.97	14967000000	189	F1S880;gi|545879902|ref|XP_005672864.1|;gi|545879905|ref|XP_005672865.1|;gi|545879908|ref|XP_005672866.1|	F1S880;gi|545879902|ref|XP_005672864.1|;gi|545879905|ref|XP_005672865.1|;gi|545879908|ref|XP_005672866.1|
24.8864	23.8226	25.7797	25.9205	24.7133	25.7925	25.5085	22.7513	25.754	25.4697	24.0924	25.7443	25.6844	25.2339	25.4239	25.7305	24.3848	26.0076	25.5753	21.937	25.8216	22.5954	25.9311	22.1727	25.7727	25.5448	23.5633	26.1569	16	16	15	51.7	51.7	46.7	42.174	0	171.05	9956000000	213	F1S897;gi|113205754|ref|NP_001038040.1|;I3L8X0;gi|545894417|ref|XP_005658750.1|	F1S897;gi|113205754|ref|NP_001038040.1|;I3L8X0;gi|545894417|ref|XP_005658750.1|
22.4797	22.4521	21.1885	21.9732	22.6319	21.9053	21.4584	NaN	21.734	22.2593	NaN	21.7242	21.4876	NaN	22.0399	22.0139	21.7578	22.4198	21.9247	NaN	21.5556	21.9418	22.2564	NaN	21.8247	21.5049	22.5993	22.0757	7	7	7	14.3	14.3	14.3	90.269	0	53.899	1366600000	38	F1S8A4;gi|347300202|ref|NP_001231414.1|;gi|545879732|ref|XP_005672834.1|	F1S8A4;gi|347300202|ref|NP_001231414.1|;gi|545879732|ref|XP_005672834.1|
21.9646	22.8282	21.327	21.3873	22.6329	21.8452	21.0364	NaN	21.8317	21.763	NaN	21.3632	21.638	NaN	21.7049	21.694	22.742	22.0796	21.6181	NaN	21.6506	22.8411	22.1274	NaN	21.8831	21.2897	22.0879	22.1634	4	4	4	25.4	25.4	25.4	23.597	0	21.682	1328100000	39	F1S8A5	F1S8A5
22.7773	23.8109	22.2603	22.508	23.483	22.7189	22.7904	NaN	23.1222	22.3526	NaN	21.8183	22.7649	22.4606	22.7683	22.6413	23.3324	22.9824	23.3069	23.0247	22.7248	22.6505	23.0372	22.0456	22.9656	22.4295	22.4866	22.5515	9	9	9	45.8	45.8	45.8	35.765	0	153.28	2348500000	81	F1S8B0	F1S8B0
24.4505	24.1004	24.0289	23.2999	23.5122	23.9759	23.5859	24.6313	23.6813	24.0755	26.9789	24.612	23.4636	NaN	24.3448	23.3983	23.55	23.7439	23.5937	23.4624	24.714	24.3426	23.3221	27.0099	23.461	24.1707	24.2163	24.8317	14	11	11	25.6	22.5	22.5	75.798	0	71.828	5446200000	85	F1S8C1;gi|350596807|ref|XP_003484321.1|;I3LDK5	F1S8C1;gi|350596807|ref|XP_003484321.1|;I3LDK5
19.1587	20.3999	20.2244	20.7392	20.5708	20.6629	20.3269	NaN	20.554	20.1184	NaN	NaN	20.6774	NaN	20.8862	19.9301	20.8813	19.6077	21.0145	20.8086	20.3201	20.7058	20.3832	NaN	20.6709	20.9076	NaN	20.4044	2	2	2	8.1	8.1	8.1	35.718	0	5.8012	355700000	10	F1S8D2;gi|350580355|ref|XP_003480800.1|	F1S8D2;gi|350580355|ref|XP_003480800.1|
23.5823	25.362	24.0068	23.4462	22.1512	22.0944	24.6379	25.4861	23.5249	24.4942	23.3144	23.9045	23.8289	23.4032	22.9426	24.3015	24.1228	24.2654	22.3916	23.3961	24.6786	24.7391	23.8157	NaN	23.5997	24.4536	22.4402	23.7467	10	10	10	41.2	41.2	41.2	36.989	0	45.25	4192700000	52	F1S8D4	F1S8D4
20.9641	20.8368	20.3028	20.1674	20.8724	20.9119	20.6711	20.9425	20.3237	21.1223	20.9327	20.2545	20.5806	21.0722	20.3538	19.3925	21.2857	20.7957	20.3321	NaN	21.1111	20.8013	19.8867	20.6666	19.9998	20.8401	20.6527	20.4104	3	3	3	13.5	13.5	13.5	33.036	0	14.272	488050000	8	F1S8E6	F1S8E6
26.0962	26.2374	25.94	26.1717	26.3091	26.2476	25.9706	25.1042	26.3836	26.3776	25.5045	26.1958	26.1923	25.8916	25.9129	26.1557	26.3209	26.4974	26.5382	25.4596	25.6823	26.0181	26.4299	25.774	26.0085	26.2616	26.3655	26.4438	20	20	20	34.5	34.5	34.5	78.078	0	323.31	20108000000	248	F1S8G5;P47788	F1S8G5;P47788
24.9215	25.0833	24.4683	24.4669	24.7718	24.2047	23.7143	25.2675	23.8147	24.0597	22.5692	24.1629	24.1657	24.5692	24.0922	24.1724	24.6537	23.5694	24.3419	24.8997	24.9928	23.9012	23.6326	25.3575	23.6686	24.3329	24.0513	23.7211	10	10	10	34.2	34.2	34.2	34.189	0	71.498	9036100000	117	F1S8G6	F1S8G6
22.0919	NaN	NaN	21.5464	NaN	NaN	20.1918	NaN	22.4724	20.9222	NaN	20.6718	21.8498	NaN	21.2467	21.9212	NaN	NaN	NaN	NaN	20.8077	NaN	21.2537	NaN	NaN	NaN	NaN	22.0528	3	3	3	26.4	26.4	26.4	30.153	0	11.059	546380000	8	F1S8H7;gi|335292623|ref|XP_003356769.1|	F1S8H7;gi|335292623|ref|XP_003356769.1|
22.77	23.6771	22.8632	23.6988	22.1811	23.2782	22.9399	24.195	23.0465	23.0679	23.3017	22.373	23.3578	NaN	22.8615	23.2154	24.6394	22.8681	23.6862	NaN	23.2952	23.4801	23.4414	23.6419	23.1914	23.3416	NaN	22.4101	15	15	15	18.3	18.3	18.3	120.06	0	81.792	2752900000	71	F1S8K5;gi|335292602|ref|XP_001929215.3|	F1S8K5;gi|335292602|ref|XP_001929215.3|
26.8692	25.6604	26.6932	26.9399	26.8906	26.5316	26.9647	25.0894	26.8445	26.8043	25.9352	26.7665	26.9217	24.7105	26.9119	27.1343	26.3691	26.9492	26.6232	25.8584	27.0804	26.5799	27.3901	26.7992	26.696	26.5476	26.0044	26.9769	17	17	17	48.7	48.7	48.7	41.638	0	323.31	25427000000	324	F1S8M9;gi|164664444|ref|NP_001106907.1|	F1S8M9;gi|164664444|ref|NP_001106907.1|
NaN	NaN	19.0049	18.7509	NaN	19.6393	18.3773	NaN	19.2247	NaN	NaN	NaN	NaN	NaN	NaN	NaN	NaN	NaN	NaN	NaN	NaN	19.9137	NaN	NaN	19.0502	18.8914	NaN	19.2861	24	1	1	11.5	0.4	0.4	344.68	0	5.6313	76762000	3	F1S8N5	F1S8N5
20.089	NaN	21.7223	NaN	NaN	21.6583	NaN	NaN	NaN	19.9597	NaN	20.6109	20.946	NaN	20.8152	NaN	NaN	21.2974	NaN	NaN	21.8793	NaN	NaN	NaN	NaN	19.8746	NaN	20.422	5	5	5	3.6	3.6	3.6	252.86	0	23.225	204810000	13	F1S8P4;gi|545852325|ref|XP_003130599.4|	F1S8P4;gi|545852325|ref|XP_003130599.4|
22.4349	22.3804	21.7086	22.6454	21.9272	22.8189	22.4149	20.9174	22.5089	21.8872	21.5898	21.5373	22.3692	22.6749	22.1312	22.4493	22.8456	22.841	22.5033	NaN	22.3932	22.5213	22.8817	NaN	22.2464	21.9613	21.998	22.2553	3	3	3	7.2	7.2	7.2	48.282	0	12.53	1795500000	36	F1S8P6	F1S8P6
23.4646	NaN	23.3869	24.0421	23.3423	22.3221	23.6712	22.9572	23.4292	24.0692	21.7987	23.9809	24.3188	23.867	23.6138	24.1815	22.3437	23.693	23.7959	23.2256	23.2357	22.8286	23.2863	22.8132	23.9748	23.6156	23.3283	23.9037	22	1	1	53.2	1.6	1.6	81.206	0.00053879	2.5928	4880100000	24	F1S8P9;gi|545843748|ref|XP_005666554.1|;gi|545843742|ref|XP_005666552.1|;gi|545843736|ref|XP_005666550.1|;gi|545843760|ref|XP_005666558.1|;gi|545843754|ref|XP_005666556.1|;gi|335285322|ref|XP_003354826.1|;I3L5B0	F1S8P9;gi|545843748|ref|XP_005666554.1|;gi|545843742|ref|XP_005666552.1|;gi|545843736|ref|XP_005666550.1|;gi|545843760|ref|XP_005666558.1|;gi|545843754|ref|XP_005666556.1|
24.7444	21.8722	25.2186	26.3188	25.3108	26.2103	25.364	24.8863	25.7809	25.3839	24.3663	25.1698	25.414	25.0472	25.6131	25.2636	23.6144	26.077	25.1394	NaN	25.7821	23.7651	25.7672	25.0753	26.3245	25.3438	25.557	25.5483	11	11	11	22.4	22.4	22.4	72.388	0	164.53	13095000000	117	F1S8Q4;gi|545852349|ref|XP_003130598.4|;gi|545852346|ref|XP_005668009.1|	F1S8Q4;gi|545852349|ref|XP_003130598.4|
NaN	NaN	25.7908	25.3964	NaN	NaN	NaN	24.193	24.8965	NaN	NaN	25.1401	NaN	NaN	24.5892	25.1964	NaN	24.5003	25.9342	NaN	23.796	NaN	25.0519	NaN	25.6859	NaN	NaN	NaN	3	3	3	5.1	5.1	5.1	77.675	0	25.487	146150000	9	F1S8S4;gi|545852274|ref|XP_005653847.1|	F1S8S4;gi|545852274|ref|XP_005653847.1|
18.8279	NaN	NaN	18.755	NaN	18.7938	NaN	NaN	18.1058	18.4876	NaN	NaN	18.6756	NaN	18.7498	19.1281	NaN	17.693	NaN	NaN	NaN	NaN	18.871	NaN	NaN	NaN	NaN	NaN	2	2	2	5.2	5.2	5.2	78.723	0	36.834	83225000	6	F1S8T4	F1S8T4
21.8838	23.7058	22.2498	21.5419	22.3508	22.6252	21.9349	24.8101	22.4341	22.9523	20.8365	22.6378	22.8819	NaN	21.5916	21.8542	23.5541	23.0001	22.179	23.9025	22.6836	21.3769	22.8976	NaN	21.6784	22.2302	NaN	21.8482	6	6	6	14.1	14.1	14.1	103	0	51.726	1287800000	55	F1S8T6;gi|545871668|ref|XP_005671456.1|;gi|335302147|ref|XP_003359393.1|;gi|545871671|ref|XP_005671457.1|;gi|545871649|ref|XP_003359389.3|	F1S8T6;gi|545871668|ref|XP_005671456.1|;gi|335302147|ref|XP_003359393.1|;gi|545871671|ref|XP_005671457.1|;gi|545871649|ref|XP_003359389.3|
NaN	NaN	20.2651	22.4879	NaN	NaN	19.7532	NaN	21.3528	21.96	NaN	21.9671	NaN	23.1573	21.8806	20.7336	21.8322	21.5822	21.3507	NaN	NaN	22.7552	21.6272	NaN	20.7618	21.4327	NaN	21.9506	2	2	2	9.9	9.9	9.9	23.169	0.003527	1.9192	247040000	10	F1S8U0;gi|545871635|ref|XP_005671451.1|	F1S8U0;gi|545871635|ref|XP_005671451.1|
22.7641	22.2163	21.2693	22.9211	NaN	21.8245	22.0295	NaN	22.2649	23.225	23.3832	22.2321	22.0689	22.1812	22.6586	23.2833	22.3271	22.7969	22.4629	NaN	22.5734	NaN	22.4905	21.8366	21.9459	22.517	NaN	22.3013	5	5	5	33.3	33.3	33.3	17.703	0	7.4588	1275500000	25	F1S8U4	F1S8U4
29.5789	28.7808	29.3587	30.1403	29.1878	29.9725	30.457	27.8458	30.4564	29.6024	27.2407	29.5461	29.6416	28.2178	30.0462	29.1874	27.8615	29.3407	29.0218	26.2732	29.4496	28.4337	30.0953	29.2061	30.1081	29.459	28.2935	29.5028	33	33	3	63.4	63.4	10.1	56.724	0	323.31	220000000000	900	F1S8V6;gi|545871562|ref|XP_005671436.1|;gi|545871560|ref|XP_005671435.1|	F1S8V6;gi|545871562|ref|XP_005671436.1|;gi|545871560|ref|XP_005671435.1|
21.4854	NaN	21.9405	19.0391	20.8721	21.6771	19.8695	NaN	21.5635	21.7711	NaN	20.9121	20.2736	NaN	21.0234	19.9793	20.9139	20.6652	22.0861	NaN	22.1425	NaN	21.159	21.6986	20.7648	21.4316	20.9259	21.4518	9	9	9	26.7	26.7	26.7	54.064	0	11.398	633170000	18	F1S8X7	F1S8X7
21.3895	22.6282	21.9811	21.1193	22.3883	21.6425	21.2229	22.8729	22.4028	22.0633	24.0284	22.5345	21.5483	22.6919	22.0263	22.0428	23.3135	21.311	22.405	22.9659	21.9964	22.2536	21.5302	21.2704	21.8027	22.594	22.255	21.6224	8	8	8	11.2	11.2	11.2	123.15	0	37.659	859340000	52	F1S8Y8;gi|545871542|ref|XP_005657507.1|	F1S8Y8;gi|545871542|ref|XP_005657507.1|
21.2532	NaN	19.9175	NaN	NaN	NaN	18.7552	NaN	21.9902	21.3319	NaN	21.4933	18.2854	NaN	21.3773	20.7308	NaN	19.833	NaN	NaN	20.9639	NaN	21.1513	NaN	19.4917	21.4024	NaN	19.0323	2	2	2	9.9	9.9	9.9	25.887	0	10.858	232750000	12	F1S924	F1S924
20.5312	22.4581	20.8763	21.0598	19.6166	21.4736	21.3671	NaN	20.1029	20.3007	23.2825	20.2048	21.4902	22.0784	20.9896	22.9675	22.5429	21.688	20.8523	22.9577	22.3635	NaN	21.2403	21.4118	21.2231	20.6576	23.5279	21.0102	8	8	8	16.4	16.4	16.4	71.747	0	10.593	684100000	16	F1S940	F1S940
21.2031	NaN	20.6292	18.8848	NaN	NaN	NaN	NaN	20.5939	NaN	NaN	NaN	NaN	NaN	21.6526	18.5981	NaN	17.4092	20.4367	NaN	21.1481	NaN	19.5954	NaN	NaN	22.1285	NaN	21.6482	2	2	2	11.8	11.8	11.8	43.637	0.00018222	2.7128	119880000	10	F1S962	F1S962
22.6078	NaN	22.9262	22.0319	NaN	21.5425	22.8387	NaN	22.2706	22.0225	NaN	22.0384	21.4192	21.9534	21.5427	20.9308	NaN	22.362	21.4199	NaN	23.2446	NaN	22.1772	NaN	21.8261	22.6653	NaN	21.7242	5	5	5	40.9	40.9	40.9	18.509	0	92.804	955150000	18	F1S972;gi|545843431|ref|XP_005656533.1|	F1S972;gi|545843431|ref|XP_005656533.1|
24.189	NaN	21.2811	21.6118	NaN	23.3953	23.0778	NaN	21.2942	21.7617	NaN	20.5642	21.7792	NaN	22.324	23.0555	NaN	23.0508	NaN	NaN	20.0651	NaN	22.7544	22.5379	21.9356	21.7343	NaN	20.9925	23	3	3	43.4	3.7	3.7	66.994	0	96.136	1450100000	24	F1S982	F1S982
19.9929	NaN	19.6672	20.217	NaN	18.9248	20.6667	NaN	20.3248	20.3593	NaN	19.5835	20.4959	NaN	19.4883	21.2091	NaN	20.2944	19.6024	NaN	NaN	NaN	20.9298	NaN	19.7479	20.6678	NaN	20.083	2	2	2	21.5	21.5	21.5	20.162	0	243.59	414730000	29	F1S994	F1S994
22.1459	22.373	20.7234	21.0761	21.3387	21.2422	21.141	22.5331	20.9533	20.4665	23.1274	20.5801	21.3532	22.1713	20.6661	21.0094	22.6155	21.0288	21.6489	NaN	21.5898	22.2215	20.1371	21.067	20.4736	21.4055	21.6355	21.192	5	5	5	17.7	17.7	17.7	50.022	0	26.265	968110000	32	F1S9A4;gi|545808325|ref|XP_005661162.1|	F1S9A4;gi|545808325|ref|XP_005661162.1|
25.0855	NaN	24.7473	23.9683	NaN	22.3263	23.0802	NaN	24.1962	23.1511	NaN	24.7505	23.0019	NaN	22.6092	24.4498	NaN	NaN	25.3354	NaN	22.1022	NaN	23.9213	NaN	23.6848	24.06	NaN	23.4401	3	3	3	8.9	8.9	8.9	62.138	0	6.0208	99655000	13	F1S9C2;gi|545808288|ref|XP_005661150.1|	F1S9C2;gi|545808288|ref|XP_005661150.1|
23.812	NaN	23.0667	22.7258	22.448	23.1054	23.3279	NaN	21.8859	22.2348	NaN	22.0968	22.1374	23.4112	22.5072	22.3225	23.6693	23.6687	22.6814	NaN	22.228	22.427	22.6365	22.6272	21.7349	22.251	NaN	22.5717	4	4	4	15.4	15.4	15.4	25.515	0	16.876	2374900000	19	F1S9C5;gi|545808262|ref|XP_005661141.1|	F1S9C5;gi|545808262|ref|XP_005661141.1|
26.0658	26.1422	26.291	26.2759	25.8511	25.6798	26.1925	26.5047	25.8317	26.6345	25.9097	26.5543	26.5928	24.7525	26.9326	25.9957	25.8677	26.7218	26.6283	24.4294	26.5735	25.9749	26.656	23.8888	26.6433	26.1523	25.7545	26.7141	13	13	13	57.4	57.4	57.4	28.658	0	323.31	19894000000	172	F1S9C9;gi|335292522|ref|XP_001924480.2|	F1S9C9;gi|335292522|ref|XP_001924480.2|
21.4884	NaN	NaN	20.7748	21.9855	20.5474	19.8447	NaN	20.0232	20.5639	NaN	21.3347	19.99	NaN	20.5152	21.155	21.5908	21.4269	20.5075	NaN	NaN	NaN	20.4331	22.225	20.5529	NaN	NaN	20.5912	4	4	4	23.9	23.9	23.9	37.215	0	9.9939	290350000	19	F1S9G9	F1S9G9
24.296	21.9427	24.6164	23.9622	NaN	24.2257	NaN	NaN	24.397	23.3462	NaN	23.2647	24.0159	NaN	25.0948	22.9518	22.4176	24.646	23.1589	NaN	NaN	21.1992	24.7715	NaN	23.7356	24.1249	NaN	23.9657	5	5	5	31.4	31.4	31.4	34.973	0	55.581	476180000	19	F1S9H0	F1S9H0
21.4545	NaN	21.1378	21.6377	22.6453	21.7767	21.7115	21.7035	22.4746	21.6419	22.2057	21.1317	21.7882	22.883	21.1924	21.9972	22.8152	21.8922	22.324	NaN	21.8333	22.6673	22.1944	22.8219	21.3696	20.9631	22.9618	22.1028	11	11	11	9.2	9.2	9.2	205.8	0	15.594	936670000	49	F1S9I0;gi|545852104|ref|XP_005667984.1|;gi|545852119|ref|XP_005667987.1|	F1S9I0;gi|545852104|ref|XP_005667984.1|
28.3751	26.8185	28.2535	27.6053	27.6514	28.3991	28.9198	24.539	28.4874	28.1701	21.7087	28.1603	28.7321	27.1899	28.1496	27.5756	26.5999	27.7434	28.2387	24.8117	27.9548	25.8073	28.2577	26.6169	28.0807	27.7205	25.2975	27.5014	15	15	2	37.8	37.8	7.1	37.765	0	323.31	94535000000	314	F1S9I9	F1S9I9
23.5158	23.9388	23.6884	24.6462	23.5195	23.5939	23.504	NaN	24.1793	24.3558	23.4603	23.8934	24.1544	24.5145	24.5376	23.9065	24.4922	23.9122	23.651	NaN	24.1515	24.04	24.2988	23.8292	24.1771	24.0377	23.6106	23.4877	9	9	9	8.4	8.4	8.4	155.09	0	16.419	1765100000	82	F1S9J9;gi|311265237|ref|XP_003130554.1|	F1S9J9;gi|311265237|ref|XP_003130554.1|
24.8486	24.2644	25.0093	25.3227	24.7177	24.996	25.2071	24.2046	25.0937	25.1	22.9966	24.9222	25.2697	24.5211	25.172	24.9442	24.203	25.1562	24.893	22.4622	25.012	24.0855	25.3538	22.6371	24.688	25.2617	23.9488	25.0542	12	12	12	51.3	51.3	51.3	33.43	0	157.48	8682000000	143	F1S9K3;gi|545852033|ref|XP_005656837.1|;gi|545852041|ref|XP_005656839.1|	F1S9K3;gi|545852033|ref|XP_005656837.1|
23.8909	NaN	24.3937	26.2428	26.4718	25.2928	24.7983	23.0372	24.9882	23.9538	24.8141	25.1581	23.3774	23.5554	23.7006	25.2526	25.48	26.4203	23.8215	NaN	25.1857	24.4914	25.7459	24.2626	24.967	25.6202	25.2952	26.3435	6	6	6	42.2	42.2	42.2	25.492	0	83.012	6332700000	71	F1S9K9;gi|545852020|ref|XP_005656836.1|;gi|545852015|ref|XP_005656835.1|;gi|545852012|ref|XP_005656834.1|	F1S9K9;gi|545852020|ref|XP_005656836.1|;gi|545852015|ref|XP_005656835.1|;gi|545852012|ref|XP_005656834.1|
23.3209	20.1524	20.9788	21.5503	NaN	20.522	22.7202	NaN	21.0413	21.1048	NaN	22.6818	20.8276	NaN	20.617	21.7591	NaN	21.8551	20.2645	NaN	20.1248	NaN	21.7935	NaN	21.1718	21.4966	NaN	19.8171	19	1	1	73.2	4.8	4.8	38.632	0	4.2553	1334800000	21	F1S9N9	F1S9N9
24.0429	NaN	23.7622	23.0965	23.0542	23.9285	23.4702	NaN	23.7183	23.5235	NaN	22.9468	23.2096	23.2683	23.672	23.5212	NaN	23.7708	23.7885	NaN	23.4241	NaN	23.507	NaN	23.3623	23.7211	NaN	23.3156	12	12	12	35.2	35.2	35.2	66.868	0	139.23	2563000000	62	F1S9P4;gi|545835649|ref|XP_005656185.1|	F1S9P4
21.2504	21.3733	20.5711	21.0469	21.849	20.8666	20.161	NaN	20.7212	20.6917	22.765	21.8623	21.1167	21.8187	21.0568	20.5267	22.3114	NaN	20.5568	NaN	20.6638	22.0547	20.7326	22.4083	20.7575	21.0759	NaN	21.1277	4	4	4	3.3	3.3	3.3	172.04	0	3.6674	503560000	9	F1S9S2;gi|311264098|ref|XP_003130004.1|	F1S9S2;gi|311264098|ref|XP_003130004.1|
25.7516	25.7995	25.6738	26.0522	25.6693	25.0981	25.3676	25.2265	25.5382	25.4802	24.4775	25.5633	25.7876	25.4381	24.6642	26.0441	26.1488	25.6913	25.8826	25.29	25.606	24.9448	26.0219	25.5869	25.6739	25.9177	24.8681	25.9549	19	17	2	38.6	36.3	7	67.705	0	207.19	14804000000	246	F1S9S5;gi|545835575|ref|XP_003127965.2|;gi|545835570|ref|XP_005665424.1|;gi|545835578|ref|XP_005665426.1|;gi|545835573|ref|XP_005665425.1|;gi|545835566|ref|XP_005665422.1|;gi|545835564|ref|XP_005665421.1|;gi|545835558|ref|XP_005665419.1|;gi|545835580|ref|XP_005665427.1|	F1S9S5;gi|545835575|ref|XP_003127965.2|;gi|545835570|ref|XP_005665424.1|;gi|545835578|ref|XP_005665426.1|;gi|545835573|ref|XP_005665425.1|;gi|545835566|ref|XP_005665422.1|;gi|545835564|ref|XP_005665421.1|;gi|545835558|ref|XP_005665419.1|;gi|545835580|ref|XP_005665427.1|
22.0584	NaN	22.6359	21.5276	NaN	22.9526	21.3065	NaN	22.4981	22.5667	NaN	22.3193	21.7811	NaN	22.6897	22.3483	NaN	21.7326	22.8146	NaN	22.796	NaN	21.6842	NaN	21.9188	22.2399	NaN	22.6819	4	4	4	9.2	9.2	9.2	70.996	0	15.191	765710000	26	F1S9S6;I3L6C0;gi|350586107|ref|XP_003356470.2|	F1S9S6;I3L6C0;gi|350586107|ref|XP_003356470.2|
23.709	24.2935	24.1296	24.5596	24.6875	22.0555	24.017	NaN	24.4243	23.9132	NaN	24.0481	24.3649	24.6154	24.5119	24.2356	23.9322	24.6809	24.4343	NaN	23.6627	NaN	23.1684	24.4539	23.8755	24.0336	24.9407	24.184	6	6	6	18.4	18.4	18.4	56.646	0	34.87	3271400000	42	F1S9T6;Q9GL76;F1S9T5;gi|545848924|ref|XP_003130000.4|;K7GQQ3	F1S9T6;Q9GL76;F1S9T5;gi|545848924|ref|XP_003130000.4|;K7GQQ3
NaN	NaN	20.5271	20.4888	NaN	20.9783	21.5291	NaN	NaN	20.9642	19.9063	21.2645	19.5933	NaN	19.9239	21.9361	NaN	19.8646	NaN	NaN	NaN	NaN	NaN	NaN	NaN	20.512	NaN	20.1052	2	2	2	7.9	7.9	7.9	56.601	0	14.079	272330000	10	F1S9V1	F1S9V1
24.9087	24.4852	24.281	24.8987	23.5407	24.9846	24.4809	24.0966	24.5101	24.2526	23.9997	24.3496	24.3397	23.6415	24.5853	24.3421	24.7563	24.8812	24.7368	24.4676	24.8735	24.1047	24.9052	21.7343	24.1793	24.4759	23.7779	24.9468	7	5	5	15.1	10.3	10.3	57.063	0	45.683	8574800000	120	F1S9Y5	F1S9Y5
21.6155	NaN	22.7672	22.135	22.0654	NaN	21.9006	20.7681	21.7637	22.4275	22.3995	22.0057	22.4038	21.6506	22.0827	21.9533	22.3191	22.8622	23.3122	NaN	22.7331	22.681	22.8878	21.6529	22.6609	21.9846	21.3515	21.8199	40	1	1	29.6	0.7	0.7	162.72	0	5.8034	1030200000	25	F1S9Y8	F1S9Y8
20.8682	NaN	22.8503	24.8531	NaN	24.7407	26.3414	NaN	24.5445	21.8867	NaN	22.8713	22.7502	NaN	NaN	26.9827	NaN	24.8258	NaN	NaN	20.4486	NaN	25.0003	NaN	22.9481	23.5219	NaN	24.1641	14	1	1	59.1	15.5	15.5	28.497	0	42.251	1134400000	17	F1S9Z1	F1S9Z1
NaN	22.052	22.5871	23.7243	22.9179	NaN	22.7451	23.1088	22.5918	23.8136	22.3808	22.9216	23.7645	21.9268	23.1701	23.5768	22.431	24.5939	23.8211	NaN	23.9624	24.0622	24.3414	22.7511	24.1549	23.5411	21.2678	23.4946	2	2	2	13.8	13.8	13.8	20.907	0	39.976	2314400000	36	F1SA12;gi|545809739|ref|XP_003123224.2|	F1SA12;gi|545809739|ref|XP_003123224.2|
23.3884	24.9363	NaN	22.1887	24.5641	22.9606	NaN	NaN	NaN	23.4228	NaN	NaN	22.4494	25.263	NaN	NaN	25.0546	NaN	22.8367	25.121	24.0071	26.8224	23.8838	23.8813	NaN	24.7033	24.9959	24.2626	7	7	7	31.4	31.4	31.4	38.569	0	8.897	1545200000	17	F1SA26;K7GSA5;K7GLA2;K7GKP2	F1SA26;K7GSA5
22.3255	23.2205	22.7312	22.969	22.3465	22.4836	22.1724	NaN	23.1878	23.2501	NaN	23.4882	22.3268	21.0438	23.0077	23.1051	22.9595	23.5374	22.6491	NaN	22.8253	NaN	22.4694	21.6657	22.6442	22.7181	20.9575	23.6226	7	7	7	23.1	23.1	23.1	49.272	0	24.79	1236900000	56	F1SA28;gi|545809793|ref|XP_005674697.1|	F1SA28;gi|545809793|ref|XP_005674697.1|
27.3346	26.1594	27.4021	27.3171	26.566	26.6459	27.3505	26.2213	27.547	27.5988	25.8669	27.7825	27.3957	26.2091	27.9502	27.0919	25.7534	27.2002	27.5048	NaN	27.0226	26.2684	27.6078	25.5041	27.7391	27.0889	26.0675	27.3554	10	10	10	44.9	44.9	44.9	28.252	0	264.5	25762000000	185	F1SA40	F1SA40
21.8813	NaN	21.2656	NaN	NaN	NaN	15.3545	NaN	NaN	14.1834	NaN	16.9928	NaN	NaN	14.0996	14.4662	NaN	NaN	NaN	NaN	17.8361	NaN	NaN	NaN	15.4722	18.7276	NaN	NaN	15	2	2	33.6	3.1	3.1	76.343	0	5.3294	115040000	6	F1SA44	F1SA44
27.7628	26.8884	26.9208	27.9874	26.5916	27.451	27.3904	27.0382	26.7627	27.0146	27.3173	27.0053	27.3343	27.3148	27.0973	27.3037	27.2963	27.4504	27.0972	26.6903	26.9547	26.794	27.8195	26.1197	27.2293	27.1837	26.2726	27.8378	27	27	1	44	44	3.3	74.943	0	323.31	47501000000	300	F1SA50;gi|545809682|ref|XP_005654810.1|;gi|545809688|ref|XP_005654812.1|;gi|545809685|ref|XP_005654811.1|	F1SA50;gi|545809682|ref|XP_005654810.1|;gi|545809688|ref|XP_005654812.1|;gi|545809685|ref|XP_005654811.1|
23.5847	20.3593	22.9352	21.661	21.9415	22.1251	22.7974	NaN	22.2884	22.0976	NaN	22.1053	21.8011	NaN	21.8058	22.9812	21.2353	22.0685	21.86	21.9546	22.0418	21.6115	21.6284	22.361	21.7135	21.9136	21.3894	21.5059	10	10	10	13.6	13.6	13.6	133.52	0	131.8	899700000	50	F1SA61;gi|545841853|ref|XP_001926828.2|;gi|545841850|ref|XP_005666371.1|;I3L5H9;gi|545841844|ref|XP_005666369.1|;gi|545841841|ref|XP_005666368.1|;gi|545841838|ref|XP_005666367.1|;gi|545841835|ref|XP_005666366.1|	F1SA61;gi|545841853|ref|XP_001926828.2|;gi|545841850|ref|XP_005666371.1|;I3L5H9;gi|545841844|ref|XP_005666369.1|;gi|545841841|ref|XP_005666368.1|;gi|545841838|ref|XP_005666367.1|;gi|545841835|ref|XP_005666366.1|
25.9422	24.7075	25.537	25.9876	25.4007	26.3481	25.3947	23.9531	25.5855	26.0208	24.4526	25.7446	25.8185	25.1091	25.7069	25.8754	25.1614	25.8957	26.0673	23.8764	25.6062	24.7677	26.0956	24.171	25.968	25.6738	25.1935	26.3089	19	19	19	41.6	41.6	41.6	51.675	0	323.31	17872000000	220	F1SA66	F1SA66
18.2809	NaN	19.2806	19.3552	NaN	19.3189	NaN	NaN	19.2749	18.6474	NaN	19.2526	18.6165	NaN	19.1714	NaN	NaN	19.4694	19.1438	NaN	NaN	NaN	19.7704	NaN	19.0201	18.5972	NaN	19.4535	11	2	2	16.8	4.9	4.9	69.822	0.0012403	2.4695	166650000	10	F1SA70	F1SA70
25.1583	24.9153	24.8729	24.5827	22.8422	24.9038	24.6017	NaN	24.6102	24.6356	25.1083	25.2035	24.5823	24.007	24.5491	24.9161	24.8291	25.0547	24.7464	21.7067	26.0343	25.2266	24.8732	24.1429	24.4048	24.7156	22.9256	24.8998	8	8	8	49	49	49	27.223	0	159.53	8135600000	135	F1SA96;gi|545819098|ref|XP_005662805.1|	F1SA96;gi|545819098|ref|XP_005662805.1|
NaN	23.0845	22.7123	23.4284	22.6955	23.224	23.3369	22.6773	23.6521	22.295	NaN	22.1269	22.4244	22.7055	23.0775	22.1151	23.8861	22.7215	23.6472	NaN	23.9384	22.4733	NaN	NaN	23.4122	23.3242	24.4836	22.4747	8	8	8	33.2	33.2	33.2	35.888	0	7.9122	1386300000	24	F1SAA9;Q06AT3;gi|350589239|ref|XP_003130528.2|;F1SAA5	F1SAA9;Q06AT3;gi|350589239|ref|XP_003130528.2|;F1SAA5
22.0094	NaN	21.6085	23.1626	NaN	22.2352	20.4296	NaN	NaN	22.416	21.0683	22.2082	22.6222	21.2656	22.4056	23.4182	22.5684	23.6826	23.37	NaN	21.7835	21.1469	22.6712	21.148	22.9256	22.6284	21.7046	23.4038	2	2	2	6.7	6.7	6.7	33.842	0.0035041	1.8436	1938200000	26	F1SAB0;gi|350589237|ref|XP_003357664.2|	F1SAB0;gi|350589237|ref|XP_003357664.2|
NaN	NaN	NaN	21.6199	NaN	NaN	18.7273	NaN	NaN	21.5595	NaN	NaN	20.8645	NaN	NaN	21.1703	20.7485	NaN	19.9917	NaN	20.6443	NaN	21.7007	NaN	20.9448	NaN	NaN	NaN	4	4	4	10.5	10.5	10.5	57.907	0	5.6153	171540000	14	F1SAB4	F1SAB4
28.4232	28.9447	27.946	28.5456	28.5483	27.9191	28.1598	28.7665	28.1045	27.9995	28.6811	27.7772	28.2439	28.8143	27.8587	28.5951	28.9443	28.33	28.4146	28.2212	28.4437	28.5168	28.0878	28.5201	27.794	28.1648	28.3364	28.2538	39	39	39	55.9	55.9	55.9	72.908	0	323.31	82686000000	562	F1SAD9;gi|392513702|ref|NP_001254763.1|	F1SAD9;gi|392513702|ref|NP_001254763.1|
NaN	NaN	19.5668	NaN	20.5951	18.5849	19.227	NaN	20.3703	20.2158	NaN	19.7334	20.463	NaN	19.3849	NaN	NaN	20.4675	19.8138	NaN	NaN	NaN	NaN	NaN	NaN	NaN	20.9452	19.7848	2	2	2	19.6	19.6	19.6	16.634	0.0023729	2.0147	176590000	6	F1SAE7;gi|545850766|ref|XP_003357565.2|	F1SAE7;gi|545850766|ref|XP_003357565.2|
30.5779	29.8995	30.7644	30.5095	29.5863	30.2073	29.8528	28.6505	30.057	30.2606	28.8171	30.5798	29.8588	28.8283	30.1546	30.0822	29.1518	29.987	30.2247	27.6654	30.1753	29.1876	30.6066	30.0198	30.6814	30.6835	28.2446	30.5398	17	17	17	45	45	45	54.219	0	323.31	129000000000	585	F1SAF0;P09623	F1SAF0;P09623
20.4821	21.4858	19.4325	20.5431	20.8175	20.6222	19.7285	20.1047	20.3519	19.1403	20.8664	19.9286	19.4482	20.8113	19.7767	20.5739	21.4785	20.465	20.2261	NaN	20.4682	21.7434	20.5524	20.271	19.6913	19.4883	20.5037	20.3137	2	2	2	12.4	12.4	12.4	24.067	0	4.5403	512840000	18	F1SAF2;gi|545850731|ref|XP_005667801.1|	F1SAF2;gi|545850731|ref|XP_005667801.1|
19.4384	NaN	20.1291	NaN	NaN	19.9289	19.1456	NaN	20.4656	NaN	NaN	20.7751	NaN	NaN	21.091	20.1167	NaN	19.5879	NaN	NaN	20.2971	NaN	20.6162	NaN	20.3495	20.3398	NaN	21.2259	3	3	3	4.3	4.3	4.3	100.66	0	5.3792	167090000	12	F1SAH0	F1SAH0
20.9879	21.032	22.2712	22.0682	20.3142	23.9718	22.4685	21.2893	24.4224	22.7521	20.0368	23.0302	23.4522	19.9117	22.9513	24.2899	23.8634	24.3483	23.5493	25.3313	22.8877	20.2858	23.7136	NaN	23.7706	23.0711	22.2586	23.9691	10	10	10	16.3	16.3	16.3	107.57	0	139.81	2433600000	73	F1SAH1;gi|325652132|ref|NP_001191698.1|;gi|545848822|ref|XP_005667463.1|	F1SAH1;gi|325652132|ref|NP_001191698.1|;gi|545848822|ref|XP_005667463.1|
23.227	24.3564	25.0995	24.4787	24.6259	24.5221	25.3575	20.6893	24.9448	25.3274	NaN	25.4812	24.373	22.3258	25.1037	25.247	23.3752	25.0224	24.8987	23.3069	24.4451	24.0498	25.354	24.9876	25.2152	24.4336	24.7845	25.0991	7	7	7	19.1	19.1	19.1	46.253	0	323.31	11183000000	100	F1SAI9;I3LVB7;gi|314122369|ref|NP_001186648.1|;gi|545848812|ref|XP_005667458.1|	F1SAI9;I3LVB7;gi|314122369|ref|NP_001186648.1|;gi|545848812|ref|XP_005667458.1|
24.7692	21.6888	24.4028	25.182	25.2229	24.9483	24.2153	25.4481	24.8203	24.3398	23.3203	24.119	25.0323	23.5104	24.2784	25.5449	25.1782	25.4472	24.6735	25.9613	24.3809	26.0766	25.486	24.5534	24.7457	24.5588	24.842	24.9008	12	12	12	34	34	34	54.372	0	323.31	8622900000	149	F1SAJ5	F1SAJ5
24.2754	24.8881	23.7435	24.1045	20.7962	22.7694	22.1102	24.3454	22.8889	23.3281	23.1169	24.0683	23.7584	24.8583	23.3182	23.2627	24.4114	23.3518	23.7966	NaN	23.5886	24.1524	22.8642	23.0236	23.5678	23.5356	NaN	23.4542	6	6	5	29.6	29.6	26.1	32.789	0	36.261	1989200000	33	F1SAJ9;gi|545835431|ref|XP_005665400.1|	F1SAJ9;gi|545835431|ref|XP_005665400.1|
28.0707	27.8065	28.293	28.8233	27.6195	28.2751	29.0241	27.6123	28.9237	29.0357	27.6216	28.6932	28.7304	27.4015	28.8189	28.4392	27.7017	28.7145	29.4941	27.1612	28.0921	26.6395	28.7586	27.8321	29.1449	28.5726	27.5119	28.7112	7	7	7	53.4	53.4	53.4	11.331	0	161.16	76317000000	311	F1SAK6;gi|545848769|ref|XP_005653761.1|	F1SAK6;gi|545848769|ref|XP_005653761.1|
22.1502	24.9108	22.1739	21.8387	22.3711	22.9618	22.283	NaN	23.3882	22.1932	22.502	23.8916	22.5639	NaN	22.1941	21.3566	22.8621	22.6801	23.0897	21.2202	21.9214	23.2733	23.3226	NaN	22.1771	23.2774	24.609	22.3952	12	12	12	15.6	15.6	15.6	122.53	0	30.334	1940500000	27	F1SAK7;gi|349585064|ref|NP_001231801.1|	F1SAK7;gi|349585064|ref|NP_001231801.1|
NaN	NaN	22.5414	23.1331	22.2125	23.3719	NaN	NaN	22.9966	23.3777	NaN	22.5769	23.1583	NaN	23.583	22.51	NaN	23.5038	23.4764	NaN	22.2079	NaN	23.1121	NaN	23.1231	22.8585	NaN	23.1308	3	3	3	14.6	14.6	14.6	36.601	0	7.533	720240000	12	F1SAL9;gi|350586041|ref|XP_003482100.1|	F1SAL9;gi|350586041|ref|XP_003482100.1|
26.0617	25.5243	25.1192	26.5853	25.2986	27.09	26.2145	23.0235	26.4856	26.1102	23.2449	25.5648	25.6318	23.8368	26.0331	26.188	23.1712	26.998	26.475	24.4975	25.9361	23.4716	25.6405	22.0736	25.5876	25.5121	22.3618	25.8975	14	14	14	28.2	28.2	28.2	98.337	0	323.31	15012000000	163	F1SAM3;gi|545835364|ref|XP_005653468.1|;K7GPI7;K7GT48;K7GLI7;I3LFD4;gi|545881519|ref|XP_005673127.1|	F1SAM3;gi|545835364|ref|XP_005653468.1|
26.9579	23.5554	27.4564	27.0918	26.2116	27.3038	27.1413	23.3913	27.4594	26.9732	21.9183	27.4448	26.7316	25.993	27.112	26.9988	25.0169	26.6328	26.7478	23.7039	26.9959	25.9317	26.7146	26.3576	27.2587	26.4057	24.2319	26.4876	13	13	13	52.4	52.4	52.4	37.954	0	323.31	30081000000	253	F1SAM7;gi|350587205|ref|XP_001925683.4|	F1SAM7;gi|350587205|ref|XP_001925683.4|
22.9538	23.313	23.3712	23.0674	23.1507	23.1889	22.8895	23.4747	23.1173	23.8677	22.8284	23.5533	23.449	23.3616	23.1068	23.6066	23.5223	24.0434	23.6527	NaN	24.3342	23.0447	23.4327	21.5478	23.5132	23.1661	NaN	22.911	16	16	15	15.8	15.8	14.6	187.43	0	86.332	3299600000	44	F1SAM8;gi|194038105|ref|XP_001925566.1|	F1SAM8;gi|194038105|ref|XP_001925566.1|
NaN	18.232	18.6631	18.7071	18.8418	19.9978	19.3177	NaN	19.5051	18.4384	NaN	18.7659	18.7698	17.9513	19.081	18.883	NaN	18.8632	19.241	NaN	19.8103	NaN	19.1509	NaN	18.8633	19.3223	NaN	18.8227	4	4	4	8.4	8.4	8.4	80.108	0	4.8037	165240000	18	F1SAN7	F1SAN7
26.119	24.7939	25.1752	26.2127	25.2296	25.6877	25.9082	25.1518	25.7251	25.5931	23.7083	25.495	25.7426	25.0147	25.4045	26.0984	24.563	25.7355	25.4324	24.2738	25.364	24.985	25.4032	24.7478	25.3182	24.8778	24.6966	25.3833	4	4	4	35.1	35.1	35.1	16.617	0	94.246	17870000000	83	F1SAR5	F1SAR5
NaN	22.9415	21.6334	22.586	NaN	23.0649	21.9637	NaN	22.2334	21.744	NaN	21.9762	22.3515	NaN	22.5164	22.1095	22.5793	22.4507	22.788	NaN	22.9158	NaN	NaN	NaN	NaN	22.5478	NaN	22.364	10	10	10	16	16	16	111.79	0	61.22	896890000	20	F1SAR6;gi|545843075|ref|XP_003128757.2|	F1SAR6;gi|545843075|ref|XP_003128757.2|
21.3317	NaN	22.3809	21.435	NaN	21.0937	20.8188	NaN	20.7435	20.5583	24.1101	20.8823	21.0599	19.6917	20.4459	20.4141	NaN	20.7641	21.3837	NaN	21.2955	NaN	21.1609	NaN	20.9834	20.4162	21.7671	20.4606	19	1	1	25.2	1.3	1.3	111.31	0	22.716	664860000	9	F1SAR7;gi|545843053|ref|XP_005656515.1|;gi|545843050|ref|XP_005656514.1|;gi|545843056|ref|XP_005656516.1|	F1SAR7;gi|545843053|ref|XP_005656515.1|;gi|545843050|ref|XP_005656514.1|;gi|545843056|ref|XP_005656516.1|
28.6556	27.0399	28.4566	28.1096	28.1438	28.5525	27.9181	22.7738	27.8037	27.6619	26.2482	27.9916	27.7089	26.4815	28.1459	28.2652	26.7508	27.8851	26.9567	23.13	28.1975	26.351	28.0889	26.7743	27.5362	28.3401	26.4345	27.7121	27	27	27	57.1	57.1	57.1	73.581	0	323.31	83532000000	413	F1SAS2;gi|545879662|ref|XP_005672818.1|	F1SAS2;gi|545879662|ref|XP_005672818.1|
22.6978	NaN	22.4011	23.1343	23.0167	22.7773	23.2299	21.3372	22.9509	22.7034	NaN	22.5632	22.2876	NaN	23.0911	22.8566	NaN	23.443	23.2266	NaN	23.4805	22.3785	22.6603	NaN	22.0557	23.022	NaN	23.5335	7	7	7	14.9	14.9	14.9	68.498	0	96.986	1663600000	26	F1SAT8	F1SAT8
30.9982	29.8768	30.3456	30.5949	30.7249	30.435	30.7516	29.8617	30.3265	30.4241	29.8306	30.2663	30.577	30.4895	30.1828	30.7665	29.5674	30.4094	30.5609	30.255	30.4195	30.0698	30.3066	30.7852	30.3884	30.3916	30.5571	30.8134	52	52	35	49.4	49.4	32.3	112.68	0	323.31	496000000000	1487	F1SAX3;P05024;I3LT88;F1RGF9;gi|284795272|ref|NP_001165224.1|;gi|545822420|ref|XP_005663263.1|;I3L8L8;gi|545856114|ref|XP_005653908.1|;I3LN55;F1RN21;gi|350590080|ref|XP_003357960.2|;F1RM59;P19156;gi|545831405|ref|XP_003481926.2|;gi|545831408|ref|XP_005656001.1|;I3L580	F1SAX3;P05024;I3LT88
NaN	21.0186	20.3443	19.2762	20.602	20.3559	20.1952	NaN	20.4312	20.0262	NaN	20.9909	19.9655	NaN	20.4937	20.0343	20.6286	20.7146	21.3041	NaN	20.8543	NaN	21.0466	20.452	20.9573	20.3819	NaN	20.8877	2	2	2	15.8	15.8	15.8	24.57	0	25.105	570190000	7	F1SAX5;gi|47523254|ref|NP_998960.1|	F1SAX5;gi|47523254|ref|NP_998960.1|
25.0589	25.8658	24.833	25.2992	24.7433	25.1655	24.9292	NaN	25.3166	25.432	25.6336	25.1396	24.6216	23.3243	25.3512	24.6354	25.1118	25.7816	NaN	25.24	25.5923	26.3199	25.403	NaN	24.6541	24.9949	25.2955	25.5108	3	3	3	4.9	4.9	4.9	72.132	0	4.5031	817930000	22	F1SAY6;gi|350583483|ref|XP_001927657.4|	F1SAY6;gi|350583483|ref|XP_001927657.4|
21.9411	NaN	21.0984	20.8113	NaN	21.0489	21.9627	NaN	20.9994	21.4403	NaN	21.2935	21.5525	21.3801	21.4884	21.5905	NaN	21.4432	21.2063	NaN	20.7647	21.2766	20.6558	NaN	21.6741	21.192	NaN	21.297	4	4	4	23.8	23.8	23.8	20.984	0	4.8779	816320000	15	F1SAZ6;gi|350583470|ref|XP_003481527.1|	F1SAZ6;gi|350583470|ref|XP_003481527.1|
29.659	27.7243	29.7312	29.1288	27.184	29.3473	30.327	24.9336	30.0252	30.07	26.0824	30.3718	29.7401	27.4664	30.1428	30.1851	28.5661	29.8989	30.575	25.9257	29.5933	27.8854	29.5124	27.3431	30.2272	29.8539	27.6442	29.6754	20	20	20	67.1	67.1	67.1	38.952	0	323.31	100000000000	578	F1SAZ7;gi|545823489|ref|XP_005655465.1|;gi|545823491|ref|XP_005655466.1|	F1SAZ7;gi|545823489|ref|XP_005655465.1|;gi|545823491|ref|XP_005655466.1|
24.9963	24.6144	24.7023	24.1927	24.138	24.6728	24.388	24.8649	24.5458	24.5843	20.5797	24.3726	23.8166	20.5033	24.6645	24.6001	22.9251	24.0292	23.8976	NaN	26.0586	24.6191	24.7221	NaN	24.339	23.8119	24.6308	25.0028	11	11	11	56.3	56.3	56.3	24.756	0	171.07	6391100000	105	F1SB09;I3LB79	F1SB09;I3LB79
24.6568	24.2273	24.6069	24.3301	24.7045	25.1313	23.0503	NaN	23.7529	24.1395	24.1037	24.4298	23.6826	22.6159	23.7724	22.4799	23.3242	22.1296	24.8616	20.1843	24.3582	22.8868	22.9231	22.5371	23.8153	25.2774	21.495	23.1391	11	11	11	40.9	40.9	40.9	47.578	0	160.23	3832200000	71	F1SB16;gi|545860752|ref|XP_005654067.1|	F1SB16;gi|545860752|ref|XP_005654067.1|
23.1384	24.5214	23.3012	23.1821	25.0095	24.2138	23.2822	25.5973	22.8356	23.3859	24.4972	23.1886	23.4413	25.3246	23.7609	22.8194	24.8019	22.7846	22.3264	NaN	NaN	24.4699	23.2022	24.5882	23.4778	22.6735	23.9738	NaN	7	6	6	30.3	26.5	26.5	40.798	0	37.148	2061600000	28	F1SB18;I3L8P6;gi|545894222|ref|XP_005658638.1|	F1SB18
26.015	25.199	26.4476	27.2094	26.5976	27.0353	26.7435	26.1933	26.5208	26.3417	27.1503	26.9071	26.6684	26.7787	26.5179	27.1661	26.398	26.9285	27.3694	26.7997	27.1524	26.0464	26.8263	26.7136	27.2834	26.7336	23.9435	26.8566	4	4	4	25.5	25.5	25.5	28.424	0	76.277	37245000000	118	F1SB33	F1SB33
NaN	NaN	21.0045	22.0308	NaN	NaN	20.5735	NaN	21.4108	21.32	NaN	21.2139	20.8664	NaN	21.0692	21.8755	22.0996	21.2162	21.5291	NaN	21.3215	NaN	21.0587	NaN	20.8249	21.2636	NaN	21.0223	3	3	3	5.2	5.2	5.2	90.701	0	4.9877	282630000	14	F1SB37	F1SB37
30.0508	30.0417	29.5384	29.3733	30.2493	29.895	29.6941	29.9307	29.6479	29.9087	29.5993	29.6624	29.8178	30.0894	29.6517	29.8197	29.741	29.4169	29.5168	29.6982	29.8169	30.0268	29.4913	30.0394	29.6117	29.7907	29.8964	29.3831	27	18	18	56.1	42.5	42.5	42.268	0	323.31	105000000000	430	F1SB42;gi|545797521|ref|XP_005659178.1|	F1SB42;gi|545797521|ref|XP_005659178.1|
21.0173	NaN	21.8778	22.0347	NaN	21.3393	22.4045	NaN	21.8886	21.2738	19.3787	21.9087	21.1705	NaN	21.0034	22.2025	22.9184	21.7494	21.5301	22.7765	22.1778	NaN	NaN	NaN	NaN	NaN	22.5823	22.3979	2	2	2	30.4	30.4	30.4	12.368	0	116.28	782680000	21	F1SB44;gi|223950623|ref|NP_001138857.1|	F1SB44;gi|223950623|ref|NP_001138857.1|
27.6753	28.5293	27.9294	28.094	27.7557	28.3647	27.9642	27.3368	28.1155	28.0895	27.9494	27.7364	28.0443	27.852	27.9777	27.76	28.6329	28.0441	27.8981	27.1489	28.2539	28.0215	27.7289	27.4683	27.9822	28.1545	27.673	27.6585	31	31	31	70.3	70.3	70.3	60.354	0	323.31	58607000000	500	F1SB63	F1SB63
NaN	22.662	22.2865	22.5228	NaN	NaN	NaN	23.2524	21.5286	21.8983	NaN	22.7397	20.9779	NaN	21.9433	21.9691	NaN	22.3756	22.3006	NaN	21.9742	NaN	21.297	NaN	22.3067	22.6467	NaN	22.1403	2	2	2	13.9	13.9	13.9	20.549	0	4.6338	228580000	12	F1SB64;gi|311243697|ref|XP_003121157.1|	F1SB64;gi|311243697|ref|XP_003121157.1|
26.7935	24.6798	26.6569	25.8523	24.8995	26.2553	25.8346	24.1566	26.1019	25.587	23.5536	26.4999	25.9291	23.4139	25.9335	26.3761	26.652	26.4015	26.6627	24.8569	26.8225	25.052	25.9858	23.1375	26.1318	25.888	25.6414	26.7066	50	50	2	30.4	30.4	1.2	273.26	0	323.31	12751000000	234	F1SB67;F1SB77;gi|545797477|ref|XP_005659169.1|;F6Q1A4;gi|350577992|ref|XP_003480267.1|	F1SB67
23.6536	23.7711	23.4021	23.6783	23.4863	23.8986	24.0111	20.23	23.721	24.079	21.4415	23.579	24.3151	21.5228	24.1062	24.1586	23.5838	24.4467	24.8576	22.3124	23.9655	23.1938	23.7895	22.7109	23.6539	23.3539	23.378	23.9128	10	10	10	54.7	54.7	54.7	36.962	0	323.31	5386000000	135	F1SB68;gi|545850545|ref|XP_005667766.1|;F1SB57	F1SB68;gi|545850545|ref|XP_005667766.1|;F1SB57
NaN	NaN	21.1796	19.7358	NaN	NaN	19.7244	NaN	17.3307	17.5562	NaN	NaN	18.7057	NaN	NaN	18.2494	NaN	18.3431	NaN	NaN	NaN	NaN	18.4747	NaN	NaN	20.2435	NaN	18.5916	3	3	3	10.4	10.4	10.4	41.284	0.00018779	3.1111	137850000	4	F1SB76;gi|545850531|ref|XP_005667762.1|	F1SB76
25.9971	23.3479	24.855	25.5639	24.3899	25.4237	24.2763	NaN	24.9361	24.7138	22.539	25.609	24.0926	22.0527	25.0591	24.4022	23.8725	25.173	25.2988	23.7162	25.5354	22.3295	23.9223	NaN	24.5174	25.0002	24.0139	25.2713	5	5	4	10.8	10.8	9	61.156	0	124.69	11859000000	86	F1SB78;Q863T6;I3LIG8	F1SB78;Q863T6
23.5371	NaN	22.1633	22.3286	NaN	23.3947	21.8858	NaN	21.1366	22.9237	NaN	22.9999	22.9244	NaN	22.7288	23.7306	20.4789	24.4432	22.5893	NaN	22.5586	NaN	23.3358	21.3153	23.1198	23.6203	21.9614	23.3339	4	3	1	8.7	6.9	3.2	62.005	0	65.986	2892500000	27	F1SB79;O02713	F1SB79;O02713
28.1304	27.4006	26.9385	26.4993	27.4627	27.3075	27.4916	26.0325	26.5402	26.4166	28.115	27.4686	26.4609	27.2711	27.1311	27.5423	27.3	26.9459	27.2557	24.7471	27.3003	26.6132	27.0467	26.4633	27.0085	26.5312	27.1839	27.605	35	35	5	56	56	10	90.677	0	323.31	37566000000	468	F1SB81;gi|545797472|ref|XP_005659168.1|	F1SB81;gi|545797472|ref|XP_005659168.1|
NaN	NaN	18.8469	19.8817	26.4226	18.9288	18.5204	NaN	18.5197	20.53	20.962	19.5808	18.6864	NaN	19.902	19.4365	20.3661	19.5835	19.9542	NaN	NaN	NaN	20.1433	NaN	18.9927	19.3875	NaN	19.803	4	4	4	3.9	3.9	3.9	142.04	0	12.328	352760000	17	F1SBB5;P56941	F1SBB5;P56941
19.9452	20.7666	19.3332	19.43	NaN	20.0802	19.1141	NaN	19.8799	19.4367	NaN	19.5431	19.0939	NaN	19.528	19.6769	NaN	19.2906	19.146	NaN	18.8443	NaN	19.0752	NaN	18.9264	19.3176	NaN	19.1047	3	3	3	8.2	8.2	8.2	63.604	0	12.525	169590000	12	F1SBB7;gi|545835281|ref|XP_005665371.1|	F1SBB7;gi|545835281|ref|XP_005665371.1|
24.7288	23.9243	24.7537	24.4283	25.2464	23.7766	24.1928	25.2117	24.7172	24.7619	25.0542	24.9507	24.6992	24.7876	24.6611	24.9348	25.7058	24.5007	24.1355	NaN	25.0996	23.755	24.3791	23.443	24.1141	24.884	24.9541	25.1641	17	14	14	33.6	28.2	28.2	86.473	0	278.14	5462300000	98	F1SBH2;I3LAK8	F1SBH2
25.4228	24.2453	26.0282	26.5165	23.0669	22.3203	26.2814	22.4731	26.6079	26.5912	22.739	26.1642	25.1739	26.66	25.6985	26.1456	25.2481	26.5458	26.7117	20.4147	25.8424	25.6396	27.0447	24.2685	26.1063	26.5574	25.5797	26.5421	10	10	10	62.9	62.9	62.9	21.015	0	250.76	7839700000	138	F1SBH3	F1SBH3
22.7237	NaN	22.6758	21.2076	20.539	NaN	18.6569	NaN	22.5535	22.1482	NaN	22.6864	22.0482	NaN	21.7061	20.1897	20.4573	17.7979	22.6277	NaN	21.908	NaN	21.4298	NaN	20.8965	21.7447	NaN	20.6721	2	2	2	10.1	10.1	10.1	38.763	0	9.4481	586050000	26	F1SBJ3;gi|545879287|ref|XP_005672764.1|	F1SBJ3;gi|545879287|ref|XP_005672764.1|
23.1028	NaN	20.7183	21.8312	21.5037	22.6481	21.7302	NaN	22.092	22.3666	22.0844	21.5268	21.7315	NaN	22.4382	22.1754	21.7167	22.9365	21.9786	21.9116	21.5165	NaN	22.0301	22.0729	21.7333	22.1431	22.5308	22.8209	13	13	13	18.4	18.4	18.4	121.62	0	25.145	1129800000	44	F1SBL1;gi|545879186|ref|XP_005672752.1|	F1SBL1;gi|545879186|ref|XP_005672752.1|
NaN	18.8549	NaN	19.8358	NaN	20.4397	17.7103	NaN	19.4178	NaN	20.1546	17.7815	18.6912	20.2637	NaN	NaN	21.1644	19.6038	NaN	20.8898	18.1023	NaN	NaN	NaN	NaN	NaN	18.1883	NaN	2	2	2	5.4	5.4	5.4	55.983	0.002381	2.0445	111070000	5	F1SBM2;gi|545879078|ref|XP_005672738.1|	F1SBM2;gi|545879078|ref|XP_005672738.1|
28.9125	28.4583	29.8061	28.7086	28.599	27.8497	28.6268	27.0631	29.186	29.1467	23.5648	29.6239	29.5016	28.5038	29.1064	29.1339	28.3347	28.9438	29.1918	25.9298	28.8142	28.6345	29.2448	28.2754	30.1769	29.2238	28.9766	29.5409	14	14	14	46.1	46.1	46.1	28.626	0	269.57	40997000000	312	F1SBN7	F1SBN7
NaN	23.6211	21.6504	22.4648	23.6223	23.273	22.1696	NaN	22.7728	21.5096	24.6414	22.0939	NaN	24.0636	22.5597	22.5807	23.3003	22.9994	22.2233	NaN	23.441	NaN	22.0697	23.7144	22.7802	22.1757	22.5741	22.6755	7	7	7	26.3	26.3	26.3	45.926	0	68.421	1639900000	38	F1SBR6	F1SBR6
NaN	NaN	20.9261	NaN	NaN	NaN	19.4784	NaN	19.2687	18.6348	NaN	20.9845	17.8726	NaN	18.5918	20.2701	NaN	19.982	NaN	NaN	18.5041	NaN	NaN	NaN	NaN	19.3122	NaN	20.8637	44	1	1	43.1	1	1	139.01	0.0056818	1.5688	203300000	7	F1SBS4	F1SBS4
19.5485	NaN	20.5496	19.7705	22.3334	19.2542	NaN	NaN	20.0062	20.6444	NaN	18.9081	19.2389	NaN	NaN	19.4174	20.4152	18.8789	20.1922	23.0568	19.8547	23.1491	18.9488	NaN	20.5795	19.4089	24.8469	18.7933	2	2	2	4.6	4.6	4.6	39.762	0.0039768	1.7868	372590000	10	F1SBS5;gi|545810126|ref|XP_005661333.1|;gi|350536187|ref|NP_001233175.1|;C8C417	F1SBS5;gi|545810126|ref|XP_005661333.1|;gi|350536187|ref|NP_001233175.1|;C8C417
NaN	23.4754	22.4592	22.505	22.9431	22.8592	22.2125	NaN	22.679	22.7103	NaN	22.6578	21.8425	NaN	23.2282	22.2201	24.2117	22.5962	NaN	22.8264	22.7389	NaN	22.1284	NaN	22.0519	21.7628	NaN	23.1674	4	4	4	31.2	31.2	31.2	24.696	0	60.29	1154900000	34	F1SBT3;gi|545810151|ref|XP_003123160.2|	F1SBT3;gi|545810151|ref|XP_003123160.2|
20.2449	NaN	20.4695	21.0292	NaN	21.2233	20.5661	21.3229	21.6427	21.6561	20.4795	22.0382	20.9029	NaN	21.636	20.8444	23.1121	21.0216	20.4396	NaN	20.9645	NaN	21.6442	NaN	20.9567	20.7366	NaN	20.876	4	4	4	10.9	10.9	10.9	72.791	0	24.397	541180000	18	F1SBU5;gi|335282439|ref|XP_003354066.1|	F1SBU5;gi|335282439|ref|XP_003354066.1|
28.4275	27.4273	28.2307	28.2855	27.6048	28.0451	28.1735	26.7195	28.2417	28.1942	26.5421	28.1544	28.3256	27.4661	28.1304	27.8401	27.4062	27.8379	27.1831	26.7681	27.9872	27.1635	28.0663	27.7647	27.8512	28.1794	27.2594	27.7223	43	43	43	50.1	50.1	50.1	106.9	0	323.31	85101000000	781	F1SBU7;gi|342349346|ref|NP_001230149.1|;I3L7T4	F1SBU7;gi|342349346|ref|NP_001230149.1|;I3L7T4
25.3236	24.9114	23.624	23.3301	24.9973	24.6807	24.1733	22.8695	24.7956	24.432	21.917	24.7197	24.7845	24.5069	24.5641	24.6675	24.6364	24.6187	24.2048	22.7694	24.5087	22.3159	24.4322	24.72	24.5882	24.1508	23.8702	24.796	6	6	6	68.6	68.6	68.6	13.338	0	33.187	7779300000	109	F1SBU8;A1XQR7	F1SBU8;A1XQR7
NaN	20.5124	18.6121	17.3796	NaN	18.0581	16.8046	NaN	18.8226	19.469	17.7983	20.5362	NaN	17.2336	19.5232	18.1247	NaN	17.7895	17.7453	NaN	18.0558	NaN	17.9943	NaN	18.4418	17.4469	NaN	20.1603	2	2	2	4.3	4.3	4.3	35.455	0.00018713	3.0654	108410000	9	F1SBY4;I3L7Y3;gi|545797336|ref|XP_005654395.1|;gi|545797333|ref|XP_005654394.1|;gi|545797330|ref|XP_003121143.3|;gi|545797327|ref|XP_005654393.1|;I3LLF0;gi|545797318|ref|XP_005654390.1|;gi|545894051|ref|XP_005658549.1|	F1SBY4;I3L7Y3;gi|545797336|ref|XP_005654395.1|;gi|545797333|ref|XP_005654394.1|;gi|545797330|ref|XP_003121143.3|;gi|545797327|ref|XP_005654393.1|;I3LLF0;gi|545797318|ref|XP_005654390.1|;gi|545894051|ref|XP_005658549.1|
19.6399	21.3868	19.3699	19.7129	NaN	20.2455	19.0203	20.895	20.6883	19.5561	20.4519	20.3215	19.5802	21.3855	20.0717	20.0072	21.6436	20.8314	19.7967	NaN	19.5934	NaN	20.3025	22.3667	19.9116	19.7921	22.2911	20.1531	4	4	4	19.1	19.1	19.1	46.815	0	18.078	503490000	22	F1SBZ3;I3LJX1	F1SBZ3;I3LJX1
NaN	NaN	20.9098	18.3078	NaN	20.3575	18.2214	NaN	21.3033	18.5874	NaN	19.6373	19.3254	NaN	19.3412	20.2213	NaN	21.8952	19.0872	NaN	21.073	NaN	19.3977	NaN	20.0173	19.7586	NaN	22.2795	2	2	2	8.1	8.1	8.1	49.515	0	9.6518	144280000	8	F1SBZ8;gi|545797260|ref|XP_005659163.1|;F1SBZ7	F1SBZ8;gi|545797260|ref|XP_005659163.1|;F1SBZ7
29.3379	27.3829	28.0647	27.5714	27.421	28.4549	28.4728	26.6174	27.6151	27.0203	28.5592	28.7163	27.1489	27.2222	27.9358	27.5564	26.6588	27.6692	28.6619	26.9501	27.3617	26.7283	27.4263	26.6313	27.2485	27.5088	27.4547	28.9239	19	19	19	62.6	62.6	62.6	54.396	0	323.31	71324000000	437	F1SC20	F1SC20
24.8533	25.544	25.18	25.4938	24.2883	24.913	25.2687	22.0708	25.1465	25.6802	27.5418	25.6695	25.9159	24.8251	25.9945	24.9813	25.5681	25.5207	25.9588	24.5661	25.598	25.1269	25.4607	24.4009	25.403	25.3451	25.0987	26.243	21	21	21	34.8	34.8	34.8	87.085	0	150.35	9705300000	168	F1SC47;gi|545871404|ref|XP_005671393.1|	F1SC47;gi|545871404|ref|XP_005671393.1|
26.3715	22.8088	25.673	27.3296	23.1786	24.8505	24.7945	26.0399	25.6603	26.7519	25.6976	25.725	26.1118	22.6257	27.1881	25.9071	23.1029	26.0372	26.4692	25.3927	25.931	25.0137	26.8244	NaN	26.8994	26.0118	NaN	26.7706	14	14	11	58.8	58.8	43.9	36.433	0	144.14	7718900000	124	F1SC51;gi|350592964|ref|XP_003483582.1|;I3LPR8	F1SC51;gi|350592964|ref|XP_003483582.1|
23.2639	22.4511	22.796	21.4599	21.9222	21.272	22.2534	19.3352	24.1612	23.0402	21.3498	22.9528	22.4863	21.4709	22.4124	23.5208	23.0301	23.3604	22.9521	NaN	22.4961	NaN	23.4728	21.7695	23.5089	23.2165	NaN	23.682	6	6	6	17.3	17.3	17.3	66.431	0	30.703	1084500000	47	F1SC53	F1SC53
23.7795	22.4887	24.6827	24.1786	23.4931	25.1137	25.1214	21.8617	25.6786	19.0483	21.9883	24.4812	19.8372	NaN	NaN	25.5358	21.6453	25.7211	25.8515	22.9896	25.1431	23.2073	25.9797	24.5155	26.1675	25.1581	24.7025	23.9223	19	17	12	43.3	41.6	38	55.407	0	162.8	8327000000	113	F1SC62;gi|545871340|ref|XP_005671368.1|;gi|47523894|ref|NP_999585.1|;gi|545871338|ref|XP_005671367.1|;gi|335302026|ref|XP_003359352.1|;F1SC63	F1SC62;gi|545871340|ref|XP_005671368.1|;gi|47523894|ref|NP_999585.1|;gi|545871338|ref|XP_005671367.1|;gi|335302026|ref|XP_003359352.1|;F1SC63
27.8792	27.7582	28.9364	28.3481	28.8299	24.748	28.5929	27.1627	30.3429	28.5849	27.066	30.4818	28.5197	26.344	30.4952	29.3878	28.56	28.3181	29.9178	26.6749	30.6664	29.0936	29.5963	25.7811	28.9627	28.9471	27.2316	28.4246	10	10	10	22.9	22.9	22.9	55.498	0	315.29	17408000000	233	F1SC70;gi|343791025|ref|NP_001230558.1|	F1SC70;gi|343791025|ref|NP_001230558.1|
23.6859	23.4311	25.1574	24.5641	25.1616	23.1772	23.4935	24.09	23.4427	25.3455	NaN	24.1287	24.7123	23.9579	24.769	24.2175	22.483	24.0435	23.8136	27.1737	24.1327	NaN	24.5798	24.1965	25.2846	24.3344	NaN	24.2636	5	5	5	19.2	19.2	19.2	35.797	0	8.3593	2285000000	46	F1SC76	F1SC76
20.5436	21.1172	20.0489	19.7008	NaN	20.0443	19.4145	NaN	20.515	19.5238	NaN	20.0706	19.9505	21.0236	20.1897	19.7698	NaN	20.0358	19.907	NaN	20.1069	20.448	19.9465	NaN	19.7208	20.3451	NaN	19.7353	3	3	3	12.6	12.6	12.6	40.455	0	8.0951	246770000	23	F1SC77;I3LA89	F1SC77;I3LA89
25.2522	25.5651	25.1859	24.1914	27.5023	26.6547	26.5518	27.3566	25.9669	23.9947	27.3114	26.2491	24.3379	25.3322	25.2733	26.1772	26.0024	26.5257	25.749	25.669	27.3528	25.619	25.5296	24.5785	25.7814	25.4965	26.5054	25.3706	9	9	9	57.2	57.2	57.2	23.067	0	323.31	18857000000	148	F1SC80;gi|47522930|ref|NP_999222.1|;P27485;RETBP_HUMAN	F1SC80;gi|47522930|ref|NP_999222.1|;P27485;RETBP_HUMAN
25.6813	24.9384	25.6913	24.9686	25.832	25.325	24.4979	25.1397	25.2445	25.3027	24.6113	25.667	25.2022	24.5189	25.7621	25.5036	26.5831	25.7036	25.6274	25.6132	25.7989	25.3596	25.4896	24.6339	25.6765	25.3985	25.4189	25.5777	23	23	23	25.9	25.9	25.9	114.68	0	80.946	9253000000	150	F1SC98;gi|545871263|ref|XP_005671342.1|;gi|335301996|ref|XP_001925416.3|;gi|545871265|ref|XP_005671343.1|	F1SC98;gi|545871263|ref|XP_005671342.1|;gi|335301996|ref|XP_001925416.3|;gi|545871265|ref|XP_005671343.1|
27.933	29.4545	25.7135	26.1933	29.1832	22.0087	26.6804	28.5752	24.442	26.5016	29.994	25.6177	26.0927	28.2822	25.6008	27.5624	28.4106	26.1613	28.1141	29.9417	27.7456	28.3188	27.9012	28.7876	25.7238	27.7937	29.6051	26.6051	15	12	12	46.8	32.9	32.9	46.996	0	323.31	38388000000	245	F1SCC6	F1SCC6
28.1427	29.163	25.613	26.8347	29.4174	26.0035	27.2544	27.0091	25.5642	27.0912	30.9983	27.5443	27.1443	29.3345	27.1659	27.7849	28.2476	25.6593	27.7404	29.081	27.472	28.8847	28.1184	29.812	26.6331	28.2437	29.5351	27.7882	17	13	7	42.8	31.8	22	46.676	0	323.31	50743000000	261	F1SCC7;gi|194038353|ref|XP_001928879.1|;CON__Q9TTE1;CON__A2I7N1;CON__A2I7N0	F1SCC7;gi|194038353|ref|XP_001928879.1|
23.1904	21.8176	22.7986	21.4924	22.2585	22.2393	23.5234	NaN	22.1777	21.2828	NaN	23.2643	21.0577	NaN	22.586	22.2803	NaN	21.5972	23.1581	NaN	21.0156	NaN	22.6168	NaN	22.7717	22.7696	23.0555	23.6204	5	1	1	47.3	15.1	15.1	9.9152	0	6.5946	2290300000	12	F1SCC9	F1SCC9
29.7449	28.4184	29.0759	28.7042	29.6695	29.4076	29.3611	27.6737	28.717	29.0609	30.5921	29.9869	29.0028	29.482	29.3642	28.7755	27.9843	29.5561	29.6186	29.2516	27.953	29.6093	29.5369	28.513	29.3351	28.9751	28.6414	30.3605	20	20	11	50.6	50.6	28.1	46.64	0	323.31	180000000000	466	F1SCD0;gi|545843036|ref|XP_005666479.1|	F1SCD0;gi|545843036|ref|XP_005666479.1|
23.3427	21.4763	21.0149	22.4023	26.2358	22.1652	23.4079	25.7634	21.7448	22.6195	26.5727	21.935	22.9502	26.4101	21.8243	23.1082	24.9662	22.6533	23.6443	25.0212	24.8791	26.0127	23.9482	23.605	22.1898	24.9961	27.6752	23.338	7	2	2	47.8	13.9	13.9	12.742	0	10.084	4351300000	33	F1SCD1	F1SCD1
28.9151	26.8163	26.9385	26.5818	26.2752	26.6988	27.1002	24.2825	25.5712	25.5289	26.7841	25.6669	25.0937	26.2556	25.6302	25.9377	25.6743	25.7923	26.7665	27.2572	25.4471	25.6984	25.7367	26.1126	24.765	25.9385	25.8803	26.5975	16	16	16	53.2	53.2	53.2	47.079	0	323.31	18336000000	175	F1SCF0;gi|545842993|ref|XP_005666472.1|;P50447;I3LKG6;gi|545843002|ref|XP_005666475.1|;CON__P34955	F1SCF0;gi|545842993|ref|XP_005666472.1|;P50447
23.6251	23.6534	23.2037	24.2633	23.5152	23.6909	23.4354	22.5476	23.1151	24.3549	25.6372	23.3412	24.2002	23.5584	23.3977	23.8706	24.2173	24.1562	23.7401	23.0883	23.3932	23.1157	23.5657	22.5669	23.3262	23.7207	23.2279	23.5717	10	10	9	31	31	27.4	38.014	0	73.293	4902700000	98	F1SCF5;gi|545892034|ref|XP_005674459.1|;I3LHV8	F1SCF5;gi|545892034|ref|XP_005674459.1|;I3LHV8
NaN	21.8686	21.4126	NaN	NaN	NaN	20.8329	NaN	21.3072	21.5147	NaN	21.4215	20.5721	NaN	21.7963	20.427	22.681	20.6627	NaN	NaN	21.5645	22.856	20.65	20.6836	20.8266	NaN	21.8037	21.5693	3	2	2	10.4	8.2	8.2	40.879	0.00019339	3.5538	400120000	16	F1SCF6;gi|545809013|ref|XP_005661291.1|	F1SCF6;gi|545809013|ref|XP_005661291.1|
24.0102	20.9528	20.2372	21.9326	18.6093	26.6875	21.1684	NaN	NaN	21.3757	NaN	20.4654	20.4351	NaN	21.3476	22.7888	20.371	22.0095	20.9796	NaN	20.8769	NaN	21.966	NaN	21.2294	20.9082	NaN	21.2678	3	3	3	9.9	9.9	9.9	35.36	0	4.9764	198650000	8	F1SCF9;gi|545809015|ref|XP_005661292.1|	F1SCF9;gi|545809015|ref|XP_005661292.1|
NaN	NaN	19.4769	NaN	NaN	NaN	NaN	NaN	NaN	NaN	NaN	20.0528	18.6303	NaN	NaN	19.8514	NaN	NaN	NaN	NaN	21.6526	NaN	NaN	NaN	19.1736	20.477	NaN	19.6381	2	2	2	4	4	4	95.645	0	17.681	68811000	2	F1SCG7;I3LKU6;gi|545842987|ref|XP_003356832.3|	F1SCG7;I3LKU6;gi|545842987|ref|XP_003356832.3|
19.8648	NaN	NaN	17.7037	NaN	17.9511	18.0556	NaN	18.1199	18.0118	NaN	NaN	18.2916	NaN	NaN	18.2845	NaN	18.6023	NaN	NaN	18.041	NaN	18.3691	NaN	NaN	18.6023	NaN	18.935	9	1	1	14.2	1.4	1.4	136.98	0.0091787	1.3415	86134000	4	F1SCH4	F1SCH4
NaN	21.8081	21.0985	21.5102	21.7445	20.727	21.2024	22.3139	21.42	20.4993	NaN	21.1416	20.5614	22.0308	21.1459	21.5418	22.5279	21.251	21.1127	NaN	21.0842	21.9152	21.7813	21.8853	21.6388	21.3321	21.6959	21.9094	5	5	5	6.9	6.9	6.9	99.976	0	13.053	480570000	15	F1SCH5	F1SCH5
20.1992	NaN	21.2613	20.3378	NaN	20.5255	20.0989	NaN	21.3237	21.3663	NaN	20.7831	21.6985	NaN	21.1295	21.353	NaN	20.9536	21.0113	NaN	20.5477	NaN	20.301	NaN	20.7633	20.2893	NaN	20.1163	3	3	3	22.9	22.9	22.9	20.767	0	85.607	475240000	45	F1SCJ1	F1SCJ1
19.6993	NaN	20.1023	21.466	19.355	20.3086	21.3976	NaN	20.1307	20.4983	20.3129	19.4843	21.7057	NaN	20.4249	20.0646	NaN	21.2529	20.5658	NaN	19.4869	NaN	20.5531	NaN	19.7167	NaN	21.5	20.7458	2	2	2	45.3	45.3	45.3	7.6418	0	16.404	462540000	13	F1SCM0	F1SCM0
NaN	22.0481	19.9669	21.6534	21.4293	21.7948	NaN	21.4252	20.7194	20.3512	22.5714	20.9201	20.8673	21.0615	21.6717	20.8639	20.5619	21.2449	NaN	20.8067	21.4518	20.5147	21.6495	NaN	20.4085	18.1201	NaN	21.6747	2	2	2	13.1	13.1	13.1	31.832	0.00018295	2.7609	627490000	14	F1SCN1;gi|545810106|ref|XP_005674539.1|	F1SCN1;gi|545810106|ref|XP_005674539.1|
25.855	24.4629	25.5173	26.0563	25.5325	26.0059	25.4124	24.7518	25.236	25.3087	25.727	25.1756	25.4448	25.1541	25.5773	25.7943	26.0977	25.5117	25.6789	23.7125	25.7603	24.8153	25.5425	25.1762	25.7164	25.666	25.1183	25.5473	27	27	22	22	22	17.7	156.64	0	175.46	8035000000	141	F1SCR1;gi|545819057|ref|XP_003125434.4|;gi|545819060|ref|XP_005655329.1|	F1SCR1;gi|545819057|ref|XP_003125434.4|;gi|545819060|ref|XP_005655329.1|
22.204	22.5924	22.7097	23.2569	23.0107	23.043	22.7712	NaN	22.5985	23.3396	23.5623	22.1003	23.384	NaN	23.1679	22.167	22.3913	23.1685	22.2802	NaN	22.8446	24.0178	22.5615	24.3709	22.9413	22.2611	21.6722	22.6576	7	7	7	30.4	30.4	30.4	36.829	0	190.45	2015800000	62	F1SCT9	F1SCT9
24.4164	NaN	22.0897	23.3294	NaN	24.2014	23.2767	NaN	24.367	23.3427	NaN	23.3494	23.463	NaN	23.173	23.6409	NaN	24.3047	23.309	NaN	22.4609	NaN	23.6406	NaN	23.9405	22.9202	NaN	23.4664	2	2	2	12.2	12.2	12.2	29.476	0	20.837	4004800000	29	F1SCU4;gi|342187294|ref|NP_001230119.1|;K7GNF5	F1SCU4;gi|342187294|ref|NP_001230119.1|;K7GNF5
NaN	NaN	NaN	19.4369	NaN	20.7547	19.6759	NaN	NaN	NaN	NaN	NaN	19.6654	NaN	20.081	20.7499	NaN	20.1348	NaN	NaN	20.0402	NaN	20.2975	NaN	19.6337	NaN	NaN	21.0215	3	3	3	12.3	12.3	12.3	29.537	0	4.687	289420000	4	F1SCX5	F1SCX5
NaN	21.4931	22.9198	20.3729	19.8559	20.6604	19.4375	NaN	21.5504	20.6756	NaN	20.3581	20.743	NaN	20.3032	21.0542	20.862	19.9291	19.6292	NaN	20.6199	21.6324	20.7146	NaN	20.8405	20.8834	20.9963	19.9529	4	4	4	12.6	12.6	12.6	55.107	0	8.277	268580000	8	F1SCY1;K7GN56	F1SCY1;K7GN56
21.2993	23.406	22.8931	NaN	20.2658	20.1862	NaN	NaN	NaN	20.2893	NaN	19.5631	NaN	19.6218	20.0053	21.3812	NaN	21.0221	NaN	NaN	20.6169	NaN	20.8325	19.8714	19.3943	20.7453	19.9855	19.3737	8	8	8	25.6	25.6	25.6	57.724	0	31.965	230200000	13	F1SCY2;gi|324123893|ref|NP_001191324.1|	F1SCY2;gi|324123893|ref|NP_001191324.1|
23.3612	NaN	23.6289	23.6972	23.7851	23.3644	24.084	NaN	23.1657	23.4634	NaN	22.9892	23.6617	22.918	24.0475	23.4983	22.5762	22.8998	23.8766	NaN	22.9964	NaN	23.5949	NaN	23.8384	23.359	NaN	23.0399	9	8	8	23.1	21.1	21.1	60.21	0	19.541	2799400000	29	F1SD00;gi|545871124|ref|XP_005671308.1|	F1SD00;gi|545871124|ref|XP_005671308.1|
21.0366	20.3186	21.9552	21.3518	22.845	22.3898	21.4243	NaN	22.0274	21.5101	22.2005	22.2366	22.1968	22.5842	21.87	21.6635	22.2254	21.1887	21.9192	NaN	21.0693	21.1232	21.9257	20.8241	20.7848	22.4566	21.2944	23.2417	3	3	3	31.4	31.4	31.4	11.815	0	4.3498	1465300000	16	F1SD23;F1SD33;gi|347300498|ref|NP_001231406.1|	F1SD23;F1SD33;gi|347300498|ref|NP_001231406.1|
22.6318	24.1488	20.7091	22.0793	23.4742	22.6537	21.6577	24.962	22.0899	21.9633	22.1708	21.8399	22.4548	22.0064	22.1108	21.8405	22.7388	21.9808	22.6419	NaN	23.447	23.4197	21.8953	22.2651	21.6345	22.4834	22.9417	22.2979	6	6	6	14.4	14.4	14.4	81.791	0	103.97	1529900000	60	F1SD42;K7GMF6;gi|47522640|ref|NP_999090.1|	F1SD42;K7GMF6;gi|47522640|ref|NP_999090.1|
NaN	20.8446	20.3208	20.2901	20.6119	19.5177	20.2801	NaN	NaN	20.0014	NaN	NaN	NaN	21.3304	20.407	19.259	20.6836	20.2348	NaN	NaN	18.9969	20.8918	20.2713	NaN	NaN	20.3896	NaN	NaN	3	3	3	7.5	7.5	7.5	47.784	0	4.2985	224730000	4	F1SD54	F1SD54
24.9042	NaN	24.2072	25.3971	25.2494	24.4586	25.3746	21.9151	26.2955	26.0286	23.3056	25.2225	26.4916	25.7751	25.8768	26.7107	20.7953	26.8421	25.4926	21.1384	24.284	22.0563	25.7898	23.8255	26.3639	26.1173	23.8211	25.7337	11	11	6	52.3	52.3	29.9	38.547	0	156.28	8749300000	110	F1SD56	F1SD56
24.6801	23.3961	26.5024	25.0656	23.1759	25.0173	24.7696	NaN	24.8333	25.1358	24.4633	26.2596	24.8778	21.9181	24.3553	24.7542	20.7782	25.0637	23.8227	NaN	25.5895	19.2821	25.4279	22.2012	24.5593	25.27	22.4555	25.191	21	21	21	39.9	39.9	39.9	81.263	0	323.31	6238200000	127	F1SD58;F1SD57;gi|545809027|ref|XP_003123409.3|	F1SD58;F1SD57;gi|545809027|ref|XP_003123409.3|
22.8858	NaN	22.5739	23.1688	23.3262	22.4844	22.7528	21.1807	22.4916	23.1243	NaN	22.4326	22.603	22.8636	22.9781	23.0467	22.7702	23.3321	22.7913	NaN	22.806	21.0529	23.1103	NaN	23.1759	22.8877	NaN	22.7282	12	12	12	17.9	17.9	17.9	104.22	0	22.8	2007700000	61	F1SD63;gi|339895863|ref|NP_001229960.1|	F1SD63;gi|339895863|ref|NP_001229960.1|
NaN	NaN	17.2804	17.3454	NaN	17.0623	16.5656	NaN	16.1193	17.4881	NaN	17.3471	17.2371	NaN	16.1677	16.4529	NaN	16.9415	16.6474	20.5002	NaN	NaN	17.8842	NaN	20.5969	16.5235	22.043	18.0283	5	5	5	12.6	12.6	12.6	82.542	0	7.6682	91654000	8	F1SD67;gi|545842922|ref|XP_005656509.1|	F1SD67;gi|545842922|ref|XP_005656509.1|
24.0392	26.2984	24.342	23.7113	26.8648	NaN	24.952	26.4048	23.8572	24.521	24.7597	23.9515	24.8876	25.9539	24.3743	24.5923	25.3795	24.6139	23.3873	NaN	24.8833	25.6367	24.1007	26.1924	24.6961	24.3328	26.6558	24.1628	2	2	2	20.7	20.7	20.7	7.0322	0	78.837	2721900000	43	F1SD73	F1SD73
24.6228	23.2366	27.0214	27.7673	25.6699	26.9094	27.0241	22.0138	27.6609	26.9879	18.548	27.5051	26.8147	20.0169	27.2697	27.7786	24.357	27.3967	27.7945	NaN	26.6781	20.6319	26.8584	23.0823	27.4141	27.2365	25.2973	26.9988	11	11	11	45	45	45	37.812	0	233.52	11594000000	145	F1SD78;gi|545809084|ref|XP_003123394.2|	F1SD78;gi|545809084|ref|XP_003123394.2|
20.9635	21.2031	20.6573	20.8951	NaN	21.1686	20.884	NaN	20.8567	20.964	NaN	20.117	20.8061	23.0755	20.3996	20.6683	21.5173	21.7026	21.1894	NaN	20.7093	21.4335	21.0585	NaN	20.7307	20.5599	20.6512	20.8837	5	5	5	19.7	19.7	19.7	43.559	0	73.986	760050000	29	F1SD85	F1SD85
22.474	21.6214	20.2919	21.0141	21.8289	21.1195	20.4205	22.7109	21.8023	21.3209	19.15	21.0194	21.6981	21.6018	20.691	20.7639	22.0995	21.1623	21.4541	22.5141	21.2294	21.2022	21.5938	21.5527	21.5274	19.9634	21.7187	22.5022	7	7	7	12.6	12.6	12.6	93.874	0	24.858	454480000	41	F1SD90;gi|545842837|ref|XP_005666455.1|	F1SD90;gi|545842837|ref|XP_005666455.1|
21.0472	22.7478	21.2113	21.3884	NaN	21.2849	21.0111	22.1126	21.7903	21.6354	NaN	21.1021	21.6913	21.6725	21.4168	21.6531	22.409	21.7086	21.5561	NaN	21.0561	21.3295	21.7254	21.8905	20.7843	21.0677	21.2674	21.0927	5	5	5	16.8	16.8	16.8	58.935	0	28.738	1024000000	31	F1SD98;gi|545890234|ref|XP_005658499.1|;I3LQ55;gi|343478226|ref|NP_001230379.1|	F1SD98;gi|545890234|ref|XP_005658499.1|;I3LQ55;gi|343478226|ref|NP_001230379.1|
20.4841	19.347	19.8972	21.0724	NaN	21.217	20.9128	NaN	20.3152	20.2352	NaN	20.4292	NaN	NaN	20.0859	NaN	20.7635	21.783	19.7398	NaN	20.1972	NaN	20.6667	NaN	20.3883	20.7188	18.2788	20.8119	5	1	1	13.9	2.7	2.7	59.175	0.00019019	3.2959	456890000	14	F1SDA3;I3LQZ5	F1SDA3
21.9503	22.1355	22.5869	21.1974	20.5297	22.7017	21.3585	24.167	22.4426	22.9476	NaN	22.9487	21.8785	19.7639	23.0892	22.2488	21.7093	21.8145	22.1024	NaN	22.6901	NaN	21.7917	NaN	21.7672	22.5278	NaN	22.6413	6	6	6	19.6	19.6	19.6	48.485	0	233.77	1526300000	67	F1SDC2	F1SDC2
NaN	NaN	19.4303	18.1003	NaN	NaN	NaN	NaN	18.3771	18.1902	NaN	19.1043	17.216	NaN	19.1998	18.1265	NaN	NaN	19.2485	NaN	18.8442	NaN	NaN	NaN	17.8902	NaN	NaN	17.2465	2	2	2	15.4	15.4	15.4	28.091	0	29.366	91287000	6	F1SDD2	F1SDD2
21.6998	22.2489	22.2124	23.9076	NaN	22.1357	23.5575	NaN	23.5264	23.0379	NaN	22.9597	24.1452	21.9961	23.4551	23.6688	NaN	23.4896	NaN	NaN	23.5662	22.6434	23.8034	NaN	23.173	22.5485	21.6583	23.2004	4	4	4	37	37	37	17.232	0	17.659	1641000000	29	F1SDE3;gi|311268481|ref|XP_003132077.1|;gi|545860697|ref|XP_005654061.1|	F1SDE3;gi|311268481|ref|XP_003132077.1|;gi|545860697|ref|XP_005654061.1|
22.9918	22.278	22.9342	NaN	22.1292	NaN	NaN	22.1787	NaN	22.2092	NaN	NaN	22.1043	22.2349	NaN	NaN	22.3926	22.2882	NaN	NaN	21.3886	NaN	22.0248	22.7285	NaN	21.301	22.1252	NaN	2	2	2	8.7	8.7	8.7	44.385	0	6.9219	751660000	5	F1SDG0	F1SDG0
22.1708	NaN	NaN	NaN	NaN	NaN	21.0763	23.1937	21.5131	22.4451	NaN	22.8277	NaN	NaN	21.5409	20.7012	22.1106	NaN	20.1617	NaN	21.8801	22.3891	21.4262	NaN	20.9192	21.9598	22.2906	20.9355	2	2	2	15.7	15.7	15.7	25.609	0.00018664	3.0153	324370000	6	F1SDH4	F1SDH4
25.585	24.0255	25.8667	25.8359	25.1845	25.4233	25.226	23.887	25.8962	25.7189	24.7832	25.1532	26.0188	24.3151	25.8974	26.3918	24.651	26.2107	26.0522	NaN	24.5613	25.9222	26.3431	24.4868	25.8292	26.0592	25.2033	25.7268	10	10	10	39.8	39.8	39.8	35.518	0	134.92	12380000000	140	F1SDJ3	F1SDJ3
20.4864	NaN	19.3353	20.5985	21.7266	22.5455	20.2572	NaN	21.0054	19.3883	NaN	20.4577	19.765	21.5429	20.6431	21.3395	21.2903	21.6063	20.9999	21.7165	20.5555	21.6977	21.1862	21.0812	20.4537	20.6711	21.253	20.4299	4	4	3	3.9	3.9	3.1	190	0	9.5066	925790000	32	F1SDJ6;gi|545818683|ref|XP_005662762.1|	F1SDJ6;gi|545818683|ref|XP_005662762.1|
21.597	23.4298	21.5037	23.3754	23.1679	21.6928	22.6097	22.3926	22.1061	21.8307	21.6617	21.6393	22.354	23.1628	22.1982	22.4745	23.742	22.3071	21.8553	23.8323	21.8743	23.7013	22.4958	23.118	21.3888	21.9052	NaN	22.3049	12	1	1	45.8	3.9	3.9	37.265	0	14.569	1095800000	17	F1SDJ8;gi|545872825|ref|XP_005671633.1|	F1SDJ8;gi|545872825|ref|XP_005671633.1|
24.8245	25.2522	24.5781	23.7441	25.6927	23.3789	24.1096	22.0797	24.0902	24.6845	24.484	24.2721	24.2673	24.3629	25.1209	24.1888	25.8178	24.2452	24.5831	24.7104	24.934	25.3607	24.2516	24.5853	24.1039	24.6109	24.6129	24.4994	4	4	4	54.3	54.3	54.3	15.762	0	96.906	5234700000	61	F1SDL0	F1SDL0
NaN	NaN	22.0556	22.1749	NaN	NaN	23.5416	NaN	22.3357	22.5557	NaN	21.8143	23.8001	NaN	22.4245	21.7287	22.916	22.8959	22.1843	NaN	21.5752	NaN	22.4186	NaN	22.9981	21.4499	NaN	22.1054	5	5	5	17.6	17.6	17.6	59.743	0	22.59	1081600000	25	F1SDL5;gi|545818524|ref|XP_005662738.1|;gi|545835413|ref|XP_005665393.1|;I3LG33	F1SDL5;gi|545818524|ref|XP_005662738.1|
29.4581	28.9504	29.2778	29.4795	29.4655	29.6368	29.5104	28.5856	29.5729	29.612	28.369	29.2196	29.6469	29.1703	29.4261	29.8802	29.0683	29.8964	29.3875	28.9351	28.9369	29.3695	30.1106	29.9577	29.8175	29.665	29.1058	29.8671	30	30	30	64.4	64.4	64.4	51.25	0	323.31	229000000000	944	F1SDN2;gi|47522760|ref|NP_999131.1|	F1SDN2;gi|47522760|ref|NP_999131.1|
NaN	20.4912	20.0974	20.6544	20.4728	20.3564	20.6947	23.3249	20.3282	20.5509	NaN	21.2849	20.7932	20.8876	20.3847	19.8976	21.7176	20.5803	19.619	NaN	21.244	20.5871	19.915	21.3614	21.0937	21.3173	20.9085	19.6602	5	5	5	19.7	19.7	19.7	46.721	0	3.7773	589260000	21	F1SDP0;gi|545872650|ref|XP_001929050.3|	F1SDP0;gi|545872650|ref|XP_001929050.3|
20.1017	NaN	20.4444	20.7135	NaN	NaN	NaN	NaN	20.37	NaN	NaN	NaN	NaN	NaN	NaN	NaN	NaN	20.5374	NaN	NaN	20.4808	NaN	20.706	NaN	20.0423	20.3928	NaN	NaN	4	4	4	25.5	25.5	25.5	25.572	0	3.8148	351860000	4	F1SDP1;gi|545872645|ref|XP_005671608.1|;gi|545872642|ref|XP_005671607.1|	F1SDP1;gi|545872645|ref|XP_005671608.1|;gi|545872642|ref|XP_005671607.1|
24.6168	NaN	25.4428	24.2038	NaN	24.3885	23.2138	NaN	23.706	23.7198	NaN	24.7353	22.743	NaN	24.5461	22.079	21.6672	23.2591	24.6582	22.8138	24.3641	18.5993	23.4054	NaN	23.603	25.0099	19.4456	23.3633	8	8	8	58.3	58.3	58.3	25.398	0	323.31	3691500000	73	F1SDP2;gi|343790977|ref|NP_001230537.1|	F1SDP2;gi|343790977|ref|NP_001230537.1|
20.058	20.9426	20.5446	20.5055	20.3184	20.6468	19.2163	16.9159	21.4292	20.8014	NaN	19.7241	20.4759	NaN	20.2999	18.9876	19.521	21.1837	20.871	NaN	20.8815	18.8608	21.1565	NaN	21.41	20.6517	NaN	19.8221	2	2	2	7.3	7.3	7.3	40.153	0	5.8476	342000000	23	F1SDQ0	F1SDQ0
24.6195	27.0794	26.9437	26.1925	26.6636	25.2934	26.2902	24.8518	26.4951	26.5619	24.131	26.717	26.4418	25.9202	26.1532	26.0059	26.9573	27.1514	27.1079	27.247	26.1827	26.1451	27.0106	26.3352	26.6684	26.4124	26.3259	26.9173	16	9	9	67.9	48	48	28.112	0	323.31	32726000000	179	F1SDR7	F1SDR7
NaN	NaN	22.2504	23.0785	NaN	NaN	NaN	NaN	21.699	22.4908	NaN	NaN	NaN	NaN	22.272	22.1832	NaN	22.1301	22.242	NaN	22.4274	NaN	22.1227	NaN	NaN	22.5531	NaN	23.3291	3	3	3	9.4	9.4	9.4	56.442	0.00019357	3.5846	226360000	6	F1SDU7;gi|545871032|ref|XP_005671286.1|;gi|545871030|ref|XP_005671285.1|;gi|194042379|ref|XP_001927706.1|;K7GQZ4	F1SDU7;gi|545871032|ref|XP_005671286.1|;gi|545871030|ref|XP_005671285.1|;gi|194042379|ref|XP_001927706.1|;K7GQZ4
18.8339	NaN	19.3969	17.2412	NaN	19.8303	NaN	NaN	18.5079	18.0959	NaN	NaN	NaN	NaN	19.0073	17.6401	18.1106	NaN	18.6736	NaN	17.6814	NaN	17.6415	NaN	18.4875	17.9163	NaN	18.5102	2	2	2	5.6	5.6	5.6	92.834	0	5.9574	90356000	14	F1SDV3;gi|213983055|ref|NP_001135458.1|;F1SDV4	F1SDV3;gi|213983055|ref|NP_001135458.1|;F1SDV4
22.4365	23.994	22.519	23.0634	21.9071	24.0791	23.3273	NaN	22.5396	22.7772	22.3431	21.8084	22.9316	23.0674	22.1018	23.5397	23.5729	23.3687	23.3791	NaN	24.5243	23.24	23.5875	23.5505	24.0646	22.365	NaN	22.4691	14	14	14	20.4	20.4	20.4	90.996	0	22.916	3484800000	57	F1SDV7;gi|350594934|ref|XP_003134489.3|;I3LHM3;gi|545819813|ref|XP_005662883.1|;gi|545819810|ref|XP_005662882.1|;gi|545819816|ref|XP_005662884.1|;F1SEV4;I3LTP0;gi|545819762|ref|XP_005653150.1|	F1SDV7;gi|350594934|ref|XP_003134489.3|;I3LHM3
22.8052	24.5533	23.157	23.6962	24.318	23.5327	23.8524	22.8199	23.4553	23.4869	NaN	23.3224	23.4906	NaN	23.7055	23.6068	NaN	23.9863	22.9996	20.9776	23.4032	21.8861	23.4703	23.7106	23.0506	23.1434	NaN	23.3663	8	8	8	13	13	13	125.68	0	107.9	1680500000	44	F1SDX4;I3LRQ6;gi|545880593|ref|XP_005672990.1|;gi|350594932|ref|XP_003484006.1|	F1SDX4;I3LRQ6;gi|545880593|ref|XP_005672990.1|
25.8474	23.4646	24.6965	26.1397	22.2874	26.4759	26.0175	23.6871	25.7517	26.0124	24.521	25.0105	26.0004	25.5046	25.482	26.77	24.8522	26.1536	25.8537	21.5085	25.5554	24.9688	26.0266	24.0574	25.8175	25.6336	21.4945	26.1991	22	22	22	43.7	43.7	43.7	77.223	0	208.7	18367000000	240	F1SDX6	F1SDX6
29.724	29.4338	29.4069	29.7247	29.3704	29.9001	29.9874	29.2415	29.8082	29.5731	28.8289	29.6173	29.4218	29.3851	29.5814	29.8897	29.3348	29.6878	29.82	30.4453	29.1745	28.9727	29.7708	29.5818	29.7955	29.5539	29.8358	30.0118	15	15	14	72.7	72.7	67.2	21.88	0	323.31	273000000000	587	F1SDX9;gi|545809057|ref|XP_005652916.1|;P52552	F1SDX9;gi|545809057|ref|XP_005652916.1|;P52552
NaN	22.148	21.9764	NaN	NaN	22.1044	22.7182	NaN	NaN	NaN	NaN	21.8648	21.6926	NaN	22.1838	22.2768	22.449	22.0703	21.9815	NaN	22.269	NaN	NaN	NaN	NaN	21.667	NaN	22.6932	6	6	6	23.5	23.5	23.5	49.039	0	16.944	656280000	8	F1SDZ8;gi|350587106|ref|XP_003128729.2|	F1SDZ8;gi|350587106|ref|XP_003128729.2|
24.8056	25.6567	24.7	25.0579	25.7312	25.0178	24.5923	NaN	23.8087	25.0958	24.2562	24.9522	23.685	24.0272	25.2466	24.7913	24.8023	25.0563	25.049	24.8176	24.6774	24.6363	24.8828	21.7824	24.1992	24.7166	24.1163	25.4062	11	11	11	37.3	37.3	37.3	38.33	0	213.96	9818500000	119	F1SE06	F1SE06
20.6242	NaN	NaN	NaN	21.9601	20.6286	21.3865	21.9129	19.3301	21.5186	23.0692	NaN	21.4798	22.4783	NaN	20.405	22.3703	NaN	NaN	NaN	21.3206	22.3947	21.2199	NaN	20.0599	20.6551	22.2855	21.3487	6	6	6	18.4	18.4	18.4	48.534	0	22.664	646630000	14	F1SE08;gi|545842632|ref|XP_005656496.1|	F1SE08;gi|545842632|ref|XP_005656496.1|
24.1188	21.1159	24.3672	23.7633	23.5788	24.3195	21.0111	19.0195	23.2003	22.9552	NaN	24.1249	19.8511	NaN	23.0305	22.7828	21.0425	19.9744	24.2098	22.5449	25.2019	20.5568	24.1524	NaN	24.1103	23.7539	17.8488	23.4687	9	9	9	29	29	29	34.227	0	251.02	3187200000	84	F1SE16	F1SE16
23.8477	29.1807	24.0267	24.5198	25.4591	24.3759	23.9916	24.713	24.289	22.7176	25.2114	22.8267	22.5268	23.684	23.362	24.1203	25.6007	24.1494	24.0692	NaN	24.3337	26.4664	23.7195	23.4127	22.2584	23.572	NaN	23.7668	5	5	5	7.2	7.2	7.2	74.334	0	6.3678	5320800000	57	F1SE22;gi|153792082|ref|NP_001093405.1|	F1SE22;gi|153792082|ref|NP_001093405.1|
25.7654	26.2811	25.4128	25.6705	25.6817	25.9654	26.1272	25.6274	25.9294	26.0254	26.0045	25.9912	26.3794	25.7269	26.2759	26.2907	26.0067	26.5618	26.4278	25.2904	26.234	25.8427	26.4279	25.6653	26.3144	25.3537	25.7768	26.2496	9	9	9	43.1	43.1	43.1	30.603	0	323.31	21440000000	119	F1SE26;gi|545878913|ref|XP_005657705.1|;Q29380;gi|545878961|ref|XP_005657714.1|;I3LM14;gi|545889372|ref|XP_005658281.1|;gi|545889369|ref|XP_005658280.1|;F1SE27	F1SE26;gi|545878913|ref|XP_005657705.1|;Q29380;gi|545878961|ref|XP_005657714.1|;I3LM14
25.9296	25.1998	25.1501	24.8051	21.5902	25.324	24.6268	23.3828	24.8671	24.4315	24.4382	25.0856	24.5036	22.4204	25.3608	24.3266	22.9782	25.7357	24.6169	22.097	23.009	23.0907	26.5539	23.1504	25.8254	23.4467	23.6775	25.5543	37	32	32	31.1	28.9	28.9	206.75	0	311.56	8266600000	147	F1SE30;gi|545878901|ref|XP_005672725.1|;I3LAZ2;gi|545891060|ref|XP_005658714.1|	F1SE30;gi|545878901|ref|XP_005672725.1|
22.3016	23.111	23.1747	22.8248	23.6209	22.937	24.0513	22.3664	23.3653	23.4333	NaN	23.4441	23.8289	21.7712	23.702	23.4235	22.3954	23.251	24.2562	23.6076	24.7431	23.2982	23.4261	22.831	24.1852	23.2845	22.6697	23.1635	5	5	5	50.6	50.6	50.6	16.753	0	90.622	2511400000	76	F1SE82;gi|350587501|ref|XP_003482428.1|	F1SE82
24.082	22.8784	23.2852	24.913	22.4939	23.1853	24.4764	23.3167	23.6302	24.3117	23.0039	23.8234	24.2194	NaN	24.0886	24.0875	21.0528	24.7973	22.7426	22.5006	23.6741	22.4579	25.2812	20.2901	24.5092	23.5182	22.6705	25.1227	7	7	7	33.2	33.2	33.2	21.682	0	229.74	4394400000	75	F1SE83;gi|545844744|ref|XP_005666696.1|	F1SE83;gi|545844744|ref|XP_005666696.1|
NaN	NaN	16.5333	16.8098	NaN	NaN	NaN	NaN	NaN	16.3769	NaN	18.2502	16.7079	NaN	16.7682	16.5662	16.2005	16.7299	16.6451	NaN	17.2226	NaN	16.488	NaN	16.2905	17.7521	NaN	16.7097	2	2	2	10.5	10.5	10.5	32.256	0.00018907	3.2171	40694000	3	F1SE90;gi|545853210|ref|XP_003357774.3|	F1SE90;gi|545853210|ref|XP_003357774.3|
19.3932	NaN	NaN	19.705	19.8907	20.6386	18.7512	NaN	19.1976	NaN	NaN	19.9987	19.6249	NaN	20.376	NaN	NaN	NaN	19.7248	NaN	18.1854	NaN	NaN	20.0462	19.3606	19.8939	NaN	20.1965	2	2	2	7.6	7.6	7.6	62.873	0	28.258	269910000	13	F1SEA2;gi|545844726|ref|XP_005666692.1|	F1SEA2;gi|545844726|ref|XP_005666692.1|
24.3617	23.3699	24.6307	24.6784	24.7601	25.1295	23.9085	23.7334	24.2789	23.7778	NaN	24.1106	24.4485	NaN	24.3556	24.5297	24.2273	23.6837	24.6515	NaN	24.3282	NaN	24.4806	NaN	24.5813	23.7783	NaN	24.2258	7	7	7	28.7	28.7	28.7	45.4	0	181.49	1719100000	54	F1SED4;gi|311252944|ref|XP_003125345.1|	F1SED4;gi|311252944|ref|XP_003125345.1|
20.9159	20.2761	19.5619	19.0722	21.6145	NaN	18.6837	19.6516	19.6635	17.5559	19.8634	18.7962	18.9559	19.7577	18.4508	19.0196	20.1736	19.0901	18.6177	NaN	18.7696	19.5217	19.4649	21.2029	19.4673	19.1606	19.8586	18.5867	4	4	4	8.1	8.1	8.1	87.898	0.0013923	2.2733	159180000	9	F1SED8;gi|545818355|ref|XP_005653108.1|	F1SED8;gi|545818355|ref|XP_005653108.1|
NaN	20.3117	19.0801	20.5264	NaN	19.2605	19.5846	NaN	18.9227	19.3886	21.009	NaN	20.1728	NaN	19.3045	19.4136	20.0419	20.1599	19.4034	NaN	19.8716	19.5317	NaN	NaN	19.5439	19.5481	NaN	19.9197	3	3	3	9.4	9.4	9.4	60.265	0	5.7496	244070000	8	F1SEH0;I3LTB0;gi|545830912|ref|XP_005655893.1|	F1SEH0
20.4569	21.7249	21.0946	21.3462	21.1453	21.3655	20.8912	NaN	21.8953	21.8483	NaN	21.44	21.4918	NaN	21.3562	21.3312	20.7398	21.3122	20.6011	NaN	21.3433	22.2234	21.9187	NaN	21.0331	20.9621	NaN	21.2535	4	4	4	8.6	8.6	8.6	75.528	0	8.6229	865420000	25	F1SEH1;gi|545872429|ref|XP_005657551.1|;K7GPV1;I3LGR4	F1SEH1;gi|545872429|ref|XP_005657551.1|;K7GPV1
NaN	NaN	18.124	19.5976	21.1324	19.9308	NaN	21.0139	19.1359	19.4378	21.4672	NaN	20.1336	20.744	19.7597	NaN	21.2866	NaN	20.2578	21.3297	20.4123	20.9637	NaN	20.6535	19.1356	19.6403	20.5848	19.404	2	2	2	3.8	3.8	3.8	55.582	0.0056837	1.5757	205860000	15	F1SEH4	F1SEH4
NaN	20.5916	21.225	22.2722	NaN	19.3662	21.4647	NaN	21.1107	21.2274	21.8791	21.4977	20.9081	21.7045	21.49	21.9435	21.78	21.5653	21.3474	NaN	20.3063	20.9298	22.4811	NaN	21.3681	21.3146	NaN	22.2663	2	2	2	8.4	8.4	8.4	21.65	0.0041322	1.7625	787390000	33	F1SEK6	F1SEK6
31.7406	30.7126	31.2124	31.6099	31.2783	31.5458	31.5729	31.0814	31.2766	31.4159	29.6621	31.1023	31.6183	30.5062	31.2864	31.2907	30.7388	31.2238	30.9879	29.8065	31.5188	30.7078	31.3949	30.6785	31.3877	31.2089	30.8689	30.9951	34	34	33	67.2	67.2	67.2	61.307	0	323.31	685000000000	1567	F1SEN2	F1SEN2
20.3457	NaN	24.1771	NaN	NaN	NaN	23.9225	NaN	22.0582	22.8471	NaN	NaN	21.3914	NaN	22.7774	NaN	NaN	NaN	20.9627	NaN	NaN	NaN	NaN	NaN	NaN	23.5405	NaN	21.3355	3	1	1	60.5	40.8	40.8	7.8587	0	71.53	350790000	11	F1SEN4	F1SEN4
21.55	NaN	20.5061	21.7602	NaN	22.9401	21.8871	NaN	21.5441	21.1526	NaN	NaN	22.261	NaN	20.8504	NaN	NaN	19.9562	NaN	NaN	21.9083	NaN	NaN	NaN	NaN	21.2773	NaN	22.6427	9	3	3	16.3	7.1	7.1	103.3	0	12.498	589900000	11	F1SEN5	F1SEN5
22.9335	22.2114	23.3499	23.1596	NaN	24.1585	23.8176	22.7488	23.8837	23.8764	NaN	23.6799	23.0322	NaN	23.3002	23.1326	21.2544	24.3871	24.156	NaN	23.8579	NaN	23.9972	NaN	24.0918	23.5784	NaN	23.9506	11	11	5	19.4	19.4	10.2	103.16	0	102.76	2920300000	78	F1SEN6	F1SEN6
NaN	NaN	18.4463	18.0356	NaN	NaN	16.2023	NaN	17.462	17.6917	NaN	17.852	18.1091	NaN	16.8915	15.8046	NaN	16.1534	18.1839	NaN	17.6563	NaN	16.7492	NaN	17.9235	17.7147	NaN	NaN	2	2	2	10.4	10.4	10.4	30.663	0	3.8671	52532000	8	F1SEQ6;gi|545870753|ref|XP_005671205.1|	F1SEQ6;gi|545870753|ref|XP_005671205.1|
19.5644	NaN	20.6026	19.3698	NaN	20.2771	19.5164	NaN	20.3584	21.364	NaN	21.0847	NaN	NaN	20.5538	19.6105	22.0449	19.3076	20.2485	NaN	20.8802	NaN	20.2699	NaN	20.4448	21.4683	NaN	20.8096	3	3	3	1.3	1.3	1.3	506.4	0	5.5164	185080000	17	F1SER9;gi|297747350|ref|NP_001177099.1|	F1SER9;gi|297747350|ref|NP_001177099.1|
17.6678	NaN	18.1974	16.9639	NaN	17.8881	16.9705	NaN	NaN	17.7203	NaN	17.1847	17.2042	NaN	18.5459	18.3452	NaN	19.4284	17.8357	NaN	17.5018	NaN	19.4062	NaN	NaN	17.6028	NaN	NaN	2	2	2	10.3	10.3	10.3	36.858	0	6.5605	86162000	6	F1SET6;gi|545878742|ref|XP_005672701.1|	F1SET6;gi|545878742|ref|XP_005672701.1|
NaN	NaN	21.4125	22.0236	NaN	22.5519	NaN	25.2646	23.252	21.9113	25.3183	21.0501	23.6202	24.8486	21.3948	NaN	20.3267	19.5147	NaN	NaN	20.4248	NaN	20.8797	21.4625	22.8189	19.7392	NaN	NaN	2	2	2	2.8	2.8	2.8	62.801	0.0023769	2.0304	1375600000	14	F1SEW4;gi|350582866|ref|XP_003481376.1|	F1SEW4;gi|350582866|ref|XP_003481376.1|
27.9947	25.2002	27.4027	26.9847	25.6496	27.4689	27.4027	25.0385	26.8252	26.961	25.017	26.9431	27.0024	25.0966	26.8427	27.2126	24.9635	27.1359	25.836	24.3467	25.8269	25.8213	27.068	25.5089	26.5553	26.8292	25.5694	26.9957	14	14	2	48.4	48.4	9.1	48.197	0	323.31	38904000000	327	F1SEX3;gi|311248915|ref|XP_003123377.1|;gi|311248913|ref|XP_003123376.1|;F1SD94;gi|350580460|ref|XP_003480826.1|	F1SEX3;gi|311248915|ref|XP_003123377.1|;gi|311248913|ref|XP_003123376.1|;F1SD94;gi|350580460|ref|XP_003480826.1|
[truncated: 3,860 more rows]
