# Supplementary material for: Normothermic Ex-vivo Kidney Perfusion in a Porcine Auto-Transplantation Model Preserves the Expression of Key Mitochondrial Proteins: An Unbiased Proteomics Analysis
Source: Mol Cell Proteomics. 2021 May 23;20:100101. doi: 10.1016/j.mcpro.2021.100101 (PMC8253910; doi:10.1016/j.mcpro.2021.100101)
Supplement: Supplemental Table S13 [file mmc13.xlsx]

## Sheet: STX _Perfusate
Composition of the perfusate
Ingredient	Amount/Rate
Stock solution
Ringer lactate	200 mL
STEEN solution	150 mL
Erythrocytes (leukocyte-depleted)	125 mL
DRO filtered water	27 mL
Sodium bicarbonate	8 mL
Calcium gluconate	1.8 mL
Heparin	1000 IU
Continuous administration
Ringer lactate	Replacement of produced urine and evaporation
Amino acids and glucose (intravenous)	Target glucose concentration: 5-15 mmol/L
Insulin (intravenous)	5 IE/h
Verapamil (intraarterial)	0.25 mg/h
